# Supplementary material for: Independent Component Analysis Identifies the Modulons Expanding the Transcriptional Regulatory Networks of Enterohemorrhagic Escherichia coli
Source: Front Microbiol. 2022 Jun 24;13:953404. doi: 10.3389/fmicb.2022.953404 (PMC9263587; doi:10.3389/fmicb.2022.953404)
Supplement: Supplementary file 1 [file Data_Sheet_1.XLSX]

## Sheet: Sheet1
SRR	condition	Strain	Media	detailed_condition
ERR1370908	treated	EDL933	Ground beef	EDL933_in_ground_beef_with_microflora
ERR1370909	treated	EDL933	Ground beef	EDL933_in_ground_beef_with_microflora
ERR1370910	treated	EDL933	Ground beef	EDL933_in_ground_beef_with_microflora
ERR1370911	treated	EDL933	Ground beef	EDL933_in_ground_beef_without_microflora
ERR1370912	treated	EDL933	Ground beef	EDL933_in_ground_beef_without_microflora
ERR1370913	treated	EDL933	Ground beef	EDL933_in_ground_beef_without_microflora
ERR3862990	treated	EDL933	M9 minimal media	TUV93-0_or_D-serine_mutants_in_minimal_media_with_or_without_D-serine
ERR3862991	treated	EDL933	M9 minimal media	TUV93-0_or_D-serine_mutants_in_minimal_media_with_or_without_D-serine
ERR3862992	treated	EDL933	M9 minimal media	TUV93-0_or_D-serine_mutants_in_minimal_media_with_or_without_D-serine
ERR3862993	treated	EDL933	M9 minimal media	TUV93-0_or_D-serine_mutants_in_minimal_media_with_or_without_D-serine
ERR3862994	treated	EDL933	M9 minimal media	TUV93-0_or_D-serine_mutants_in_minimal_media_with_or_without_D-serine
ERR3862995	treated	EDL933	M9 minimal media	TUV93-0_or_D-serine_mutants_in_minimal_media_with_or_without_D-serine
ERR3862996	treated	EDL933	M9 minimal media	TUV93-0_or_D-serine_mutants_in_minimal_media_with_or_without_D-serine
ERR3862997	treated	EDL933	M9 minimal media	TUV93-0_or_D-serine_mutants_in_minimal_media_with_or_without_D-serine
ERR3862998	treated	EDL933	M9 minimal media	TUV93-0_or_D-serine_mutants_in_minimal_media_with_or_without_D-serine
ERR3862999	treated	EDL933	M9 minimal media	TUV93-0_or_D-serine_mutants_in_minimal_media_with_or_without_D-serine
ERR3863000	treated	EDL933	M9 minimal media	TUV93-0_or_D-serine_mutants_in_minimal_media_with_or_without_D-serine
ERR3863002	treated	EDL933	M9 minimal media	TUV93-0_or_D-serine_mutants_in_minimal_media_with_or_without_D-serine
SRR10883929	treated	Sakai	MEM-Hepes supplemented with 0.1% glucose and 250 nM of Fe(NO3)3	Total RNA
SRR10883930	treated	Sakai	MEM-Hepes supplemented with 0.1% glucose and 250 nM of Fe(NO3)3	Total RNA
SRR10883931	treated	Sakai	MEM-Hepes supplemented with 0.1% glucose and 250 nM of Fe(NO3)3	Total RNA
SRR10883938	treated	Sakai	MEM-Hepes supplemented with 0.1% glucose and 250 nM of Fe(NO3)3	EHEC_Term-seq
SRR10883939	treated	Sakai	MEM-Hepes supplemented with 0.1% glucose and 250 nM of Fe(NO3)3	EHEC_Term-seq
SRR10883940	treated	Sakai	MEM-Hepes supplemented with 0.1% glucose and 250 nM of Fe(NO3)3	EHEC_Term-seq
SRR11026642	treated	86-24	Low gluocse DMEM	WT_EHEC_other_set
SRR11026643	treated	86-24	Low gluocse DMEM	WT_EHEC_other_set
SRR11026644	treated	86-24	Low gluocse DMEM	WT_EHEC_other_set
SRR11026645	treated	86-24	Low gluocse DMEM with 10uM serotonin	WT_EHEC_with_serotonin
SRR11026646	treated	86-24	Low gluocse DMEM with 10uM serotonin	WT_EHEC_with_serotonin
SRR11026647	treated	86-24	Low gluocse DMEM with 10uM serotonin	WT_EHEC_with_serotonin
SRR2637695	treated	EDL933	LB	WT_control
SRR2637696	treated	EDL933	LB	WT_control
SRR2637697	treated	EDL933	LB	hns_mutant_EHEC
SRR2637698	treated	EDL933	LB	hns_mutant_EHEC
SRR6029690	treated	EDL933	M9 minimal media	Cra_WT
SRR6029691	treated	EDL933	M9 minimal media	Cra_WT
SRR6029692	treated	EDL933	M9 minimal media	CraY47D
SRR6029693	treated	EDL933	M9 minimal media	CraY47D
SRR6029694	treated	EDL933	M9 minimal media	CraY47F
SRR6029695	treated	EDL933	M9 minimal media	CraY47F
SRR6869342	treated	EDL933	Bovine small intestine content	EDL933_in_bovine_small_intestine_content
SRR6869343	treated	EDL933	Bovine small intestine content	EDL933_in_bovine_small_intestine_content
SRR6869346	treated	EDL933	Bovine small rumen content	EDL933_in_bovine_rumen_content
SRR6869347	treated	EDL933	Bovine small rumen content	EDL933_in_bovine_rumen_content
SRR6869353	control	EDL933	M9 minimal media	EDL933_in_M9 medium
SRR6869355	control	EDL933	M9 minimal media	EDL933_in_M9 medium
SRR6869356	control	EDL933	M9 minimal media	EDL933_in_M9 medium
SRR6869354	treated	EDL933	Bovine small rectum content	EDL933_in_bovine_rectum_content
SRR6869358	treated	EDL933	Bovine small rectum content	EDL933_in_bovine_rectum_content
SRR6869359	treated	EDL933	Bovine small rectum content	EDL933_in_bovine_rectum_content
SRR7782878	treated	86-24	Low gluocse DMEM	WT_EHEC_other_set_2
SRR7782879	treated	86-24	Low gluocse DMEM	WT_EHEC_other_set_2
SRR7782880	treated	86-24	Low gluocse DMEM	WT_EHEC_other_set_2
SRR7782881	treated	86-24	Low gluocse DMEM	tnaA_mutant_EHEC
SRR7782882	treated	86-24	Low gluocse DMEM	tnaA_mutant_EHEC
SRR7782883	treated	86-24	Low gluocse DMEM	tnaA_mutant_EHEC
SRR7782884	treated	86-24	Low gluocse DMEM with 500uM indole	WT_EHEC_with_indole
SRR7782885	treated	86-24	Low gluocse DMEM with 500uM indole	WT_EHEC_with_indole
SRR7782886	treated	86-24	Low gluocse DMEM with 500uM indole	WT_EHEC_with_indole
SRR7782887	treated	86-24	Low gluocse DMEM with 500uM indole	tnaA_mutant_with_indole
SRR7782888	treated	86-24	Low gluocse DMEM with 500uM indole	tnaA_mutant_with_indole
SRR7782889	treated	86-24	Low gluocse DMEM with 500uM indole	tnaA_mutant_with_indole
SRR8271736	treated	86-24	Dulbecco's Modified Eagle Medium (DMEM)	WT_EHEC
SRR8271737	treated	86-24	Dulbecco's Modified Eagle Medium (DMEM)	WT_EHEC
SRR8271738	treated	86-24	Dulbecco's Modified Eagle Medium (DMEM)	WT_EHEC
SRR8271739	treated	86-24	Dulbecco's Modified Eagle Medium (DMEM)	EHEC_dicF1-4_deletion_strain
SRR8271740	treated	86-24	Dulbecco's Modified Eagle Medium (DMEM)	EHEC_dicF1-4_deletion_strain
SRR8271741	treated	86-24	Dulbecco's Modified Eagle Medium (DMEM)	EHEC_dicF1-4_deletion_strain
SRR8485398	treated	Sakai	Cation-adjusted Mueller Hinton Broth (CAMHB)	WT_Control_replicate
SRR8485399	treated	Sakai	Cation-adjusted Mueller Hinton Broth (CAMHB)	WT_Control_replicate
SRR8485400	treated	Sakai	Cation-adjusted Mueller Hinton Broth (CAMHB)	WT_Control_replicate
SRR8485401	treated	Sakai	Cation-adjusted Mueller Hinton Broth (CAMHB)	Treated_replicate
SRR8485402	treated	Sakai	Cation-adjusted Mueller Hinton Broth (CAMHB)	Treated_replicate
SRR8485403	treated	Sakai	Cation-adjusted Mueller Hinton Broth (CAMHB)	Treated_replicate
1-1-d	treated	EDL933	Saline	12h ringer
1-2-d	treated	EDL933	Saline	12h ringer
1_2h_M9	treated	FORC_041	M9 minimal media	M9 minimal media 2h incubation (FORC_041 strain)
2_2h_M9	treated	FORC_041	M9 minimal media	M9 minimal media 2h incubation (FORC_041 strain)
3_2h_M9	treated	FORC_041	M9 minimal media	M9 minimal media 2h incubation (FORC_041 strain)
1_4h_M9	treated	FORC_041	M9 minimal media	M9 minimal media 4h incubation (FORC_041 strain)
2_4h_M9	treated	FORC_041	M9 minimal media	M9 minimal media 4h incubation (FORC_041 strain)
3_4h_M9	treated	FORC_041	M9 minimal media	M9 minimal media 4h incubation (FORC_041 strain)
1_2h_M9plusB	treated	FORC_041	M9 minimal media with beef	M9 minimal media with beef 2h incubation (FORC_041 strain)
2_2h_M9plusB	treated	FORC_041	M9 minimal media with beef	M9 minimal media with beef 2h incubation (FORC_041 strain)
3_2h_M9plusB	treated	FORC_041	M9 minimal media with beef	M9 minimal media with beef 2h incubation (FORC_041 strain)
1_4h_M9plusB	treated	FORC_041	M9 minimal media with beef	M9 minimal media with beef 4h incubation (FORC_041 strain)
2_4h_M9plusB	treated	FORC_041	M9 minimal media with beef	M9 minimal media with beef 4h incubation (FORC_041 strain)
3_4h_M9plusB	treated	FORC_041	M9 minimal media with beef	M9 minimal media with beef 4h incubation (FORC_041 strain)
