# Supplementary material for: Independent Component Analysis Identifies the Modulons Expanding the Transcriptional Regulatory Networks of Enterohemorrhagic Escherichia coli
Source: Front Microbiol. 2022 Jun 24;13:953404. doi: 10.3389/fmicb.2022.953404 (PMC9263587; doi:10.3389/fmicb.2022.953404)
Supplement: Supplementary file 2 [file Data_Sheet_2.XLSX]

## Sheet: Supplementary_Data_Set_2_
	SRR6869353	SRR6869355	SRR6869356	ERR1370908	ERR1370909	ERR1370910	ERR1370911	ERR1370912	ERR1370913	ERR3862990	ERR3862991	ERR3862992	ERR3862993	ERR3862994	ERR3862995	ERR3862996	ERR3862997	ERR3862998	ERR3862999	ERR3863000	ERR3863002	SRR10883929	SRR10883930	SRR10883931	SRR6029690	SRR6029691	SRR6029692	SRR6029693	SRR6029694	SRR6029695	SRR6869342	SRR6869343	SRR6869346	SRR6869347	SRR6869354	SRR6869358	SRR6869359	SRR8271736	SRR8271737	SRR8271738	SRR8271739	SRR8271740	SRR8271741	SRR8485398	SRR8485399	SRR8485400	SRR8485401	SRR8485402	SRR8485403
Z0001	0.108492	-0.0146877	-0.0938042	2.09841	1.81384	2.62327	2.15802	2.31134	2.24435	-0.0302156	-0.341756	-0.385464	-0.649316	-0.029383	0.125153	-0.035468	-0.0205275	-0.1923	-1.02824	-0.917452	0.0789046	5.94596	5.93747	5.85148	0.970734	0.506286	1.24128	1.18355	0.741406	0.591532	0.54107	0.999921	-0.412496	-0.326712	0.482992	0.561206	0.918037	3.4792	3.36042	3.24163	3.56067	3.98773	4.30495	3.67984	3.52469	3.31659	3.35464	3.92798	3.20278
Z0002	0.316487	-0.205362	-0.111125	-3.21088	-3.59812	-3.45191	-3.53748	-3.3429	-3.3063	-2.28254	-2.27279	-2.39635	-2.26859	-2.44791	-2.27155	-2.12141	-2.3231	-2.48712	-2.2606	-2.34843	-2.40319	-0.649073	-0.485856	-0.162602	0.770599	0.386082	0.471343	0.876994	-0.207747	-0.591918	-2.24637	-1.5293	-3.21906	-3.69008	0.216689	-0.76528	-0.576776	-3.28616	-3.38653	-3.25896	-3.25112	-3.266	-3.12269	-2.04661	-2.19175	-2.79768	-2.16145	-2.10725	-1.67372
Z0003	0.332196	-0.0815738	-0.250622	-1.95439	-2.82033	-2.40598	-2.48164	-2.42849	-2.31636	-2.94798	-2.14083	-3.08372	-2.83251	-3.1776	-2.88373	-3.16499	-2.34928	-3.00001	-2.60614	-2.41891	-2.83727	-0.221205	0.0750457	0.264254	1.66538	1.29611	1.05986	1.40353	0.505555	-0.139591	-2.09626	-1.43397	-2.7163	-3.31599	-0.572417	-1.14223	-1.10481	-1.34359	-1.36431	-1.4127	-1.48647	-1.62521	-1.70644	-0.864428	-0.919177	-0.746407	-0.52741	-1.07394	-0.86727
Z0004	0.288648	-0.145444	-0.143204	-3.19272	-3.24705	-3.30643	-3.32174	-3.32925	-3.38891	-2.82214	-2.75049	-2.79358	-2.91228	-3.00149	-2.80409	-2.89066	-2.80391	-2.8457	-2.84799	-3.04578	-2.95615	-0.606209	-0.262839	-0.0971759	1.61417	1.36632	1.21225	1.50756	0.873721	0.0758485	-2.4747	-1.80985	-3.28119	-3.93124	-1.2923	-1.31911	-1.29563	-2.16512	-2.18267	-2.15065	-2.09987	-2.03759	-2.10672	-1.76335	-1.59271	-1.74348	-1.52971	-1.55339	-1.21092
Z0005	0.200272	-0.151133	-0.0491389	0.575407	0.506492	-0.0866778	-0.549706	-0.31152	-0.531986	-1.68366	-1.34683	-1.63625	-1.97444	-2.03977	-1.71445	-2.23081	-1.31414	-1.82248	-1.389	-1.66008	-1.91283	-1.07995	-1.29406	-1.21742	-0.0791704	-0.190076	-0.490704	-0.372787	-0.246402	-0.558268	0.276888	-1.88934	-1.47299	-1.62369	-0.566938	-0.444246	-0.397729	-0.770276	-0.637408	-0.683479	-0.776042	-0.70345	-0.793113	-2.14901	-2.30135	-2.3405	-1.83637	-2.09325	-1.94226
Z0006	-0.245847	0.0697274	0.176119	-0.083738	0.121679	-0.283271	-0.0284488	-0.080688	-0.3359	-0.138174	-0.104935	-0.3207	-0.585023	-0.172001	-0.656884	0.0502374	-0.061597	-0.506028	-0.0848863	-0.151306	-0.0519483	0.28363	0.0462671	0.158091	0.0490473	0.0618197	0.516331	0.599238	0.415869	0.447883	4.25484	1.74638	-0.381238	-0.321161	3.51142	2.66814	2.35675	1.04269	0.940283	1.03073	0.705704	0.759343	0.903054	-0.180361	-0.584536	-0.120123	-0.357165	-0.153449	0.253887
Z0007	0.270997	-0.50143	0.230433	1.84864	1.80474	1.63032	2.14305	1.84543	1.95221	2.2609	2.25197	2.08524	2.11974	2.12974	2.4374	2.31366	2.14944	2.34769	2.08755	2.28723	2.05528	0.650073	0.46253	0.465178	0.872193	0.750036	1.06294	1.08595	1.15763	1.26302	1.16424	1.30069	0.840446	1.40957	-0.807075	-0.0887279	-0.0793914	2.02338	2.04263	2.11155	2.09005	2.0856	2.03795	1.29433	1.14953	1.49565	1.51165	1.30622	1.13314
Z0008	-0.135719	0.0750305	0.0606886	-0.111803	-0.160264	-0.30133	-0.148358	0.0469267	-0.177866	-2.2977	-2.44574	-2.27962	-2.48194	-2.60945	-1.90534	-2.22353	-2.40793	-2.3844	-2.26406	-2.55116	-2.29194	1.31939	1.45673	1.25612	2.15905	1.97155	2.01162	2.00263	2.16866	1.89182	1.97583	2.55209	0.280682	0.27388	1.30794	1.52249	1.29788	1.44721	1.33769	1.42315	1.14124	1.14042	1.0069	2.00711	1.90316	1.75848	1.76558	1.83416	1.99911
Z0009	-0.261858	0.178841	0.0830168	0.0346236	0.161801	0.158525	-0.292963	0.101481	0.318653	-0.705936	-0.468598	-0.913316	-1.10806	-0.562814	-1.12882	-1.00297	-0.636887	-0.983113	-1.17031	-1.0162	-0.981412	-0.24024	-0.31874	-0.254439	0.413699	0.387386	0.411591	0.353475	0.480085	0.313555	1.57678	1.59359	1.20238	1.24327	0.631366	0.882424	0.788025	1.37923	1.38652	1.31332	1.17366	1.10796	1.03234	0.557695	0.292526	0.705235	0.40512	0.0703122	0.332466
Z0010	-0.292836	0.337003	-0.0441678	0.633304	0.603942	0.371637	0.308165	0.357493	0.0243448	-1.76021	-1.43064	-1.87193	-2.15693	-1.78846	-1.80707	-2.25004	-1.37481	-1.77648	-1.70573	-2.06644	-1.59656	-1.30288	-1.42515	-1.44794	-1.60705	-1.6186	-1.25971	-1.36956	-1.41686	-1.46195	-1.08249	-1.91688	-0.132983	0.0901931	-0.271176	-0.566523	-0.613343	-0.35063	-0.415835	-0.427541	-0.558038	-0.519624	-0.569353	-1.21795	-1.45736	-1.47014	-1.27192	-1.33873	-1.3741
Z0011	0	0	0	0.5313	0.52819	0.808628	0.42363	0.980578	0.511697	0.326657	1.11355	1.4215	0.808301	1.10049	0	1.22608	1.2583	0.845037	0.779301	0.488208	0	0.165035	0.153138	0	0.0267318	0.0309698	0.066925	0	0.108845	0.120249	0	0	0.213907	0.252494	0	0	0	0.155709	0.187678	0.34291	0.242012	0.211389	0.0965083	0.266917	0.237186	0.186797	0.43295	0.414905	0.401948
Z0013	0.348519	-0.227576	-0.120943	-0.113787	0.844087	0.834598	0.885464	0.167426	0.891836	2.32785	2.27223	2.21613	2.44577	1.89369	2.33107	1.74984	2.37321	1.76081	2.1716	2.53931	2.37098	-0.153338	0.114314	0.0557758	0.220625	0.336629	-0.219135	-0.0618278	0.208301	0.575789	-0.152192	-0.362472	1.05065	0.989062	0.196851	0.144454	-1.33764	1.0083	0.842759	0.949305	0.747064	1.09557	0.957739	0.444271	-0.286511	-0.361172	-0.0746228	-0.420349	-0.0473246
Z0014	-0.640856	0.585432	0.0554243	2.53732	2.64937	2.68602	2.6345	2.60902	2.73967	-1.90272	-1.9826	-1.92582	-1.87901	-2.0282	-1.82	-1.7443	-1.89509	-1.80324	-1.56829	-2.04497	-1.82158	1.30014	0.995953	0.990117	1.77486	1.52801	1.8204	1.72718	1.39178	0.97801	2.82861	3.11623	2.44284	2.51288	1.11178	1.82867	1.50806	2.8167	2.74145	2.8073	3.13703	3.19816	3.14538	3.24549	3.13796	3.28661	4.02242	3.93033	3.4336
Z0015	-0.37651	0.56771	-0.1912	2.86937	2.67613	2.92779	2.84839	2.3077	2.54198	-0.473009	-0.157575	-0.50422	-0.51677	-0.440397	-0.231813	-0.573609	-0.623717	-0.43464	-0.569669	-0.549922	-0.383893	0.818805	0.51221	0.613276	1.63338	1.4768	1.54517	1.48077	1.31871	1.00505	2.03789	1.32048	1.3035	1.54056	1.00315	1.37506	1.17768	1.61032	1.66357	1.56664	1.34027	1.47052	1.28218	2.07635	1.91748	1.94283	2.81028	2.64778	2.37462
Z0016	-0.078968	0.347197	-0.268229	3.65953	2.63297	3.1174	2.80487	2.61	2.54728	-2.96533	-2.74514	-2.6003	-3.08259	-2.39133	-2.72139	-2.89698	-2.72917	-2.78092	-3.26992	-2.8195	-2.80189	-0.403158	-0.487732	-0.659044	0.0530986	-0.343169	-0.732337	-0.85268	-0.206761	-0.330052	1.00939	1.77649	0.115351	-0.197623	1.83595	1.10928	1.20616	3.60204	3.5619	3.63913	3.19752	2.9669	2.97548	2.49822	2.49167	2.76546	2.81797	2.49158	2.12676
Z0018	-0.135699	0.0580416	0.0776577	-0.124504	0.0699837	0.32233	0.258777	0.351661	0.212848	-1.50218	-1.63539	-1.41034	-1.53861	-1.78779	-1.28789	-1.6273	-1.53041	-1.38717	-1.53679	-1.38238	-1.46786	0.820869	0.435208	0.384837	0.0592735	-0.00535531	0.337009	0.155258	0.110199	-0.0159092	0.382689	0.310032	0.929358	0.665959	-1.06274	-1.07452	-1.09206	0.649659	0.747889	0.680745	0.815882	0.811993	0.7564	0.807963	0.971435	1.33897	0.800135	0.872436	0.663648
Z0019	-0.235153	0.17694	0.0582124	-0.700474	-0.614044	-0.91421	-0.73799	-0.707921	-0.918068	-0.968552	-1.03037	-1.25343	-1.3109	-1.15387	-1.23217	-1.14426	-0.876643	-1.38135	-0.959236	-1.02807	-1.00307	0.705647	0.419839	0.327464	-0.077913	0.0272844	0.488708	0.377452	0.288199	0.235763	0.292054	0.79472	1.38284	1.34557	-1.2186	-1.33509	-1.30808	-0.404458	-0.368488	-0.4209	-0.506239	-0.508171	-0.617661	0.659618	0.718154	0.813648	0.362078	0.98973	0.626709
Z0020	-0.0995798	0.175131	-0.0755514	0.745735	1.79775	1.64502	1.10937	0.906268	1.36144	2.53413	2.20101	2.16305	1.93619	2.18168	1.92387	1.45287	2.31155	2.23785	1.45628	2.08599	2.54252	0.899786	0.645112	0.669258	0.125642	0.0922094	0.366667	0.392539	-0.00192715	0.469982	0.752672	-0.240353	2.60268	2.5218	-0.655572	-0.130801	0.273242	-0.415769	-0.506133	-0.0935439	-0.36828	-0.605756	-0.442263	0.478503	-0.437508	-0.0493772	-0.308644	0.36909	0.252857
Z0021	0	0	0	0.289971	0.52819	0.585953	0.512604	0.282474	0.36044	2.10546	2.24377	1.88199	1.525	1.33668	1.45201	2.1642	2.34749	2.53054	1.2825	2.3297	2.35066	0	0.153138	0.224423	0.335512	0.176568	0.130882	0.0971709	0.108845	0.213326	0	0	0.484975	0.563805	0	0	0	0	0.0834397	0.114444	0.0325665	0	0.024739	0	0	0	0.43295	0.28941	0.111462
Z0022	0.0659103	-0.328469	0.262559	1.74529	1.47085	1.56306	1.33874	1.3021	1.53659	4.03352	3.6402	4.2389	4.17719	4.03216	4.21612	3.97006	3.80482	4.1214	4.03839	4.0736	4.25326	-0.372746	-0.122866	-0.429573	-0.216433	0.379421	-0.743215	-0.447803	-0.283762	0.0491137	-0.84737	-0.197746	-0.44909	-0.259874	-0.879281	-1.32351	0.351823	-0.593342	-0.399067	-0.546747	-0.583088	-0.54137	-0.532025	-0.970473	-0.966375	-0.913299	-0.614807	-1.09534	-0.547039
Z0023	0.370493	-0.190523	-0.17997	0.427554	0.726888	0.970137	0.697766	1.01388	0.86552	2.69964	2.72122	2.93322	1.86814	2.41267	3.17753	2.5501	2.94603	2.67281	2.77119	2.81032	3.08593	0.0790572	0.0428192	-0.13446	-0.266754	-0.0155015	-0.25963	-0.25099	-0.248916	-0.107989	-0.491185	0.48398	0.35611	-0.238691	-0.491185	0.250886	0.798757	-0.287096	-0.22999	-0.296498	-0.426771	-0.301811	-0.198588	-0.491185	-0.253999	-0.304388	0.117612	-0.201775	-0.276258
Z0024	0.41829	-0.398279	-0.0200108	1.15677	1.14826	1.85189	1.10507	1.26556	1.45728	2.2138	2.15133	2.23819	1.86869	1.98971	2.4291	2.13759	2.19289	2.04627	1.8069	1.67022	2.75655	-1.12652	-0.628719	-0.814899	-1.30719	-0.872987	-1.0111	-1.15367	-1.12939	-1.12514	-0.574586	-0.722246	-1.10818	-0.405622	0.244867	-0.584797	0.155129	-1.14666	-0.764351	-1.07445	-0.775356	-0.865801	-1.04314	-1.50834	-1.06751	-1.15618	-1.27568	-1.21893	-1.19687
Z0025	0.750661	-0.67357	-0.0770911	-1.17231	-1.07613	-0.364249	-0.535871	-0.567218	-0.182013	2.69024	2.05529	2.91412	2.92267	2.80029	2.92306	2.91599	2.13825	2.90692	2.80178	2.96755	3.18048	-1.92082	-1.43025	-2.01633	-2.24281	-1.99823	-2.47022	-2.26932	-2.14027	-1.91355	-1.96971	-2.19052	-0.392874	-0.157627	-0.757761	-2.0169	-0.670945	-2.23603	-2.45077	-2.32508	-2.04594	-2.21709	-2.13964	-2.26689	-1.83795	-2.40681	-1.99345	-2.34407	-1.78527
Z0027	-0.340604	0.981762	-0.641159	1.40641	1.06929	0.983184	0.589218	0.289018	0.0132562	-5.30011	-5.48184	-5.12445	-5.38105	-5.67529	-5.23791	-5.14221	-5.61564	-5.16863	-5.18666	-5.66528	-5.14858	-0.371572	-0.569418	-0.710952	-2.82534	-2.88208	-1.50935	-1.59444	-2.35395	-2.14515	-0.0791229	-1.51764	-1.63132	-1.58264	-1.67115	-0.781354	-1.16648	-2.70428	-2.65941	-2.70926	-3.53713	-3.58552	-3.41366	-3.38574	-3.14983	-3.00577	-3.51606	-3.25689	-2.42644
Z0028	0.0721142	0.355069	-0.427183	1.19492	1.44264	1.3179	0.975632	1.21091	0.596081	1.59706	1.6526	1.41659	1.41049	1.42725	0.860841	1.38939	1.87466	2.3665	1.99718	2.04925	1.75949	4.5203	4.26105	4.1714	1.21096	1.12181	1.31724	1.17891	1.2617	1.12009	0.342588	0.194928	0.830076	0.511552	0.776604	-0.591166	0.193414	1.80248	1.60806	1.73193	1.88548	1.86987	2.00172	2.4291	2.58533	2.26094	2.44002	2.26082	2.33226
Z0029	-0.0153912	-0.108326	0.123718	-1.8732	-1.82818	-2.0089	-1.76746	-1.78769	-1.89939	-3.02969	-2.45816	-2.99544	-2.89574	-2.82074	-2.44468	-2.64701	-2.67723	-3.15477	-2.98832	-3.24767	-2.83763	-0.370096	-0.588028	-0.568809	-0.479923	-0.770907	-0.176177	-0.143719	-0.326028	-0.426338	0.482238	0.153725	-0.520042	-0.41497	-0.342687	-0.310428	-0.627237	-1.72902	-1.73023	-1.754	-2.17092	-2.24172	-2.21679	-1.26716	-1.34357	-1.70666	-1.43214	-0.964794	-1.12121
Z0030	-0.014841	-0.0739708	0.0888118	-2.82676	-2.77042	-2.80074	-2.6489	-2.697	-2.54584	-2.87135	-2.75008	-2.96664	-2.77722	-2.973	-2.64462	-2.63799	-2.91892	-3.01022	-2.97075	-2.8459	-2.87272	-0.87413	-1.09447	-0.879916	-0.169574	-0.38232	0.0116734	-0.0513662	-0.492691	-0.689271	0.599952	0.084592	-1.77835	-2.06995	-0.155781	-0.119665	-0.270171	-2.43819	-2.43928	-2.43339	-2.33934	-2.26986	-2.45726	-0.810938	-0.834299	-1.1574	-0.86915	-0.993852	-0.938328
Z0031	-0.0698716	0.0460325	0.0238391	-1.80098	-2.03695	-2.00597	-1.70981	-1.87308	-1.42609	-2.73852	-2.58168	-2.99267	-3.3875	-3.21344	-3.70053	-3.2242	-2.65708	-3.23553	-3.2918	-2.93873	-2.95165	-0.557354	-0.621523	-0.432564	0.0175757	-0.155908	-0.0811737	-0.237123	-0.518871	-0.763869	0.487125	-0.372063	-0.559348	-0.61656	-0.510331	-0.395147	-0.599997	-1.2481	-1.36774	-1.22445	-1.21508	-1.08604	-1.06023	-1.1407	-1.35766	-0.867593	-1.01194	-1.65837	-1.36969
Z0033	0.060778	-0.234328	0.17355	-0.933529	-1.06161	-0.770314	-0.604107	-0.966239	-0.685743	-2.60386	-1.98212	-2.68562	-3.18171	-2.52753	-3.13691	-3.10429	-2.08998	-3.85086	-2.93161	-3.10168	-2.46157	-0.104214	-0.230551	-0.0717962	0.582194	0.336759	0.668385	0.564512	0.148649	-0.057144	0.283406	-0.241728	-0.254997	-0.534846	-0.0520218	0.272269	-0.318658	-2.31154	-2.074	-2.33477	-2.30008	-2.33724	-2.38149	-0.643547	-0.875863	-0.584131	-0.758986	-0.630272	-0.819364
Z0034	0.290593	-0.348704	0.0581105	-1.81071	-1.84662	-1.497	-1.86204	-1.96304	-2.01506	-2.63388	-1.97207	-2.8516	-2.20261	-2.43037	-2.61197	-2.57888	-2.12566	-2.82036	-2.51734	-2.68577	-2.53036	-1.20939	-1.1498	-1.11986	-0.26405	-0.545749	-0.0975656	-0.11351	-0.606338	-0.907647	0.442573	-0.141394	-0.59655	-1.15682	-0.198127	-0.244614	-0.100144	-3.33454	-3.46853	-3.56513	-3.80894	-3.52287	-3.5768	-1.78379	-1.50119	-1.80803	-1.62278	-1.44018	-1.14097
Z0035	0.173515	-0.129366	-0.0441496	-1.75713	-1.02943	-1.29199	-1.71496	-1.77469	-1.56814	-0.0541815	0.224951	-0.284822	-0.284776	0.050882	-0.132532	-0.0932535	0.188429	-0.251767	-0.113922	-0.212023	-0.101998	-1.30445	-1.5186	-1.36801	-0.234236	-0.461741	-0.494588	-0.558469	-0.489511	-0.483353	1.92255	2.42197	-0.627568	-0.981041	0.336251	0.386134	0.264003	-0.492608	-0.568736	-0.558042	-1.08929	-0.907116	-1.07028	0.623874	0.558955	0.27665	0.504527	0.355585	0.484585
Z0036	-0.117066	-0.0203347	0.137401	-2.12958	-2.87606	-2.52515	-1.88915	-1.51631	-1.7222	-1.8343	-1.74343	-1.82729	-2.02557	-2.02438	-1.90759	-1.79696	-2.01091	-1.90458	-1.73695	-2.03319	-2.04717	-1.05149	-0.976153	-0.853743	-0.97524	-1.13874	-0.0646804	0.243629	-0.698951	-0.883913	0.496962	0.927461	-0.932452	-1.50955	0.237529	0.362596	0.350688	-1.02977	-0.944291	-1.04149	-1.37176	-1.42349	-1.56471	-0.860742	-0.967583	-1.28094	-0.861237	-0.462521	-0.119945
Z0037	-0.20502	0.213942	-0.00892213	-5.25605	-5.57329	-5.7205	-4.39033	-4.30474	-4.18801	-4.41439	-4.15622	-4.17683	-4.19205	-4.56088	-4.11224	-4.00759	-4.43322	-4.23353	-4.25888	-4.26129	-4.21947	-3.74668	-4.27004	-4.2025	-4.18604	-4.32619	-4.06583	-3.46341	-4.13284	-4.19203	-3.9504	-5.76979	-4.72783	-4.87396	-3.98232	-1.94605	-2.37828	-6.68327	-6.50584	-6.97743	-6.91736	-6.80856	-6.8634	-3.48024	-3.63293	-4.99114	-4.4508	-2.88111	-2.24404
Z0038	-0.164618	0.156932	0.00768553	-5.92562	-6.55019	-6.79691	-5.61257	-5.54679	-5.09543	-4.44708	-4.11598	-4.44158	-4.29119	-4.40382	-4.3207	-4.19966	-4.27012	-4.37546	-4.21342	-4.18652	-4.35704	-3.75716	-3.94328	-3.7935	-2.6696	-3.06546	-2.37216	-2.38425	-3.08519	-3.59217	-4.04942	-5.78444	-5.33797	-5.85871	-4.53231	-1.73413	-2.60487	-6.33083	-6.35361	-6.2851	-5.91785	-5.92653	-5.93995	-2.10561	-2.26177	-2.39766	-2.20353	-2.84842	-2.22796
Z0039	0	0	0	0.737986	0.52819	0.808628	1.07671	0.282474	0.773611	0	0.514762	0	0	0	0.520016	0.618915	0.430855	0	0	0.852321	0.296087	0.084876	0.0786	0.224423	0.128965	0	0	0	0	0	0	0	0	0	0	0	0	0.0271467	0.0834397	0.0583564	0	0.0497243	0	0	0	0	0	0	0
Z0040	-0.1829	0.370491	-0.187591	1.91061	1.75734	1.86024	2.57523	2.50646	2.37295	-1.20107	-0.820026	-1.19593	-1.05502	-1.25094	-1.44528	-1.23921	-0.619115	-1.04955	-0.764084	-1.74962	-1.38613	-2.40963	-2.26388	-2.35676	-1.9284	-1.94675	-1.83108	-1.83187	-1.68486	-1.76204	0.958866	1.17564	-1.14713	-1.54785	-2.3954	-1.12965	-1.56916	4.59257	4.66044	4.64108	3.47475	3.34035	3.27635	1.29375	0.956608	1.6098	1.18555	0.608221	0.0734644
Z0041	0.149203	0.0949004	-0.244103	2.7367	3.3895	3.4202	3.64658	3.89852	3.67965	1.64634	2.58862	2.01409	2.20037	2.11053	1.66638	2.06014	2.50304	1.91678	2.02622	1.68236	2.0967	-0.66842	-0.436232	-0.851513	0.244366	0.257696	-0.00526424	-0.191878	-0.343119	-0.0665588	0.642497	0.549552	-0.0735882	0.254745	0.575516	0.836139	0.777729	2.06826	1.98198	1.9062	1.10836	1.35279	1.628	0.77203	0.281118	0.631305	1.02776	0.682173	0.314613
Z0042	-0.216776	-0.222045	0.438821	2.65285	2.52518	2.41941	2.49728	2.5681	2.82271	2.17481	3.17906	2.74826	2.65395	2.28023	2.64105	2.70562	2.8286	2.23167	2.47104	2.24651	2.66086	-0.484838	-0.634276	-0.525779	0.417209	0.404408	-0.252702	-0.405516	-0.431804	0.190455	0.988412	1.18361	0.209259	-0.0655617	0.366208	1.40029	1.34188	0.289852	-0.0499351	0.238339	-0.302849	-0.260099	-0.178521	0.613628	0.400045	-0.296906	-0.261406	-0.0165692	-0.0276048
Z0043	0.296744	-0.511946	0.215203	-0.186494	-0.28196	0.249681	-0.974174	-1.13521	-0.597493	0.961639	1.13258	1.04834	0.856875	0.73512	1.101	1.00114	1.10448	1.13082	1.16086	1.25079	0.985098	-1.96681	-1.80669	-1.7167	-0.829128	-0.680457	-0.895551	-0.930947	-0.91365	-0.858756	0.662371	0.356018	1.42159	1.23003	-0.382613	-0.245179	-0.470565	-1.39167	-1.06583	-1.2146	-1.32985	-1.24834	-1.33892	-0.604273	-0.859204	-0.70504	-0.930085	-0.693295	-1.21576
Z0044	0.504934	-0.6985	0.193566	-0.0462602	0.792039	0.751582	-0.0494278	0.201949	0.525677	1.27715	1.28146	1.09436	1.39473	0.829221	0.952409	1.11488	1.35085	1.48943	1.17139	1.35002	1.21147	-1.96365	-1.93445	-1.808	-1.17189	-0.577616	-1.18154	-1.02717	-0.848493	-0.859328	0.310214	0.268753	1.21929	1.32139	-0.410262	0.16719	-0.0111242	-0.728002	-0.901757	-0.687127	-0.965426	-0.64912	-0.788432	-0.0734945	-0.529719	-0.310062	-0.90892	-0.310191	-1.21368
Z0045	0.448581	-0.42465	-0.0239309	0.784995	0.535648	1.54712	0.31618	0.772719	1.23054	0.701587	0.890927	0.682181	0.70051	0.662478	0.843833	0.843331	0.736019	0.360213	0.496062	0.88382	0.568058	-1.90462	-1.75252	-1.4206	-0.504463	-0.36476	-0.621893	-0.626732	-0.566887	-0.45273	1.06193	0.82373	0.721566	0.547389	-0.440088	-0.201324	-0.0310557	1.89693	1.88872	1.92919	2.51648	2.43161	2.52132	0.37916	0.444041	0.868835	0.586908	0.626807	-0.523795
Z0046	0.463033	-0.179246	-0.283787	1.23266	1.52177	1.97436	2.25532	1.9752	2.33823	5.34983	5.27065	5.28158	5.37162	5.11567	5.4875	5.31777	5.32895	5.26033	5.44677	5.27645	5.16184	0.0598119	0.316758	0.23766	1.59935	2.56242	0.44156	0.461708	1.19054	1.50229	-0.280644	-0.416544	1.54516	1.67834	1.32849	0.356127	0.330687	0.959544	1.07907	1.19221	1.11129	1.05997	1.34762	0.547989	0.654476	-0.093591	0.534425	0.188698	0.358547
Z0047	-0.493584	0.149926	0.343658	3.25533	3.44445	4.60747	3.59953	3.68987	4.65841	3.5836	3.95372	4.18332	3.80572	3.73492	4.02847	3.88419	3.80765	3.90877	4.11107	4.05101	4.00493	0.499014	0.249039	0.169941	1.49352	1.66945	0.985005	0.702174	1.03554	1.27464	0.789869	1.62226	-0.0832296	0.487309	0.278539	0.433372	-0.0117287	0.710851	0.771655	1.05191	0.714267	0.779629	0.615325	1.29174	1.50563	1.67922	1.76438	1.24282	1.7245
Z0048	-0.0401541	0.436605	-0.396451	2.49766	2.59237	3.61314	2.69229	2.7942	3.82138	3.56103	4.05284	3.45723	3.14504	3.65472	3.25253	3.47839	3.82521	3.56124	3.48226	3.2976	3.68922	0.387041	0.18671	0.491141	1.87823	1.78161	1.21465	1.44078	1.3254	1.49074	1.48823	1.40608	0.301323	0.910961	1.0865	0.717101	-0.631236	0.903516	0.810998	1.0358	0.628735	0.726914	0.870059	2.1143	1.32667	1.66095	1.92375	1.5863	1.50393
Z0049	-0.217333	0.426177	-0.208844	3.9345	3.61576	4.74022	3.54905	3.32887	4.53363	4.43341	4.72538	4.33122	4.90836	4.44029	4.28246	4.73667	4.62432	4.29113	4.58041	4.44354	4.45843	0.974561	0.708808	0.777828	2.31469	2.40937	1.47682	1.44284	2.02082	2.05394	1.30722	2.29483	1.31068	0.448087	0.65918	0.709622	0.539218	1.97915	2.0118	2.13155	1.71913	1.42778	1.68621	1.63536	0.958609	1.1633	1.19141	1.39709	1.49867
Z0050	0.00245383	-0.156834	0.15438	0.374466	1.06124	1.30449	0.593855	0.742431	1.27768	1.76732	2.5464	0.848341	-0.156834	0.943654	1.046	0.694029	1.82804	2.15976	1.92155	0.695486	1.55602	0.0841393	0.0671794	-0.00340957	0.199904	0.29616	-0.0682735	-0.0225563	0.22212	0.349183	-0.156834	0.155211	0.0570727	0.582519	0.05489	-0.156834	-0.156834	0.511139	0.34579	0.46293	0.339824	0.594894	0.446164	0.335242	0.283993	0.0299629	0.0758214	-0.00488427	-0.156834
Z0051	-0.0173104	0.481281	-0.46397	3.68928	3.8679	4.12661	4.09865	3.96841	4.4762	3.3269	3.43572	3.24886	3.35735	3.13267	3.28385	3.357	3.37631	3.38839	3.33986	3.36468	3.2327	0.966486	1.03578	0.759844	0.603869	1.00848	-0.63313	-0.254598	0.268611	0.45656	-0.0372727	0.347496	2.19347	1.87758	-0.127981	-1.14753	-1.01179	3.95284	3.76955	3.85082	4.00192	4.04357	4.21113	1.40941	1.2671	1.66259	1.47425	0.887823	1.07813
Z0052	-0.349084	0.517112	-0.168028	-0.249158	0.516476	0.289064	0.36153	0.517205	0.703819	1.07297	1.70598	0.912348	1.05417	1.25353	1.23968	1.41245	1.51344	1.19146	1.11521	1.2061	0.891989	1.31677	1.11775	1.42975	0.919208	0.49426	0.602366	0.258052	0.432587	0.653417	0.179183	0.0958656	1.68139	1.62778	1.57629	1.07287	1.39169	1.18211	1.27384	1.28054	1.40302	1.3932	1.49678	1.39173	1.72054	1.34326	1.63432	2.28618	1.90753
Z0053	-0.327565	0.190301	0.137264	0.403428	0.347262	0.62624	0.288904	0.227985	0.146457	1.87726	2.12081	1.81757	1.91473	1.90005	1.72684	1.95205	2.03767	1.64022	1.85637	2.05826	1.80171	0.90218	0.525528	0.90228	0.484108	0.997234	0.64303	0.505081	0.629319	0.747451	0.202025	-0.365004	1.17547	1.39202	2.01737	0.911756	1.04404	0.499454	0.547752	0.510167	0.583394	0.521495	0.594877	2.63447	2.54547	2.09707	2.60446	2.82975	2.45205
Z0055	-0.156836	-0.12203	0.278866	-0.713999	-0.337447	-1.12866	-1.28333	-1.14918	-1.20458	-1.94175	-1.72151	-2.09531	-1.94699	-1.88416	-1.66979	-1.49125	-1.50428	-2.32044	-1.88727	-1.77039	-1.87369	-0.513575	-0.483086	-0.700085	-2.12037	-1.98988	-1.85366	-1.87491	-1.73198	-1.72477	0.117517	-1.04055	0.205764	-0.137299	-0.77412	-0.900732	-0.509658	-0.0327905	0.0911955	0.0666202	0.818205	0.874188	0.745057	0.238231	0.081214	0.566503	0.542479	0.351601	0.476587
Z0056	0.0546539	0.84496	-0.899614	1.81857	1.74069	1.25463	1.7735	1.60213	1.7237	-0.847885	-0.13202	-1.02705	-0.746583	0.126401	-0.996544	-0.373252	-0.00563089	-1.31468	-0.498008	-0.676155	-0.38183	1.90985	1.8227	1.79581	0.682586	0.864676	1.08014	0.654853	0.83309	0.86658	0.780146	0.636442	1.1009	1.20354	-0.914063	0.802302	0.150323	4.09959	3.96173	4.09045	4.57598	4.5349	4.68079	2.22903	2.11788	2.72583	2.4267	2.45247	1.95479
Z0057	0.427748	0.358164	-0.785912	1.60246	1.54208	1.57113	1.9789	2.10135	1.99079	-0.151303	-0.119844	-0.331252	-0.986826	0.191851	-0.62345	-0.305373	0.00154591	-0.701046	-0.792959	-0.690963	-0.0894012	1.91611	1.88932	1.66858	0.346109	0.651366	0.661395	0.350946	0.439283	0.491503	0.138966	-0.303713	1.30716	1.18862	-0.391537	-0.0262853	-0.411989	2.28797	2.07437	2.24264	2.78541	3.01935	3.02807	1.99941	1.77272	1.99138	1.69004	1.42656	1.43064
Z0058	0.0512609	-0.230341	0.17908	-1.21045	-1.03066	-1.24175	-0.821502	-0.764374	-0.980429	-2.26771	-1.72882	-2.52047	-2.19883	-2.54392	-2.50304	-1.9829	-1.93488	-2.25533	-2.54704	-1.9798	-2.22338	-0.459082	-0.976753	-0.832511	0.0310631	-0.181257	0.114918	0.170479	-0.0233827	-0.242617	-0.187415	-0.528277	0.211059	0.191285	-0.0508306	-0.15525	-0.0935655	-2.7791	-3.0721	-2.83906	-2.55049	-2.52702	-2.36252	-0.677526	-0.895989	-1.2686	-0.937907	-0.633312	-1.01798
Z0059	0.180735	0.144294	-0.325028	-0.0653814	-0.134256	-0.515243	-0.0524913	-0.146614	-0.0451846	-2.08299	-2.21	-2.52772	-2.85626	-2.59061	-2.84435	-2.60998	-2.06786	-2.93683	-2.77953	-2.78012	-2.32585	0.902406	0.537788	0.532867	-0.158275	-0.289313	-0.195345	-0.286883	-0.412137	-0.560775	0.4493	-0.676486	-0.0960274	-0.186515	-0.132749	0.372565	0.438442	-1.46857	-1.46195	-1.5877	-1.46911	-1.26952	-1.1862	0.946166	0.531659	0.231154	0.439424	1.01055	0.549659
Z0060	0.0531878	-0.0708977	0.0177099	-1.60517	-1.67769	-1.60706	-1.49815	-1.43032	-1.2918	-3.68104	-3.23101	-3.60735	-3.61486	-3.19621	-3.91852	-3.70261	-3.13618	-3.62305	-3.76342	-3.60793	-3.60871	-0.207449	-0.476751	-0.450859	-0.554565	-0.617894	-0.384736	-0.458095	-0.737615	-0.896012	0.663323	-0.197159	-0.250661	-0.499782	0.281442	0.484692	0.295449	-1.92991	-1.95449	-2.02214	-1.9312	-1.83081	-1.83605	-0.57742	-0.94196	-0.879288	-0.785596	-0.626698	-1.00782
Z0061	0.182953	-0.119614	-0.0633391	-2.51128	-2.66855	-2.4973	-2.86596	-2.61458	-2.66924	-2.44338	-1.99042	-2.64299	-2.62515	-2.52095	-2.34331	-2.30421	-2.21055	-2.60351	-2.52891	-2.61804	-2.54346	-0.160311	-0.578598	-0.49195	0.265743	-0.160149	-0.0446016	-0.0190479	-0.308111	-0.486649	0.21507	-0.821242	-1.11863	-1.41774	-0.103295	0.183076	-0.027553	-3.53098	-3.82486	-3.73063	-3.67416	-3.29098	-3.27366	-0.37655	-0.335606	-0.789715	-0.456926	-0.353873	-0.640616
Z0062	-0.0929833	-0.0741505	0.167134	-1.67199	-2.21751	-2.2153	-1.88877	-1.58688	-1.60415	-3.43605	-3.18394	-3.70261	-3.49198	-3.68205	-3.40194	-3.43405	-3.26506	-3.7079	-3.40583	-3.56567	-3.85513	-0.0579216	-0.295222	-0.216207	-0.157409	-0.362557	0.049043	-0.0433138	-0.449134	-0.760728	0.530018	0.563535	-0.98126	-1.2578	0.72427	0.689249	0.641604	-2.20321	-2.28844	-2.26431	-1.64196	-1.66834	-1.62014	0.328466	0.241851	0.351613	0.385131	0.105251	-0.131253
Z0063	0.127072	-0.291297	0.164225	-1.97855	-2.023	-2.30025	-2.09144	-2.23283	-2.17017	-2.67173	-2.82305	-2.59997	-2.48684	-2.73294	-2.51993	-2.76462	-2.74458	-2.53915	-2.65402	-2.80776	-2.67064	-0.0786562	-0.208585	-0.254491	-0.634617	-0.833307	-0.316806	-0.394123	-0.517902	-0.666909	0.281284	0.156201	-0.29804	-0.0329382	0.144531	0.201446	0.184349	-1.70803	-1.78783	-1.70749	-1.32107	-1.30982	-1.24715	-0.0231649	-0.164947	-0.323107	-0.201906	0.120422	-0.0380225
Z0064	0.0955907	-0.207614	0.112024	-0.519586	-0.648823	-0.804229	-0.760932	-0.792721	-0.953103	-1.00676	-0.971633	-0.937873	-0.90136	-0.944105	-0.520363	-0.865764	-0.984559	-0.835357	-1.13427	-0.935594	-0.861143	-0.983968	-1.14899	-1.00313	-1.02939	-1.0401	-0.557692	-0.415084	-0.855182	-0.837999	0.295465	-0.478399	-0.278245	-0.431822	-0.616519	-0.432935	-0.645591	-1.14889	-1.0661	-1.23407	-1.477	-1.53443	-1.53064	-2.72301	-2.27022	-2.10359	-2.50538	-2.15484	-1.77787
Z0065	0.592917	-0.679509	0.0865922	-1.3436	-1.05809	-1.0274	-0.829129	-1.02283	-1.13205	-0.0833015	-0.592098	-0.204046	-0.0051261	-0.142048	0.0992378	-0.276683	-0.509678	-0.0367115	-0.0583193	-0.112399	0.211277	-1.9722	-1.26059	-1.52405	-2.8014	-2.57937	-2.3164	-2.36766	-2.69598	-2.44164	-1.07984	-1.58066	-0.158492	-0.228442	-0.875504	-1.19742	-0.907411	-1.04995	-0.944873	-1.01706	-1.06671	-1.30068	-0.946487	-1.6162	-1.20618	-1.10182	-1.35913	-1.44164	-1.73015
Z0066	0.153727	-0.198074	0.0443473	0.730599	0.302507	0.22729	-0.0808323	-0.0297933	0.0195535	-0.427166	-0.228835	-0.252452	-0.539538	-0.492591	-0.2891	-0.420936	-0.384692	-0.624246	-0.434196	-0.319098	-0.209072	-0.961519	-0.86547	-0.952738	-1.1435	-1.28521	-1.14993	-1.37153	-1.23476	-1.23998	0.453054	-1.13898	-0.189178	-0.04746	0.426355	0.0919927	-0.131663	-0.228225	-0.318901	-0.312578	-0.11288	-0.25721	-0.293144	0.601912	0.512609	0.775328	0.682692	0.334666	-0.177745
Z0067	-0.114458	0.0492014	0.0652568	-0.383802	-0.0182604	0.107689	-0.579071	-0.607479	-0.431425	-0.627936	-0.545929	-0.708535	-0.434215	-0.727621	-0.312156	-0.503887	-0.463173	-0.364455	-0.466064	-0.362124	-0.519938	-1.53614	-1.67833	-1.64362	-1.48382	-1.52395	-1.3349	-1.21681	-1.50356	-1.45435	0.100635	-0.959503	0.221081	0.102564	0.312315	0.143905	0.0864989	-2.36535	-2.42936	-2.42378	-2.00604	-2.00632	-1.972	-0.179633	-0.382667	-0.990508	-0.423093	-0.234333	-0.872287
Z0068	0.0562997	-0.186857	0.130558	0.955831	0.956406	0.947367	1.04343	1.23541	1.14746	0.863807	0.888339	0.74818	0.758537	0.606019	1.04464	0.960386	0.834495	0.934626	0.90072	0.88508	0.79579	-0.326421	-0.720596	-0.439165	0.643919	0.617239	0.354223	0.386021	0.504454	0.463732	1.3225	0.866574	1.86209	1.98691	-0.367517	-0.17745	-0.05307	1.47065	1.33835	1.38829	1.56566	1.61867	1.69993	1.05743	1.02772	1.22572	1.56316	1.3183	0.924948
Z0069	-0.0550853	0.0861422	-0.0310569	0.870435	0.782717	0.290299	0.353613	1.08746	0.599783	3.17323	3.69567	3.46338	3.53846	3.20985	3.36083	3.6391	3.54225	2.69066	3.6105	2.85601	3.04165	1.11532	0.189509	0.368761	1.73745	1.66724	1.17478	1.0594	1.37632	1.59033	1.25367	3.81385	1.19507	0.549333	1.95752	1.02655	0.648264	2.48282	2.48099	2.42393	1.91832	2.09861	2.02216	1.43325	1.02238	1.33993	1.58917	1.38653	0.984039
Z0070	0.268885	0.124598	-0.393484	0.911818	0.385954	0.846466	0.949369	0.952061	0.906791	3.44405	3.83974	3.42335	3.49547	3.72433	3.72212	3.45466	3.73656	3.73613	3.75521	3.69103	3.44481	0.566198	-0.0236755	0.473006	1.87602	2.17655	1.13989	1.03913	1.67896	2.01184	0.939648	4.2325	0.760162	0.740904	2.1271	1.72027	1.96838	2.99452	3.0197	2.93729	2.79849	2.81669	2.64155	2.30405	1.96893	2.18699	2.40535	2.15388	1.63922
Z0072	0.319383	-0.495893	0.17651	1.2449	1.80855	1.01292	1.66869	1.61638	1.7804	5.0403	5.24489	4.91402	5.07289	4.7627	5.16205	5.38372	5.13297	5.33847	5.29794	5.12469	4.89201	0.758815	0.595098	0.433941	2.16484	2.85856	1.02407	0.973518	1.98256	2.32083	1.62814	5.0122	1.27263	1.55739	4.37071	3.24515	3.95904	3.91318	3.88322	3.80153	3.91141	4.11709	4.01695	2.94731	2.5159	2.46204	3.04136	2.92785	2.53636
Z0073	-0.40427	0.231441	0.172829	1.83641	1.37732	1.40671	1.9377	2.41663	1.92783	3.11319	3.13763	3.47302	3.15443	2.64648	2.96277	3.14366	3.12692	3.17379	3.29416	3.55922	3.16954	1.84735	1.87382	1.89092	3.09646	3.11098	2.34328	2.19715	2.56605	2.40879	1.7665	2.40148	0.958612	0.703039	1.95856	1.3113	1.67779	5.70712	5.81617	5.69315	5.60309	5.70865	5.49625	4.63249	4.62215	5.04362	4.92214	4.53744	4.49134
Z0074	0.146433	-0.119384	-0.0270495	2.22648	2.19027	2.22712	2.75015	2.65072	2.55738	-0.763868	-0.522864	-0.833472	-0.655838	-0.970171	-0.793227	-0.641586	-0.577934	-1.47455	-0.918008	-1.2586	-0.982248	-0.677834	-0.426123	-0.231772	-1.26764	-1.11201	-0.483887	-0.481555	-1.18048	-1.06068	0.414622	0.614739	0.2752	-0.579546	0.63123	0.312982	0.455884	1.9244	2.05704	2.0204	1.50628	1.54104	1.52783	-0.593414	-0.360751	-0.324312	-0.363325	-0.399984	-0.535665
Z0075	0.309497	-0.343716	0.0342188	2.63814	3.07757	2.78858	3.24056	3.26577	3.31215	2.00702	2.69634	1.31312	2.1622	2.01957	1.74796	2.12436	2.46519	1.96946	1.89969	1.98477	1.99244	0.800028	0.715944	0.803719	2.38485	2.24536	1.97298	1.9817	1.66334	1.49922	1.49192	0.382725	0.978058	0.384776	0.428069	0.425798	0.540995	0.980213	0.999365	0.988696	0.674902	0.789678	0.507488	2.68532	2.72226	2.57034	2.67321	2.29503	2.76978
Z0076	0.514778	-0.148294	-0.366483	2.46302	3.04433	2.58935	2.58923	2.32709	2.47327	3.19864	3.78203	3.08623	2.90287	2.97005	3.43609	3.23857	3.28113	3.38621	3.21322	3.04629	3.25711	-0.739076	-0.97077	-0.93581	2.3815	2.41883	2.06584	1.98782	2.14483	1.92403	1.15401	0.118195	0.41574	0.434291	0.327071	0.221489	0.365178	-0.487229	-0.599665	-0.515182	-0.746427	-0.408983	-0.533951	2.38543	2.64463	1.52964	2.0161	2.26121	3.00001
Z0077	-0.419523	0.173879	0.245643	1.70999	1.795	1.36686	1.47164	1.237	1.14823	1.95593	2.20835	1.83477	1.96659	2.22142	2.32043	2.26076	2.19776	2.02408	2.40088	1.94274	2.06225	-0.268365	-0.643146	-0.356589	2.64253	2.66302	2.68239	2.58777	2.47634	2.24845	1.05016	1.3403	0.296045	0.141573	1.38264	1.09719	1.86637	-0.827404	-0.901766	-0.792383	0.160569	-0.0705561	0.159391	3.38685	3.35419	2.17884	2.40081	3.35318	3.73683
Z0078	0.0937776	-0.352802	0.259024	-0.577881	-0.415877	-0.247741	-0.13561	0.0639867	-0.163118	0.341325	0.146958	0.48704	0.397313	0.253295	0.684861	0.282564	0.264061	0.287162	0.141539	0.302818	0.324952	-0.298035	0.155754	-0.0125372	-0.111758	0.0529951	-0.00727222	0.0644981	0.247965	0.104074	0.0449388	-0.143343	0.245317	-0.169371	-0.669809	-0.793256	-0.985966	1.54548	1.5642	1.47438	1.36598	1.39776	1.25064	1.13254	1.39082	1.46103	0.770239	0.590631	0.802715
Z0079	0.632938	-0.573053	-0.059885	0.272727	0.397432	0.234709	0.651516	0.483676	0.269374	0.632777	0.894105	0.728563	0.67926	0.925352	0.971843	0.97088	0.817965	0.590539	0.820382	0.865469	0.708998	-1.14341	-1.20528	-1.32643	1.13774	1.06652	1.13181	1.08052	0.861921	0.524713	-0.488905	-0.47673	-0.158382	-0.0658154	-0.916141	-0.959026	-0.51932	-0.36848	-0.558261	-0.35604	-0.168295	-0.391788	-0.107095	-0.96594	-0.736169	-1.1337	-0.972798	-0.762376	-1.27803
Z0080	0.465181	-0.411798	-0.0533829	-3.98405	-4.03782	-4.44397	-4.05473	-3.93404	-3.6773	-2.77222	-2.59016	-2.58097	-2.87084	-2.88504	-2.82175	-2.91302	-2.53172	-2.90007	-2.74135	-2.92273	-2.73649	-1.34511	-0.878545	-0.790105	3.09224	2.971	2.88795	2.69161	2.4823	1.8677	-4.23051	-3.88244	-3.8186	-3.84209	-0.891505	-1.01597	-0.978604	-3.56642	-3.52672	-3.54399	-2.92572	-2.97193	-3.09442	-2.3441	-2.37366	-2.12948	-2.10808	-2.57449	-2.78709
Z0081	0.508543	-0.650214	0.141671	-4.85417	-5.21254	-5.24695	-4.85508	-4.74298	-4.52472	-2.4765	-2.24542	-2.46354	-2.34472	-2.61357	-2.35389	-2.38301	-2.4617	-2.41519	-2.53494	-2.52145	-2.64924	-1.67328	-1.55131	-1.26391	2.20258	2.03312	2.2778	2.10099	1.22473	0.456547	-4.02701	-3.68979	-3.94899	-4.13567	-0.350121	-0.975864	-0.821032	-4.89706	-5.02663	-5.06195	-4.53675	-4.38512	-4.14902	-2.72293	-3.0274	-3.71521	-2.57442	-3.04005	-3.13522
Z0082	0.443036	-0.54765	0.104614	-4.71618	-5.0208	-5.51322	-4.44393	-4.39574	-3.95743	-2.46023	-1.934	-2.39986	-2.16506	-2.12434	-2.14976	-2.19223	-2.08154	-2.73293	-2.13773	-2.14755	-2.25827	-1.369	-1.26764	-0.964372	1.59911	1.4063	1.91173	1.78954	0.555112	0.0443648	-3.63792	-3.11436	-4.30685	-3.99533	-0.135398	-0.556347	-0.4446	-4.1319	-3.90364	-4.13233	-3.96066	-3.88932	-4.04068	-3.27512	-3.58627	-4.06823	-3.45101	-3.51559	-3.19095
Z0083	0.429284	-0.669086	0.239802	-3.61072	-4.41588	-4.16301	-3.6493	-3.2564	-3.03088	-1.35595	-1.29371	-1.51804	-1.40143	-1.49006	-1.29604	-1.33824	-1.18687	-1.47612	-1.26113	-1.46008	-1.48281	-0.838061	-0.402271	-0.350331	0.716457	0.409109	0.756164	0.815839	0.149269	-0.105248	-3.71008	-2.55058	-4.17081	-3.94381	0.527476	-0.231191	0.346812	-2.51269	-2.65945	-2.68161	-2.79441	-2.68821	-2.66875	-3.54039	-3.61216	-3.67493	-3.7871	-3.38491	-3.08518
Z0084	-0.085036	0.161582	-0.0765461	0.967429	0.830312	1.07356	1.44401	1.76943	1.1908	2.27585	1.91092	2.03568	1.31421	1.87955	2.34378	2.15362	2.00823	2.494	2.20059	2.05312	2.40365	4.70846	4.72242	4.5853	0.201954	0.132258	-0.026116	-0.0648799	0.0480191	0.0734151	-0.146472	0.180693	-0.276846	-0.255997	-0.387761	-0.387761	0.671516	2.65103	2.57711	2.25434	2.50717	3.02888	3.2301	1.47699	1.86093	1.76794	2.29591	2.02684	1.4483
Z0086	-0.237956	0.340779	-0.102824	1.21238	0.9134	1.30179	1.53799	1.49975	1.42587	2.50414	2.00217	2.53675	2.23972	1.88272	2.73173	2.55385	2.25737	2.24739	2.49559	2.72907	2.42165	-1.43106	-1.1258	-1.2886	0.144708	0.471986	-0.225797	-0.0969577	0.655168	0.876061	-2.19717	-1.84413	-0.89003	-1.2248	-0.35036	-1.90171	-1.69649	1.09403	0.995964	1.23601	-0.0608294	-0.216416	-0.164561	-1.386	-1.81597	-1.73405	-2.07955	-1.45626	-1.25118
Z0087	-0.0137529	-0.168224	0.181977	-3.19768	-3.45745	-3.52869	-2.95267	-2.77525	-2.91289	-1.67513	-1.73118	-1.82142	-1.91753	-1.78063	-1.69274	-1.89007	-1.72924	-1.8348	-1.8699	-1.82872	-1.73645	-1.70696	-1.42532	-1.1674	-1.27998	-1.44403	-0.461305	-0.458694	-1.30061	-1.54329	-3.08908	-2.43543	-3.08582	-2.97772	-0.193703	-0.0563233	-0.228842	-2.42748	-2.3458	-2.40899	-2.98213	-2.89565	-2.87932	-4.17473	-4.36879	-4.22801	-4.27188	-3.98129	-3.72347
Z0088	0.0277855	0.0859445	-0.11373	-1.55483	-2.44058	-1.93352	-1.46415	-1.85019	-1.67383	-1.81269	-1.84568	-2.2675	-2.22971	-2.02647	-2.39647	-2.21751	-1.36199	-2.37435	-2.28555	-2.4817	-2.54783	-0.0264691	0.242828	0.242932	0.855787	0.641635	1.20764	1.06973	0.390609	-0.0754978	-3.29126	-2.82062	-2.41719	-3.01308	-0.502717	0.00311763	-0.358331	-1.24266	-1.27338	-1.40843	-1.71843	-1.76635	-1.71207	-1.94882	-1.98178	-2.28897	-2.83299	-2.05396	-1.8622
Z0089	0.00245383	-0.156834	0.15438	-0.156834	-0.156834	-0.156834	-0.0387076	-0.156834	0.0346131	-0.156834	0.783346	1.07147	0.3032	0.309322	-0.156834	-0.156834	0.874629	0.32669	0.284808	0.695486	0.940135	0.775944	0.6782	0.889979	0.679475	1.60773	-0.0259517	0.149884	0.236537	1.19373	-0.156834	-0.156834	-0.156834	-0.156834	-0.156834	-0.156834	-0.156834	-0.129687	-0.128481	-0.156834	-0.0924201	-0.0590424	-0.132095	-0.156834	0.462413	0.195323	-0.156834	0.25807	-0.156834
Z0090	-0.186001	-0.0216734	0.207674	-1.45247	-1.41986	-1.32352	-0.86784	-0.848412	-0.940822	-2.01757	-2.17836	-1.88166	-2.05059	-2.18404	-1.79812	-1.77479	-2.13964	-1.99298	-1.8298	-1.92783	-2.0928	-1.71462	-1.70355	-1.5417	3.24486	4.20222	2.91204	2.9268	2.96978	3.46322	1.21625	1.39806	-0.0256721	-0.200062	1.10333	0.934287	0.910958	1.98437	1.94438	2.00654	1.61129	1.602	1.44139	-0.378516	-0.525819	-0.276703	-0.5336	-0.938532	-0.747638
Z0091	0.0628106	-0.0294203	-0.0333903	0.60231	0.11659	-0.0629884	0.441681	0.0393096	-0.0179438	-2.6545	-2.88051	-3.06494	-2.87669	-3.01813	-2.76148	-2.6054	-2.65563	-3.14431	-2.94027	-3.23066	-2.57772	-0.533477	-0.467521	-0.307007	-0.711055	-0.817326	-0.598495	-0.554682	-0.620593	-0.707016	0.113746	-0.0655377	0.241085	0.204113	-0.452405	-0.654188	-0.931488	0.8992	0.914745	0.893287	0.630091	0.765407	0.729099	-0.420583	-0.439909	-0.224539	-0.410323	-0.305224	-0.417437
Z0092	0.0670038	-0.219093	0.152089	0.817105	0.166221	-0.0670824	-0.147353	0.168732	-0.14992	-2.04747	-1.98593	-2.84846	-2.23784	-2.29233	-2.19485	-2.41528	-2.16413	-2.31341	-2.32794	-2.27058	-2.36767	0.047574	-0.0126139	0.0296484	0.433286	0.284294	0.416082	0.451701	0.452932	0.269851	0.323788	-0.031323	0.271286	0.313497	-0.210155	-0.251241	-0.375222	0.67804	0.728902	0.658987	0.158258	0.222404	0.0828516	0.0350373	0.205461	0.179217	-0.164916	0.0726838	-0.108067
Z0093	0.213856	0.124712	-0.338568	-0.0532762	-0.107045	-0.818182	0.166459	0.135663	0.44598	-1.57185	-0.332277	-1.02593	-1.04834	-0.530608	-1.45591	-1.25583	-0.154626	-0.986828	-1.09766	-1.52342	-0.764802	1.6418	1.48367	1.45918	1.67048	1.68164	1.7135	1.65973	1.78079	1.49576	-0.175976	-0.42562	0.383446	0.220744	-0.554634	-0.285827	-0.146477	1.02604	1.07629	0.953984	0.688473	0.937885	0.894736	2.15015	1.85171	1.8089	1.86947	2.1311	1.79143
Z0094	0.368468	-0.31631	-0.0521585	2.89134	2.22747	2.34796	3.01656	2.76346	2.73118	-1.53147	-1.23626	-1.3879	-1.3981	-1.638	-1.40841	-1.44217	-1.26563	-1.5894	-1.46534	-1.46859	-1.55857	0.557403	0.640247	0.438063	0.25903	0.0213656	-0.0489893	-0.0427695	0.00604426	-0.166794	0.199947	-0.719499	0.0173219	-0.020246	-0.690469	-0.801494	-0.931734	1.72892	1.47877	1.1477	1.19361	1.95674	2.03245	1.64329	2.04224	1.89822	1.93447	1.90255	1.42999
Z0095	0.136208	-0.264527	0.128319	-2.05769	-2.25394	-2.88344	-2.41078	-2.34927	-2.34039	-2.09506	-1.72045	-2.11099	-1.7662	-2.25133	-1.89375	-1.9218	-1.86287	-2.14507	-2.07076	-2.02705	-2.19377	-0.669267	-0.744642	-0.405938	0.243742	0.192377	0.406163	0.36944	-0.0492265	-0.203525	0.433133	-0.455093	-0.708019	-1.19273	0.112401	0.060605	0.0433693	-1.68729	-1.59451	-1.67317	-1.3928	-1.48759	-1.49313	0.00570459	0.0995983	0.217935	0.0378066	-0.326122	-0.362838
Z0096	0.123206	-0.163274	0.0400679	-2.06621	-2.00512	-2.32039	-1.76022	-1.71955	-1.92384	-2.14624	-2.04501	-2.44573	-2.1524	-2.54756	-2.20256	-2.15247	-2.13807	-2.23936	-2.42043	-2.4337	-2.36912	-0.830246	-0.922588	-0.750653	0.0374004	0.0455891	0.273014	0.28191	-0.178431	-0.447694	0.46361	-0.28364	-1.09842	-1.77777	0.29808	0.262659	-0.0931907	-2.11335	-2.09436	-2.10091	-1.87888	-1.88809	-1.843	0.15384	0.137826	0.226302	0.145366	-0.158838	-0.076691
Z0097	0.289608	-0.257999	-0.031609	-2.0235	-1.92983	-2.37007	-1.66231	-1.65576	-1.6674	-2.09749	-2.00438	-1.91749	-2.15719	-2.39627	-2.10273	-2.13122	-1.88609	-2.15782	-2.14598	-2.08019	-2.02389	-0.979888	-1.01887	-0.650916	-0.611722	-0.633935	-0.423076	-0.365651	-0.799831	-0.907625	0.411728	-0.777242	-1.43463	-2.27244	0.390322	0.408078	-0.0708661	0.028362	-0.149007	-0.0022854	-0.0287094	0.000941522	0.0341978	-0.218085	-0.11827	0.00269939	-0.245596	-0.749224	-0.632671
Z0098	0.206492	-0.189465	-0.0170274	-2.47275	-2.92108	-2.80855	-2.47095	-2.61939	-2.43444	-2.08572	-1.84373	-2.32622	-2.32493	-2.22324	-2.17278	-2.33886	-2.05109	-2.31068	-2.13596	-2.34759	-2.34638	-1.12809	-0.969187	-0.645376	-0.0141585	-0.00575708	0.0525355	0.216386	-0.0498192	-0.243252	0.152959	-0.694508	-1.64398	-2.62586	0.230435	0.178058	0.0654313	-0.191949	-0.16753	-0.228578	-0.345503	-0.344848	-0.528601	-0.0988706	0.025451	0.3388	-0.0324175	-0.36902	-0.325037
Z0099	0.421	-0.268673	-0.152327	-3.00488	-2.97212	-3.0933	-2.72773	-2.6627	-2.85381	-2.45445	-2.27838	-2.65405	-2.32139	-2.47602	-2.68593	-2.35841	-2.27139	-2.76151	-2.34349	-2.78981	-2.44872	-0.808974	-0.782982	-0.759418	0.0154599	-0.179907	-0.209829	-0.129345	-0.254382	-0.396634	-0.203756	-1.34803	-1.57831	-2.6976	-0.0592527	-0.132977	-0.474314	-0.151133	-0.155864	-0.153864	-0.448309	-0.528369	-0.542647	-0.622526	-0.585758	-0.254162	-0.619966	-0.98647	-0.736915
Z0100	0.258597	-0.151677	-0.10692	-2.12196	-2.18638	-2.51533	-2.07414	-2.13041	-2.22787	-2.22196	-1.74827	-2.55666	-2.61447	-2.3159	-2.52143	-2.16176	-2.08721	-2.50878	-2.20734	-2.28326	-2.15567	-0.921463	-1.01608	-0.889612	0.271162	0.281788	0.246023	0.363074	0.300927	0.171014	-0.0437521	-1.22969	-1.72153	-2.08833	-0.464936	-0.159509	-0.513039	-0.309673	-0.307375	-0.379322	-0.617481	-0.60643	-0.674585	-0.0120446	-0.0850021	0.17618	-0.119103	-0.408508	-0.461332
Z0101	0.176735	-0.268081	0.0913461	-2.96179	-3.19328	-3.3301	-3.032	-3.08145	-3.02466	-3.23749	-2.81849	-2.9585	-2.90803	-3.11189	-3.16062	-3.11718	-2.9144	-3.40037	-3.12092	-3.2461	-3.1118	-1.34113	-1.25955	-1.13738	-0.556253	-0.639699	-0.370875	-0.367632	-0.576353	-0.698153	0.0198759	-1.11141	-1.83989	-2.5509	-0.291658	-0.171398	-0.331546	-1.31613	-1.40387	-1.33191	-1.24304	-1.27376	-1.36826	-0.745038	-0.748231	-0.610894	-0.69753	-1.00495	-1.09391
Z0102	0.236032	-0.20134	-0.0346917	-2.06884	-2.44014	-2.58194	-2.0079	-2.25759	-2.25074	-3.08755	-3.03171	-3.58335	-3.33609	-3.62449	-3.48971	-2.8021	-2.85834	-3.42061	-3.1995	-3.44042	-3.27262	-0.74182	-0.710295	-0.723247	-0.421154	-0.477241	-0.619541	-0.703962	-0.51318	-0.774833	0.157742	-0.23183	-1.39948	-2.10409	-0.19611	-0.201616	-0.152328	0.0418589	0.0399107	-8.09975e-05	-0.067883	-0.0767325	-0.247626	0.36036	0.302637	0.518692	0.406724	0.153255	0.14743
Z0103	0.271697	-0.299178	0.0274815	-0.748805	-1.46676	-1.49533	-0.956172	-1.16431	-1.37128	-3.2918	-2.67968	-3.37995	-3.23053	-3.17098	-3.44721	-3.03828	-2.75206	-2.96709	-3.01013	-2.9517	-3.20812	-0.320042	-0.290018	-0.236888	0.523756	0.408744	0.238858	0.0950909	0.364477	0.151205	-0.340996	-0.939192	-0.78668	-0.992058	-0.794709	-0.599531	-0.819004	0.738679	0.678114	0.710583	0.725403	0.706557	0.595221	0.198868	0.178608	0.656995	0.146906	-0.0969288	-0.261334
Z0104	0.258698	-0.277054	0.0183562	-1.42714	-1.91115	-1.74331	-1.42168	-1.44353	-1.52356	-2.71341	-2.55226	-2.63308	-2.87511	-2.61151	-2.48671	-2.43522	-2.56084	-2.94993	-2.54214	-2.81081	-2.6632	-0.880298	-0.498835	-0.463302	-0.471585	-0.522788	-0.292808	-0.262675	-0.395205	-0.531023	-0.2963	-0.468136	-0.355495	-0.707771	-0.720584	-0.732485	-0.906073	-0.0511385	0.0182502	-0.0342783	-0.390231	-0.224133	-0.459735	0.147999	0.228363	0.313319	0.103252	0.155959	0.285562
Z0105	-0.115255	0.0169045	0.0983506	-2.64916	-2.49348	-2.97647	-2.70269	-2.59449	-2.76167	-3.40796	-3.31281	-3.27226	-3.41576	-3.75981	-3.45101	-3.57985	-3.26661	-3.71648	-3.4195	-3.6838	-3.27193	-0.0930566	0.255357	0.327857	0.160721	0.0915665	0.55178	0.621963	0.394393	0.240981	0.0450781	0.201374	-0.848432	-1.17655	-0.302172	0.0581726	-0.0765213	-0.302621	-0.141374	-0.312997	-0.577306	-0.427018	-0.732543	1.09001	0.963926	0.987662	1.07813	0.725135	0.574473
Z0106	-0.0168775	-0.0604858	0.0773633	1.39145	0.696994	0.929992	1.0118	0.704986	0.664945	-5.24291	-5.03462	-4.88111	-5.0641	-5.06008	-4.9901	-4.73369	-4.96762	-4.94795	-5.13037	-4.96662	-5.08425	-0.420573	-0.34894	-0.29415	-0.196141	-0.285736	0.162815	0.120958	-0.14046	-0.134506	0.195158	0.423356	0.471245	0.370619	-0.458587	-0.520548	-0.650159	-0.165724	-0.216428	-0.211337	-0.306685	-0.27848	-0.389815	-0.295145	-0.450424	-0.0868879	-0.00811995	-0.416305	-0.606682
Z0107	0.0993944	-0.152821	0.0534265	0.250932	-0.216419	-0.0701025	0.170644	0.108164	0.311069	-2.96002	-2.87878	-3.53055	-3.38575	-3.16371	-2.94571	-3.26198	-2.69715	-3.06045	-3.50217	-3.09194	-3.02641	-0.529679	-0.574972	-0.707052	-0.488363	-0.538475	0.0444787	0.126532	-0.235356	-0.250084	-0.232132	-0.666268	0.962034	0.950048	-0.530788	-0.64064	-0.712704	-0.320488	-0.410988	-0.392075	-0.624009	-0.514106	-0.496077	-0.937419	-0.948118	-0.959989	-1.18692	-1.0036	-1.12746
Z0108	-0.0357334	-0.0605656	0.096299	-3.36596	-3.52241	-3.49905	-3.80774	-3.55718	-3.60768	-3.43545	-3.40004	-3.49577	-3.40134	-3.66987	-3.45194	-3.28089	-3.40357	-3.55488	-3.43595	-3.4868	-3.48668	-1.85929	-1.89941	-1.85905	-1.39399	-1.6424	-0.919942	-0.901	-1.59103	-1.67988	0.125156	-0.340098	-0.0207136	-0.321403	0.0256231	-0.0502903	-0.0927677	-3.26214	-3.36293	-3.3858	-3.25146	-3.32527	-3.41593	-1.42325	-1.48612	-1.74072	-1.6965	-1.82068	-1.41568
Z0109	0.114276	0.388206	-0.502482	-2.56956	-1.75961	-2.09092	-1.96164	-1.56791	-1.85299	-1.52691	-1.01098	-1.66998	-0.984167	-1.775	-2.59058	-1.62921	-0.769331	-1.597	-1.29364	-1.86025	-1.37972	-1.30661	-1.54503	-1.84434	-1.66699	-1.80328	-1.50255	-1.65132	-1.90959	-2.13414	-0.0514867	-1.51143	-1.12572	-1.55168	-1.1945	-0.612167	-0.753238	-1.33851	-1.64495	-1.34501	-1.35272	-1.56088	-1.43829	-1.28895	-1.44012	-1.55087	-1.23273	-1.34906	-1.37727
Z0111	-0.183114	0.366228	-0.183114	0.348186	-0.183114	-0.183114	0.0441946	-0.183114	-0.183114	0.634355	0.661887	0.557993	0.276919	-0.183114	-0.183114	-0.183114	0.579077	0.30041	-0.183114	-0.183114	0.112973	0.794749	0.65192	1.17915	-0.00562667	-0.0921306	-0.116189	0.00509373	-0.164393	-0.101845	-0.183114	-0.183114	-0.183114	-0.183114	-0.183114	-0.183114	-0.183114	0.220603	0.257569	0.136125	0.166207	0.751776	0.499772	1.9723	1.09756	1.43677	1.3653	2.34696	1.40572
Z0112	-0.0426577	-0.0643418	0.106999	-1.10361	-1.00694	-1.18537	-1.13047	-1.60491	-1.37627	-1.70052	-0.920044	-1.54508	-1.35275	-1.47143	-1.35086	-1.75169	-1.14796	-1.41487	-1.60325	-1.61023	-1.91813	0.246822	0.0162004	-0.0786124	-0.205869	-0.247109	-0.00975212	0.152346	0.0997727	0.172922	0.283665	-0.135219	-0.0932673	-0.330941	-0.333221	0.260997	0.300099	-1.03911	-1.03685	-1.00484	-1.2757	-1.28156	-1.37622	-0.181654	-0.381451	-0.879043	-0.510086	0.117462	-0.221886
Z0113	-0.245737	0.197482	0.0482553	-0.394004	-0.727544	-0.320773	-0.529228	-0.68415	-0.388549	-0.357182	-0.351222	-1.11545	-0.349156	-0.904298	-0.68993	-0.727356	-0.339552	-0.385763	-0.794327	-1.21258	-0.231813	0.315279	0.255286	0.260768	0.118252	0.0638356	0.48933	0.430714	0.523174	0.45646	-0.172177	-0.120722	0.0913844	0.422802	-0.105574	-0.752016	-0.935532	0.156857	0.438271	0.161597	-0.191851	-0.176826	-0.195628	-0.372794	-0.726468	-0.584536	-0.880556	-0.559394	-1.0038
Z0114	-0.183873	0.200231	-0.016358	1.33281	1.60465	1.17977	1.20936	1.17295	0.87852	-0.466992	-0.429174	-0.472123	-0.27012	-0.636031	-0.556479	-0.475892	-0.528278	-0.429095	-0.704412	-0.579898	-0.713723	0.647602	0.637466	0.685344	1.48153	1.39167	1.476	1.49834	1.54123	1.22883	0.821859	1.26141	0.514187	0.524822	0.269626	0.361399	0.365887	0.0123407	0.123829	0.125242	-0.461739	-0.462318	-0.472772	0.486478	0.32276	0.406878	0.501033	0.652547	1.4091
Z0116	-0.31606	0.309939	0.00612055	2.04781	2.42499	2.12539	2.17421	2.13867	1.91323	2.05212	2.26914	2.07111	2.31942	2.21776	1.90242	2.12575	2.17532	2.24532	2.37981	2.21089	1.93549	0.753871	0.656407	0.416504	0.862568	0.855036	0.135935	0.289972	0.631367	0.744788	0.0740607	0.568788	0.729873	0.429042	-0.0365621	-0.364493	-1.0582	2.2935	2.15092	2.24811	2.191	2.18816	2.23832	0.888102	0.779574	0.462143	0.850403	0.680024	0.360368
Z0117	0.205595	0.0212268	-0.226821	1.43301	1.64797	1.32126	1.56298	1.16181	1.3468	2.9372	3.22946	2.99845	2.7979	2.95438	3.03512	2.83806	3.04549	2.82537	3.1432	2.87753	2.84801	0.465602	0.313157	0.300657	0.433472	0.623299	0.337862	0.300418	0.444645	0.521619	-0.955422	-0.47493	0.393877	0.691106	-0.197777	-0.257129	-0.477399	0.881156	0.82033	0.80931	0.806246	0.950307	0.881644	-0.0528141	-0.00496182	0.143217	0.137089	0.243366	0.318059
Z0118	0.313881	-0.238932	-0.0749492	2.08504	1.79487	1.34801	1.95756	2.08333	1.4066	2.68834	3.37094	2.35465	3.02983	2.73663	2.4926	2.8933	3.29898	2.1886	2.85212	3.17586	3.06625	0.0020414	0.295072	0.117793	1.16475	1.12461	0.65223	0.942529	0.99883	1.40704	0.00235653	0.329521	0.844297	1.43894	-0.238932	-0.238932	0.820344	1.17874	1.01765	1.03853	1.23654	1.14682	1.01424	0.253144	0.201895	-0.0521349	0.667942	0.0504779	0.248157
Z0119	0.0548107	-0.186468	0.131658	0.0952054	0.190487	-0.102615	0.110531	0.246144	0.0299139	-0.876787	-0.948187	-1.0364	-1.20775	-1.18633	-0.748724	-1.08552	-0.943916	-1.14864	-1.36258	-1.06826	-1.01755	0.144005	-0.00972014	-0.0983662	0.0260352	-0.168941	0.315586	0.398636	0.242345	0.148982	0.264181	0.874714	-0.0510148	0.301902	0.237561	0.220114	-0.134943	0.0585888	0.0316623	-0.00434519	-0.366474	-0.433593	-0.455203	-1.09809	-1.10364	-1.00648	-1.2317	-0.771498	-0.493321
Z0120	-0.219676	0.00578297	0.213893	0.263621	0.25381	0.162141	0.744597	0.753384	0.657396	-0.854419	-0.833218	-1.60413	-1.08077	-0.940283	-1.50833	-1.10677	-0.630044	-1.00283	-1.36775	-1.88732	-0.908589	-0.591839	-0.616064	-0.569097	0.792058	0.529384	0.845952	0.806792	0.782529	0.806378	1.22468	1.91867	-0.717782	-0.405018	-0.645948	-0.540237	-0.867676	2.09578	1.82021	1.99074	1.81464	1.79639	1.95151	0.107004	0.20475	0.164351	0.0571831	0.0463155	0.231371
Z0121	-0.0986315	0.186646	-0.0880146	0.547776	0.758278	0.369741	1.28029	1.103	0.784611	-0.148041	0.208888	-0.220458	-0.116453	-0.173733	-0.0796661	0.0430065	0.227764	-0.348382	-0.314651	-0.154134	0.0158796	-0.23048	-0.244201	-0.287867	1.50471	1.38568	1.82772	1.77468	1.54003	1.53446	0.29515	2.01493	-0.768126	-1.00193	-0.84365	-0.743555	-0.757611	1.1976	1.31915	1.26078	0.767998	0.715153	0.710582	0.809313	0.904046	0.668359	0.807409	1.02953	1.16593
Z0122	-0.372601	0.125903	0.246698	-2.39114	-2.18974	-2.34663	-1.50118	-1.46732	-1.7657	-3.56177	-3.79642	-3.55591	-3.62304	-3.57504	-3.40893	-3.5508	-3.70505	-3.49693	-3.49429	-3.13436	-3.59712	-3.41791	-3.42401	-3.41667	-1.51644	-1.74604	-0.3555	-0.586034	-2.01565	-2.27912	-3.95174	-3.95026	-4.47919	-4.46225	-2.29928	-2.34392	-2.23572	-1.25921	-1.36167	-1.24913	-1.48506	-1.59996	-1.60926	-4.17248	-4.05468	-3.87675	-3.78571	-4.31357	-4.27661
Z0123	0.189641	-0.180761	-0.00887997	0.0570826	0.0562597	0.0842521	0.142617	-0.139018	-0.341447	-4.52868	-4.81072	-4.61189	-4.53961	-4.33927	-4.33635	-4.42541	-4.8752	-4.64498	-4.76021	-4.64586	-4.82581	-3.98927	-3.41511	-3.37285	-2.50578	-2.51963	-1.38897	-1.40792	-2.49159	-2.58563	0.506821	-0.197158	-3.11876	-3.00127	-1.19622	-0.387559	-0.973493	-0.917171	-1.08806	-0.941835	-0.887649	-0.951154	-0.951485	-5.01745	-5.07988	-5.46408	-5.61169	-4.85019	-4.02633
Z0124	-0.217559	0.0033468	0.214212	-3.82273	-3.46667	-3.95429	-4.18773	-4.37859	-4.48157	-6.76886	-6.65012	-6.85227	-6.55961	-6.65358	-6.43649	-6.44969	-6.65581	-6.73663	-6.53907	-6.51153	-6.69121	-3.38654	-2.83629	-2.75058	-1.89811	-2.2154	-0.962518	-0.911482	-2.426	-2.82731	1.12108	0.326355	-3.51219	-4.12056	0.113474	0.799264	0.476462	-3.27336	-3.36967	-3.31187	-3.2033	-3.25588	-3.40093	-2.85008	-3.07234	-3.60944	-3.4664	-3.58255	-4.60186
Z0125	-0.185176	-0.0229015	0.208077	-4.72353	-5.0212	-5.4535	-5.16344	-5.02442	-4.84966	-6.54162	-6.36033	-6.71516	-6.5563	-7.01749	-6.40836	-6.55713	-6.49106	-6.64164	-6.37589	-6.49521	-6.83363	-3.41216	-2.93439	-2.75396	-1.85361	-2.05789	-1.08103	-1.00973	-2.23514	-2.69367	0.933809	0.325122	-4.25433	-4.96403	0.0930724	0.579844	0.396784	-4.75564	-4.864	-4.78197	-4.38407	-4.40774	-4.41622	-2.7886	-2.81259	-2.98464	-3.0097	-3.63781	-4.6956
Z0126	-0.164825	-0.0176003	0.182426	-4.45193	-4.2445	-4.34405	-4.17078	-4.2383	-4.27425	-7.20797	-7.11662	-7.03094	-7.10497	-7.16586	-7.13782	-7.15888	-7.15623	-7.23244	-7.14926	-7.0296	-7.22684	-2.96749	-2.60819	-2.53876	-2.42666	-2.72236	-2.15549	-2.00364	-2.75245	-3.00553	0.500334	0.593221	-2.64871	-3.18589	0.338219	0.557628	0.338185	-2.90296	-3.01744	-2.93038	-2.87393	-2.89072	-3.05083	-2.85193	-3.02279	-3.32093	-3.40467	-3.55727	-2.93667
Z0127	0.278755	-0.0490656	-0.22969	-0.723788	-0.448274	-0.469227	-0.338775	-0.524484	-0.575646	1.02797	1.07921	0.982583	0.980034	0.98557	0.974497	0.980207	1.05005	0.987533	0.828555	0.951035	0.935457	-1.24931	-1.00728	-1.34009	-0.830426	-0.654129	-1.09897	-1.05257	-0.923794	-0.776974	-0.893073	-1.07461	-1.01343	-0.713801	-0.37292	-0.179764	-0.223002	-0.0381526	-0.0962994	-0.149381	0.107908	0.0331443	0.0758462	-0.979825	-0.992737	-0.686164	-0.835528	-0.816152	-1.35733
Z0128	-0.0652305	-0.0569534	0.122184	-1.68559	-1.83705	-2.20433	-1.90817	-1.92394	-1.91515	-3.83951	-3.70928	-3.86003	-3.66024	-3.96542	-3.7094	-3.75303	-3.74851	-3.70427	-3.71358	-3.77035	-3.73635	-1.38601	-1.35986	-1.17938	-0.228228	-0.556686	-0.539665	-0.488772	-0.594206	-0.873299	0.137788	0.544382	-1.69591	-2.10075	0.731403	0.28382	0.277476	-2.1356	-2.24815	-2.15909	-2.25095	-2.20913	-2.08845	0.18648	0.00660854	-0.506256	0.109614	-0.519108	0.0749751
Z0129	-0.0132207	0.390106	-0.376885	1.97723	1.68758	1.22799	2.43243	2.29811	1.9308	-1.85848	-0.749172	-1.05488	-1.18546	-1.16565	-1.60563	-1.44407	-0.923312	-1.53552	-2.68232	-1.36522	-2.05242	0.526618	0.51785	0.401349	0.281327	0.33698	0.521522	0.264001	0.470693	0.173989	2.05539	2.3614	0.829621	0.402961	0.697244	1.1456	0.805375	4.14553	4.07621	4.10548	4.20937	4.26406	4.08026	2.38897	2.8215	3.096	2.62945	2.06034	2.007
Z0130	-0.186534	0.071812	0.114722	-2.3622	-2.09222	-2.22095	-1.82961	-1.7865	-1.86488	-3.86891	-3.9148	-4.35243	-4.68396	-4.27771	-4.58357	-4.11935	-4.01931	-4.18596	-4.29689	-4.6364	-4.1985	-1.56027	-1.67561	-1.84653	-1.32488	-1.7363	-1.16398	-1.12591	-1.61577	-1.99774	-1.01096	-2.1165	-2.48565	-2.47648	-0.406186	-1.01606	-0.82761	-3.44091	-3.63665	-3.44542	-3.45463	-3.42532	-3.37375	-2.02993	-2.22064	-2.65473	-1.94891	-2.22559	-0.361101
Z0131	-0.277002	0.0638218	0.213181	-2.25372	-2.08101	-2.26411	-1.72628	-1.78514	-1.99914	-4.00405	-3.75347	-4.19529	-3.55384	-4.21844	-3.86961	-3.81434	-3.81307	-4.25395	-4.33463	-3.89393	-3.68519	-1.47274	-1.46016	-1.41332	-0.591814	-0.978684	-0.384125	-0.343171	-0.891002	-1.22963	-1.05092	-1.90027	-2.49132	-2.4205	-0.391866	-0.93759	-0.856836	-2.89894	-2.92043	-2.91813	-3.17683	-3.19078	-3.27133	-1.87078	-1.98627	-2.3547	-1.99508	-1.92086	-0.264534
Z0132	0.0491024	0.151091	-0.200194	0.515712	0.801868	0.832311	1.06374	0.952136	0.643912	-2.01442	-1.69341	-1.87424	-2.05097	-2.52416	-2.60516	-2.43445	-1.97925	-2.54625	-1.91877	-1.90818	-2.22619	0.499639	0.473883	0.331837	-0.2004	-0.390976	0.265699	0.357658	0.152412	0.0660752	0.345571	-0.200673	0.17807	0.282237	0.308641	-0.0580349	0.35844	0.494731	0.343005	0.441372	-0.00609826	-0.138895	-0.00951387	-2.37205	-2.08983	-1.51154	-2.45995	-2.48987	-2.29193
Z0133	-0.102694	-0.00518298	0.107877	-3.54976e-05	0.150169	-0.127637	-0.137408	-0.349852	-0.280418	-0.349984	0.00583681	-0.632966	-0.353265	-0.182919	-0.375535	-0.463658	-0.0183638	-0.170171	-0.169703	-0.406295	-0.477491	-1.0252	-0.815308	-0.573746	0.0144271	-0.231506	0.0182158	0.230357	0.368087	-0.0884136	0.309757	0.974796	0.191136	0.167331	-0.27637	-0.2333	-0.602752	-1.9278	-1.93338	-1.97477	-2.0885	-2.19126	-2.17915	1.25366	1.22719	0.907048	1.32614	0.958625	1.2567
Z0134	-0.132411	-0.0757828	0.208194	-2.82586	-2.78183	-2.81501	-2.50176	-2.78896	-2.40232	-3.60149	-3.4131	-3.66862	-3.43879	-3.49263	-3.44026	-3.42239	-3.42495	-3.49262	-3.38665	-3.65617	-3.42781	-2.69731	-2.55026	-2.16083	-4.70391	-4.5858	-4.33498	-4.16465	-4.68235	-4.66647	-2.14447	-2.07252	-3.18292	-3.92242	-0.826105	-0.762935	-1.15868	-3.98797	-3.99815	-3.97299	-3.39324	-3.33915	-3.35941	-2.31162	-2.4076	-3.09731	-2.50259	-2.29291	-2.48998
Z0136	-0.228502	-0.0210687	0.249571	-0.84207	-1.13849	-0.948368	-1.04341	-1.25431	-1.17872	-2.80382	-2.71559	-2.88173	-3.03017	-2.779	-2.60411	-3.08671	-2.77563	-3.22776	-3.47027	-2.74169	-3.04938	-0.892325	-0.983077	-1.05739	-1.04367	-1.2794	-0.568102	-0.533742	-0.832153	-0.777995	1.3031	1.15851	-0.747789	-0.903572	-0.248506	-0.136754	-0.254383	-2.34807	-2.32366	-2.35891	-2.64098	-2.55511	-2.50552	-2.05506	-2.26761	-2.43534	-2.53694	-2.07019	-1.52693
Z0137	-0.256629	0.0258309	0.230798	-2.12702	-1.97573	-1.99998	-1.96587	-1.80225	-1.86972	-3.99636	-4.01492	-4.11733	-3.84881	-3.77281	-4.36306	-4.57681	-3.59178	-3.82593	-4.4877	-4.37387	-3.79532	1.4414	1.30517	1.09669	-0.408466	-0.550952	0.161179	0.0989691	-0.164384	-0.26143	-0.504491	-0.00953307	-1.20592	-1.59533	-0.433767	-0.216165	-0.360314	-0.607369	-0.508393	-0.544567	-0.962292	-0.942729	-1.00072	-1.90649	-1.86465	-2.28754	-2.33459	-1.75832	-1.6625
Z0138	-0.0288695	-0.170061	0.19893	-1.24383	-0.826529	-1.38856	-1.31379	-1.38358	-1.57778	-0.979703	-1.09403	-1.31441	-1.18168	-1.30087	-1.14746	-1.14914	-1.12405	-1.26652	-1.02109	-0.85784	-0.994304	-0.63726	-0.546017	-0.486569	-1.25354	-1.25591	-0.325229	-0.297032	-0.734227	-0.648418	0.371528	0.788758	-1.05622	-1.17879	0.0640291	0.0503967	-0.0550634	-1.73933	-1.78689	-1.93208	-1.67095	-1.62022	-1.55924	-1.83608	-1.83193	-1.72882	-1.82722	-1.29593	-1.13427
Z0139	0.0619257	-0.000273566	-0.0616521	-0.384708	-0.174887	-0.799384	-0.420238	-0.471448	-0.495674	-0.721824	-0.48848	-1.01271	-0.891906	-0.611144	-0.975074	-0.470682	-0.424646	-0.877285	-1.23337	-1.07606	-0.87081	-0.300224	-0.202674	-0.199934	-0.627478	-0.40832	0.278126	0.164611	-0.29966	-0.300186	-0.264818	0.638354	-0.541983	-0.812647	0.314298	0.185827	0.304343	-0.794915	-0.724531	-0.806734	-1.1212	-1.14446	-1.14534	-0.053159	-0.167261	-0.469759	-0.261409	0.25117	0.354213
Z0140	0.348138	-0.524501	0.176363	1.11735	1.03339	1.14773	1.63829	1.55825	1.58488	0.803685	0.879249	0.337685	-0.148666	0.787298	0.456619	0.477573	0.861667	0.676892	0.419196	0.503018	0.967208	0.282146	0.306795	0.330505	0.884167	0.652033	1.04197	1.0903	0.772751	0.684075	1.82115	0.47509	1.53591	1.05312	1.28833	1.10229	0.864698	5.57089	5.48204	5.5341	5.1607	5.16034	5.06007	1.61362	1.83159	1.58223	1.63989	0.974572	1.32532
Z0141	0.184552	-0.189914	0.00536205	0.531801	1.02415	0.466503	0.833119	1.00704	0.570422	0.370196	0.272959	0.256402	0.0351054	0.406084	0.178983	0.295277	0.431285	-0.270461	0.0948635	0.0548429	0.449046	-0.207868	-0.0797728	-0.289425	-0.129582	-0.243911	0.0626039	0.10896	0.0371131	0.0485185	-0.00809438	-0.882106	1.16687	0.967184	-0.492856	0.035471	-0.559677	0.706234	0.587421	0.662135	0.599372	0.553441	0.672117	-0.620725	-0.574561	-0.525386	-0.460284	-0.507211	-0.76792
Z0142	-0.291375	0.287016	0.00435891	-0.343925	-0.0829554	-0.475675	-0.685413	-0.587036	-0.671984	-3.14587	-2.74769	-3.38605	-2.78518	-2.52072	-2.6701	-2.81593	-2.48053	-3.27895	-2.91289	-2.91356	-2.50431	1.18241	1.10728	1.02685	0.511027	0.384547	0.962736	0.955299	0.809293	0.712831	-0.155997	0.22862	-1.09951	-1.17649	0.318128	0.325457	0.319949	0.432861	0.524404	0.378103	-0.225683	-0.18788	-0.249931	-0.979812	-1.51789	-0.941604	-1.23967	-1.17902	-0.73518
Z0143	0.0440083	0.280355	-0.324363	-0.919877	-0.605876	-0.885328	-0.483763	-0.692278	-0.998294	0.2619	0.0763822	0.00325174	0.146851	0.0676749	0.124014	0.227767	0.249596	0.051216	0.161197	0.365279	0.272009	-1.27078	-1.55417	-1.33867	-0.0482371	-0.469918	-0.571413	-0.517614	-0.326868	-0.500305	-0.588132	-0.0554354	0.975907	0.656132	-0.294977	-0.222226	-0.116692	-0.113994	0.0326748	-0.0839657	-0.263906	-0.258111	-0.366715	-1.73663	-0.911843	-1.18052	-1.29816	-1.81462	-1.12702
Z0144	0.0182313	-0.0782217	0.0599904	1.04715	1.43614	1.05842	1.41908	1.46355	1.05439	-2.60267	-2.61237	-2.5184	-2.5427	-2.75214	-2.45322	-2.57559	-2.73008	-2.82419	-2.56653	-2.70262	-2.72382	-0.22445	-0.857156	-0.702525	0.0292129	-0.0338852	0.414592	0.3619	0.194076	0.103741	0.0248396	0.128062	1.03715	1.00872	-0.457189	-0.58776	-0.389955	-0.465481	-0.548128	-0.434806	-0.720632	-0.744674	-0.672138	-0.534756	-0.659551	-1.08416	-0.928027	-0.367982	-0.318332
Z0145	-0.210555	-0.099868	0.310423	0.700529	1.10906	0.619423	0.780982	0.74506	0.555608	-0.844397	-0.881766	-1.24284	-1.26226	-1.21487	-1.29317	-1.29868	-1.19337	-1.00772	-1.58625	-1.91251	-1.35702	0.288396	-0.195829	-0.0932439	0.982669	0.839491	1.309	1.28048	1.1056	0.947602	0.547987	0.590742	0.0913323	0.307915	0.45255	0.189332	0.415292	0.0562535	0.167855	0.088228	-0.288724	-0.225008	-0.441373	-0.321379	-0.531997	-0.860296	-0.738081	0.150155	-0.0180958
Z0146	0.0866933	-0.0275677	-0.0591256	1.94758	1.88759	1.88022	1.90515	1.83594	1.75233	-0.248937	-0.631985	-0.184227	-0.243392	-0.525339	-0.312302	-0.210573	-0.579168	-0.417619	-0.297274	-0.267705	-0.300264	0.234912	0.369098	0.124245	-0.680489	-0.883461	-0.347488	-0.301049	-0.286009	-0.290871	-1.06146	-0.98221	-0.148343	-0.122902	-1.43236	-1.17103	-1.39535	1.1325	1.10721	1.15232	0.431713	0.39978	0.601722	-1.79173	-1.61968	-1.16948	-1.81842	-1.791	-1.57599
Z0147	0.25485	0.00945677	-0.264307	1.99698	1.62876	1.58919	2.2537	1.8646	2.0668	0.47768	0.938365	0.835674	0.341655	0.28549	0.188641	0.794421	0.682499	0.857059	0.486204	0.570026	0.795157	-0.66859	0.0108028	0.0268593	-0.242074	-0.347457	0.0799582	0.354693	0.183096	0.305193	-0.956718	-0.124328	0.462916	0.346067	-1.17513	-2.25107	-1.25295	0.740674	0.633119	0.730404	-0.0427718	0.162656	0.169019	-0.848875	-0.89016	-0.923008	-1.27988	-0.668813	-0.773258
Z0148	0.130951	-0.112138	-0.0188135	1.83273	1.79981	1.88951	1.90704	1.99079	1.79701	0.831812	0.769881	0.540581	0.456923	0.709448	0.366853	0.365973	0.805096	0.482027	0.394895	0.330161	0.857792	0.946949	0.90819	0.831868	0.181192	-0.0522201	0.378533	0.455503	0.429265	0.633857	-0.596414	-0.689359	1.0522	1.16944	-0.372434	-0.402771	-0.883317	1.9016	1.75785	1.91849	1.81868	1.74858	1.87463	0.153462	0.261084	0.133475	0.287898	0.125049	-0.110345
Z0149	0.127167	-0.32004	0.192873	1.08517	1.18588	0.806661	0.740213	0.974198	0.709436	0.863522	0.977597	0.542146	0.80598	0.422943	0.326095	0.682034	1.06613	1.04793	0.266361	0.835899	1.0866	0.486607	0.316867	0.122823	-0.0508768	-0.230655	0.172228	-0.108054	0.300474	0.107617	-0.191019	-0.123457	0.724089	0.556164	-0.242726	-0.0733207	-1.1155	0.89213	0.606333	0.732339	0.841391	0.664804	0.798611	-0.124057	0.180326	-0.205665	-0.479468	-0.0522325	-0.330624
Z0150	-0.0780848	0.00113662	0.0769482	1.04901	1.49809	1.04221	1.50049	1.42498	1.16975	2.87181	2.56932	2.81994	2.85814	2.7947	2.84347	2.97651	2.70735	2.94154	2.86051	2.9298	2.84348	0.290441	0.204531	0.232924	0.423821	0.624203	0.386549	0.36258	0.443256	0.472379	-0.873072	-0.891498	1.32235	1.52554	-0.0707685	-0.684964	-0.146238	1.28545	1.34271	1.30777	1.28967	1.24095	1.34118	-0.148877	-0.139469	0.174545	-0.418814	-0.0925905	-0.150417
Z0151	0.366632	0.0711248	-0.437757	1.18508	1.5264	1.58994	1.79804	1.88502	1.35686	2.56034	3.01034	2.96329	2.42398	2.83288	2.57646	3.18488	3.09142	2.76166	3.17162	2.74271	2.89315	0.294142	0.668749	0.427363	0.0739239	0.516924	0.0404996	0.308183	0.0185374	0.525738	-0.69085	-0.53343	0.574623	1.08741	-0.0429428	-0.234808	-1.31952	0.566934	0.305252	0.545144	0.425282	0.378381	0.447748	-0.169353	-0.0388479	-0.0671451	-0.710727	-0.167814	-0.345822
Z0152	-0.0528989	-0.0159522	0.0688512	0.255084	0.24719	0.315738	0.314693	0.113718	0.204872	2.33566	2.37319	2.27163	2.25738	2.87699	2.79905	2.51787	2.70512	2.33713	2.25063	2.59832	2.74373	-0.829302	-0.928868	-1.14431	-0.541086	-0.255372	-0.314715	-0.400907	-0.649612	-0.249034	-0.348357	-0.79223	-0.906771	-1.37073	-0.972224	-0.452443	-0.875258	-0.163772	-0.445976	-0.451362	-0.345227	-0.102698	0.165156	-0.657956	-0.883408	-0.450633	-0.898928	-1.01725	-0.847398
Z0153	0.128827	0.0445582	-0.173385	-0.695199	-0.703771	-1.01536	-0.489787	-0.613549	-0.799211	0.166017	0.235534	-0.401034	0.33343	-0.581694	-0.0718835	0.437215	0.221963	-0.123284	0.309881	0.385526	-0.0720273	0.805057	0.659449	0.583003	-0.00489917	-0.161257	0.203137	0.265158	-0.16772	-0.00934262	-0.759454	-1.27897	-0.50841	-0.413479	-1.29922	-0.841507	-0.434703	-0.662167	-0.719004	-0.662238	-0.904145	-0.842794	-0.829656	0.716063	0.786294	-0.0315799	0.156704	1.41948	1.35467
Z0154	-0.0431838	-0.0703636	0.113547	-1.72332	-1.87011	-2.12228	-2.09398	-2.23972	-2.22113	-2.82388	-2.35207	-2.99564	-2.66849	-2.39261	-2.40769	-2.44306	-2.49743	-2.82478	-2.46916	-2.64567	-2.74375	-0.71312	-1.0687	-1.00877	-1.19989	-1.3022	-0.695186	-0.654579	-1.08298	-1.0677	-0.523124	-1.26435	-1.49553	-1.37245	-0.00681789	0.27499	0.170345	-2.72363	-2.72574	-2.70338	-2.69656	-2.58066	-2.54691	-1.45122	-1.51406	-1.96925	-1.7022	-0.963076	-0.659803
Z0155	0.0829728	-0.129829	0.0468563	-0.0681542	0.0759686	0.430368	-0.0855116	-0.171948	-0.151148	-0.144947	0.0300727	0.0301158	-0.150401	-0.425374	-0.392859	-0.410023	-0.00604117	-0.541508	-0.284443	0.01181	-0.237062	0.232246	-0.170051	-0.19456	-1.28494	-1.16081	-0.987058	-1.09143	-1.08095	-1.0966	-0.879246	-2.40054	-0.200582	0.167079	-0.527155	-0.189066	-0.613321	-1.27926	-1.52966	-1.3384	-1.3081	-1.22634	-0.905752	-0.785922	-1.26889	-1.31752	-1.02454	-0.646731	-0.354579
Z0156	-0.20252	0.108923	0.0935965	0.257423	-0.0386869	-0.228371	-0.401354	-0.394653	-0.491337	-3.8569	-3.59737	-3.9177	-4.11057	-3.47691	-3.743	-3.68314	-3.44198	-3.80003	-4.17088	-4.3843	-4.14863	0.91385	1.08146	1.04907	1.69344	1.2594	1.39353	1.25385	1.30532	0.979504	1.30783	1.21868	-0.628052	-1.04243	0.251529	0.303638	0.176029	0.797584	1.02748	0.795121	0.646276	0.847683	0.51759	2.10203	2.11993	2.22227	2.19144	2.04583	2.30175
Z0157	-0.0856708	0.319959	-0.234288	0.623271	0.313587	0.179976	0.470672	0.593053	0.389996	-1.18042	-1.29712	-1.19876	-1.27195	-1.30667	-1.31278	-1.29373	-1.1728	-1.33622	-1.18164	-0.995633	-1.51442	-0.17846	0.587581	0.802478	-1.79794	-1.85594	-1.35938	-1.42359	-1.59497	-1.78903	1.50468	1.86421	1.15559	0.821199	0.0431053	0.693174	0.0490097	3.56683	3.63835	3.58316	3.30596	3.44836	3.38255	2.19071	2.3199	2.8442	2.57797	2.21172	2.18685
Z0158	-0.0285211	-0.100767	0.129288	-0.393982	-0.402915	-0.632555	-0.347441	-0.0985443	-0.264645	-0.518418	0.194271	-0.210811	-0.608545	-0.589246	-0.963604	-0.405621	0.0339716	-0.463326	-0.126858	-1.4153	-0.255998	0.246936	-0.060305	-0.0207927	0.590343	0.224035	0.229674	0.230119	0.375725	0.137638	0.268329	0.215458	-0.390156	-0.105236	-0.19268	-0.0515547	-0.452921	1.78276	1.70402	1.77762	1.68952	1.83621	1.78584	-0.239739	-0.634282	-0.697317	-0.557667	-0.780829	-0.874703
Z0159	0.0360242	-0.0965844	0.0605601	-0.598738	-0.924796	-1.00823	-0.919789	-0.911423	-1.01723	-0.121181	0.0838006	-0.268604	0.104154	-0.300225	0.0405116	0.0121141	-0.198865	-0.0953857	-0.176493	-0.180364	-0.337261	-0.805791	-1.24525	-1.05948	0.143324	-0.0384848	-0.0311407	-0.0807453	-0.0372145	-0.0528633	-0.0340888	-0.345373	0.295897	0.233605	-0.603469	-0.8606	-0.725117	-0.923325	-0.937772	-1.00581	-1.31155	-1.24327	-1.35835	-0.557971	-0.466584	-0.640581	-0.707562	-0.566084	-0.659924
Z0160	-0.0316552	-0.125886	0.157541	-1.33976	-1.63926	-1.78473	-1.59668	-1.47735	-1.76027	-1.48774	-1.23397	-1.21961	-1.40473	-1.35503	-1.11152	-1.0784	-1.35025	-1.35522	-1.07968	-1.22374	-1.24493	-0.561847	-0.689273	-0.588088	-0.411909	-0.561874	-0.14365	-0.227304	-0.537777	-0.685201	0.158067	-0.357981	-0.423136	-0.610629	-0.192115	-0.00609299	-0.0688014	-1.29315	-1.35615	-1.23638	-0.871781	-0.887453	-0.72123	-0.179013	-0.241467	-0.49179	-0.457077	-0.424064	-0.234714
Z0161	-0.13468	0.0650204	0.0696597	-3.45354	-3.76163	-3.38793	-3.5038	-2.99419	-3.4596	-3.1037	-3.1661	-2.99942	-2.86826	-3.21607	-2.72139	-3.01012	-3.04697	-2.97131	-2.86227	-3.01609	-3.01667	-0.271203	-0.255539	-0.308724	0.878586	0.637213	1.07384	1.09867	0.891291	0.754639	-0.394867	-0.602785	-1.14714	-0.49955	-1.65927	-1.28819	-1.66996	-0.546378	-0.449468	-0.491681	-0.691687	-0.737693	-0.754127	-5.12268	-4.88541	-4.33035	-4.57607	-5.16024	-1.52094
Z0162	-0.0810054	0.201378	-0.120372	-2.26505	-2.17343	-2.51566	-2.02649	-1.96383	-2.11854	-1.11025	-0.786191	-1.69027	-1.76996	-1.416	-1.80373	-1.11111	-1.18462	-1.91783	-1.53453	-1.4102	-1.9804	-0.140928	-0.278218	-0.0952244	1.47414	1.25681	1.74964	1.70527	1.42211	1.27645	-0.483023	-0.981195	-0.588392	-0.774218	-1.01147	-1.02289	-0.816699	-1.37587	-1.2199	-1.36448	-1.6497	-1.63901	-1.77357	-3.60769	-4.55142	-3.91894	-3.8402	-3.73585	-1.42084
Z0163	0.161465	-0.157169	-0.00429534	-3.95245	-3.53515	-2.95691	-3.66447	-3.98329	-3.87036	-1.606	-1.40239	-1.63088	-1.94585	-2.07073	-2.10437	-1.7756	-1.563	-1.86685	-1.97579	-1.78353	-2.15566	-0.787134	-0.958937	-0.752455	-0.361208	-0.343173	0.298743	0.353875	-0.211018	-0.332344	-0.24981	-1.23396	-1.25758	-1.33164	-1.11295	-0.691857	-1.06471	-3.10586	-3.03186	-3.25736	-3.36211	-3.13629	-3.35006	-4.21968	-4.10565	-4.66132	-4.45429	-4.1298	-1.74794
Z0164	0.224206	-0.216332	-0.00787425	-4.32811	-4.29446	-4.58013	-4.71733	-4.54684	-4.55009	-1.47551	-0.862931	-1.66178	-1.35703	-1.52297	-1.37223	-1.36715	-1.23055	-1.39005	-1.50042	-1.41475	-1.48781	-2.04107	-2.07026	-1.64615	-1.46509	-1.34011	-0.777691	-0.55841	-1.52091	-1.55011	-0.466149	-1.4943	-2.64544	-2.67351	-1.14864	-0.922358	-1.28781	-3.79334	-4.01294	-3.90175	-3.57663	-3.5484	-3.55085	-3.03469	-2.55515	-2.78453	-2.64607	-2.58314	-1.70857
Z0165	-0.265031	0.126781	0.138251	-1.48939	-1.88953	-1.84525	-1.5522	-1.5423	-1.28712	-1.78264	-1.6924	-2.07886	-2.03495	-2.21943	-1.63782	-1.75959	-1.71429	-1.89495	-1.83312	-1.93699	-1.90333	-0.252373	-0.337999	-0.211566	1.18319	1.05664	1.22439	1.18027	1.05393	0.819003	0.575555	0.320071	-0.404081	-0.73793	-0.658808	-0.659565	-0.434907	0.373039	0.344792	0.427437	0.318004	0.221113	0.192975	0.495769	0.290144	0.267835	1.63384	1.86769	2.08456
Z0166	-0.0350074	-0.108661	0.143668	-0.096277	-0.27496	0.379367	0.0974747	0.0759389	-0.0402642	-0.537632	-0.26329	-0.464459	-0.457556	-0.713192	-0.364526	-0.454016	-0.541632	-0.55943	-0.349727	-0.73724	-0.504662	0.290968	0.42726	0.452403	-0.715852	-0.808101	-0.814624	-0.664832	-0.59255	-0.728306	0.259447	-0.465011	0.896528	0.627709	-0.860047	-0.577955	-0.385186	0.826914	0.868498	0.846498	1.04693	1.04565	1.10254	1.05497	1.25707	1.22432	1.231	1.29024	1.44184
Z0167	-0.221126	0.32042	-0.0992936	-0.0709151	0.0186584	0.0908079	-0.297818	-0.339102	-0.465565	-4.99651	-4.1051	-5.21998	-3.8332	-4.72466	-4.57247	-4.56058	-4.4449	-4.47529	-4.1376	-5.16881	-4.31056	-0.54064	-0.194586	-0.0551099	-1.65748	-1.41232	-1.1757	-1.29496	-1.33801	-1.77381	0.0887697	0.619652	0.287749	-0.155775	0.22441	0.296311	0.0759076	1.51431	1.62798	1.52851	1.23085	1.26986	1.20979	-0.913234	-0.91543	-0.611967	-0.762596	-0.955003	-0.614019
Z0168	0.121367	0.249663	-0.371031	0.0564687	0.0469246	-0.253244	-0.0419611	-0.329294	-0.320195	-0.482385	0.0129501	-0.964274	-0.764981	-0.857566	-1.02237	-0.506068	-0.0304528	-0.534283	-0.534982	-1.19297	-0.687264	-0.871396	-1.069	-1.13798	-0.954682	-0.775668	-0.858012	-1.02581	-0.772791	-0.805612	-0.513235	-1.95779	-0.160581	-0.351578	-1.12596	-0.677436	-1.25256	-2.05462	-2.09001	-2.31709	-2.44587	-2.27134	-2.32162	-1.69166	-1.50313	-1.64967	-1.3287	-1.50438	-1.45175
Z0169	0.0936736	-0.286496	0.192822	-1.31695	-1.11538	-1.53497	-1.2134	-1.30665	-1.55823	-0.354863	-0.438269	-0.585605	-0.589559	-0.602068	-0.296309	-1.07484	-0.343674	-0.239088	-0.7562	-1.00733	-0.967609	-0.220514	-0.526944	-0.616803	0.0589283	0.0293361	-0.0223091	0.0217648	0.194861	0.192169	0.188734	-0.943396	-0.31331	-0.233618	-0.854679	-0.452041	-0.744445	-1.91015	-2.25548	-2.06137	-1.94457	-1.99513	-2.18472	-1.46702	-1.53674	-1.6665	-1.59387	-0.97529	-0.982797
Z0170	-0.463583	0.278415	0.185168	-0.756126	-1.05274	-0.691142	-0.80803	-0.717699	-0.672528	-2.28371	-1.91792	-2.24341	-2.44363	-2.46805	-2.12292	-2.57768	-2.0793	-2.32237	-2.26403	-2.03333	-2.35174	0.593292	0.58907	0.626864	1.16501	0.917983	1.16386	1.14281	1.04469	0.800836	1.04712	1.01918	-0.559832	-0.358045	-0.0623379	0.417111	-0.0311171	0.0663475	0.261052	0.066315	-0.314958	-0.285829	-0.396229	0.447949	0.419796	0.477642	0.266482	0.507279	0.733558
Z0171	-0.196214	0.0368598	0.159354	0.874302	0.864385	0.829624	0.845291	0.811121	0.514223	0.609974	0.636829	0.786904	0.536084	0.474271	0.455657	0.675543	0.539464	0.41497	0.658917	0.776098	0.665793	0.931432	1.10984	1.02032	1.18749	0.859801	1.44341	1.35795	1.25762	1.01656	1.04208	2.28897	-0.629213	-0.970204	0.246412	0.398755	0.21522	0.56498	0.581789	0.526028	0.0841677	0.139015	0.0413931	0.585079	0.564202	0.0867016	0.287717	1.06115	0.999068
Z0173	0.105657	-0.260181	0.154525	1.46765	1.58562	1.00497	1.30229	1.02497	0.481243	-1.46634	-1.40548	-1.57615	-1.48102	-1.70245	-1.55337	-1.51552	-1.4856	-1.50475	-1.5577	-1.70522	-1.47872	0.448876	0.690609	0.69714	-0.0822976	-0.311853	0.749441	0.732343	-0.238177	-0.566282	1.65834	2.71173	-2.29134	-2.90444	3.8298	3.91267	3.80012	-2.10621	-2.24675	-2.10955	-2.5393	-2.66808	-2.69098	0.571829	0.382107	-0.437377	0.657663	1.194	1.31035
Z0174	0.461459	-0.35157	-0.109889	2.56472	2.82677	2.08575	2.34651	1.92477	2.18198	1.78725	1.83226	1.76873	1.69246	1.61719	1.89615	1.90348	1.8023	1.71997	1.71643	1.67908	1.77072	-0.753032	-0.395498	-0.622694	0.0288645	0.164254	0.205066	0.296658	0.0999156	0.161746	1.39311	1.13949	-0.377465	-0.485211	2.62231	2.34981	2.52835	0.910052	1.04027	0.835216	0.403442	0.581923	0.406586	0.376624	0.148373	-0.155883	-0.166141	0.23978	0.626463
Z0175	-0.368473	0.148441	0.220033	0.815374	0.756302	0.745228	0.862083	0.94989	0.782992	-2.96991	-2.88822	-2.80108	-3.10158	-3.02424	-2.8001	-2.54859	-2.62146	-2.61872	-2.75909	-3.13444	-2.55496	0.178143	0.521222	0.379711	0.521262	0.328353	0.405812	0.308051	0.664634	0.510495	0.742115	1.94539	-1.26665	-1.43043	-0.380678	-0.407015	-0.536029	2.20376	2.22847	2.17654	1.843	1.74201	1.74969	2.12708	2.00796	2.16547	1.98354	2.03569	1.62139
Z0176	-0.287595	0.115739	0.171857	-2.4661	-2.89815	-2.52325	-2.54367	-2.34017	-2.3394	-3.44753	-3.38591	-3.5696	-3.41407	-3.77733	-3.2127	-3.36054	-3.55483	-3.29358	-3.25988	-3.29725	-3.69804	0.500945	0.508535	0.436249	0.752086	0.35299	1.23789	1.25237	0.507775	0.251377	0.971571	1.63786	-2.11126	-2.60941	-0.0252888	0.370492	0.0845747	-0.849608	-0.707548	-0.837488	-1.29416	-1.33161	-1.42776	-1.43081	-1.51251	-1.57111	-1.72252	-1.01609	-0.468477
Z0177	-0.065533	-0.0618708	0.127404	-0.87505	-0.753685	-0.622242	-0.581647	-0.467916	-0.577896	0.291161	0.303448	0.382527	0.380846	0.200954	0.659784	0.587174	0.351264	0.429523	0.301592	0.304413	0.421289	1.20808	1.27323	1.32165	0.892403	0.908776	0.723737	0.691965	1.0498	0.893345	-0.280897	0.111857	1.29421	1.37276	0.276221	0.184689	0.325528	0.0690047	-0.0583471	-0.00307375	-0.267554	-0.251691	-0.300291	-0.316653	-0.421098	-0.62759	-0.38136	-0.289061	-0.486814
Z0178	-0.195863	-0.0164957	0.212358	-1.74311	-1.87221	-1.61765	-1.73569	-1.46176	-1.6728	-2.65804	-2.8043	-2.58047	-2.66753	-2.82289	-2.49883	-2.6414	-2.8951	-2.56923	-2.6689	-2.55332	-2.83303	-0.681032	-0.619514	-0.713494	-0.327055	-0.505952	-0.122355	-0.103176	-0.279708	-0.447702	0.957894	0.6674	-0.193124	-0.0425915	-0.526321	-0.029913	-0.221888	-0.701493	-0.60837	-0.703077	-0.954574	-0.925852	-1.1232	-2.58211	-2.27807	-1.94979	-2.49436	-2.11765	-1.36509
Z0180	-0.216525	0.0520612	0.164464	-2.58013	-2.61156	-2.89456	-2.71955	-2.75599	-3.13382	-7.29593	-7.33537	-6.95246	-7.05831	-7.22178	-6.88436	-7.19926	-7.27387	-7.14526	-7.15418	-7.08124	-7.38085	-1.59466	-1.53136	-1.61047	-1.82534	-2.17879	-1.73477	-1.8916	-2.22292	-2.52932	0.60536	-0.608014	-2.44715	-2.84617	-0.35363	-0.27483	-0.497627	-4.92662	-4.86586	-4.95635	-5.22914	-5.22281	-5.34699	-2.16489	-2.31421	-2.4477	-1.75268	-1.9131	-1.11493
Z0181	-0.257465	0.138176	0.119289	-3.47177	-3.50376	-4.20969	-3.64517	-3.46497	-3.7199	-6.02425	-5.8619	-5.74333	-5.75516	-5.7516	-5.72457	-5.83874	-5.69705	-6.06197	-5.48804	-5.69406	-6.03692	-1.44254	-1.32922	-1.3618	-1.17305	-1.52851	-0.957919	-1.07713	-1.60965	-2.05648	0.900131	-0.38248	-2.57486	-2.8923	-0.338507	0.0322785	-0.207248	-5.16821	-4.99939	-5.08513	-5.10823	-5.1042	-5.20159	-1.76798	-1.80054	-2.12464	-1.36195	-1.54569	-0.471121
Z0182	-0.00273745	0.0374765	-0.034739	-2.67417	-2.42744	-2.92572	-2.66163	-2.61343	-2.67652	-3.7431	-3.49738	-3.66964	-3.64271	-3.94495	-3.60549	-3.44896	-3.65978	-3.56139	-3.72816	-3.64581	-3.5596	-1.82217	-1.82874	-1.81694	-1.90762	-2.11364	-1.98677	-2.06739	-2.2543	-2.55986	-0.16371	-1.14884	-1.34147	-1.52969	-0.605423	-0.51734	-0.792253	-2.36162	-2.33258	-2.36395	-2.67221	-2.75307	-2.82393	-1.61675	-1.6638	-1.95114	-1.66367	-1.32802	-0.963241
Z0183	-0.209701	0.0920349	0.117666	-1.66238	-1.65342	-1.73585	-1.77022	-1.48886	-1.86478	-5.3251	-4.88413	-4.86174	-5.04116	-4.87821	-5.28257	-5.0273	-4.76931	-5.39631	-4.80386	-5.10559	-5.24375	-0.201083	-0.509816	-0.517122	-0.877883	-1.01129	-0.781472	-0.782783	-0.766578	-0.887617	0.676854	0.83503	-0.889975	-1.02108	-0.0846215	0.0954558	-0.0303505	-0.574396	-0.478023	-0.550784	-0.716378	-0.684824	-0.82623	-1.00902	-1.09841	-0.978561	-1.08296	-0.956604	-0.85298
Z0184	-0.0516308	0.0149246	0.0367062	-0.552143	-0.912487	-1.07246	-0.69615	-0.535529	-0.726153	-1.6432	-1.62046	-1.77057	-1.85911	-1.8676	-1.55474	-1.50088	-1.67667	-1.62141	-1.55915	-1.22943	-1.68831	-1.1035	-1.10457	-0.964727	-1.38178	-1.46374	-1.05136	-1.05349	-1.32516	-1.27873	-0.36052	-0.791414	0.106607	-0.0091865	0.179097	0.122352	0.0704121	-0.540655	-0.615481	-0.513092	-0.604655	-0.487145	-0.481825	-1.64702	-1.84195	-1.52427	-1.51842	-1.84528	-1.72371
Z0185	0.0574555	-0.0386271	-0.0188283	-0.975413	-0.99569	-1.01607	-1.23498	-1.15059	-1.38711	-4.17962	-4.44196	-4.21023	-4.24766	-4.22621	-4.37215	-4.23213	-4.18756	-4.34295	-4.5857	-4.30396	-4.04259	-1.91662	-1.9661	-2.01829	-3.17501	-3.33708	-2.40303	-2.40361	-2.79013	-2.66855	-0.71215	-1.19805	-1.97002	-2.40325	-0.707605	-1.0329	-0.91262	-3.17821	-3.08587	-3.28154	-3.70633	-3.79509	-3.76837	-3.15831	-3.1351	-3.20376	-3.62805	-3.16759	-2.54473
Z0186	0.148137	-0.0188951	-0.129242	-1.58782	-1.5438	-1.89643	-2.10283	-2.03949	-2.00872	-3.40071	-3.16528	-3.49564	-3.69596	-3.21196	-3.32779	-3.21282	-3.15268	-3.44532	-3.91263	-3.49623	-3.58964	-1.15414	-1.37114	-1.20092	-2.02377	-2.34752	-1.65312	-1.6673	-2.03464	-1.9634	-0.801345	-0.977099	-1.98912	-2.30869	-0.661118	-0.701648	-0.466258	-1.24646	-1.3873	-1.26371	-1.0318	-1.27554	-1.13799	-2.02793	-1.82181	-2.00373	-2.14909	-1.97212	-1.28186
Z0187	0.174828	-0.216783	0.0419549	-0.78963	-0.996021	-1.30424	-1.45511	-1.42066	-1.57108	-4.18979	-3.92362	-4.08345	-3.91192	-4.24217	-3.9397	-3.91	-3.89018	-3.91772	-3.71982	-3.84257	-3.93985	-1.2059	-1.17596	-1.11371	-2.5677	-2.63174	-1.83201	-1.78395	-2.32738	-2.46424	-0.250662	-0.657322	-2.19515	-2.50398	0.0451034	-0.0301882	-0.0888082	-2.19222	-2.22142	-2.15659	-2.38939	-2.42705	-2.4461	-1.81102	-1.60053	-1.6971	-1.93867	-1.79706	-1.51105
Z0188	0.0550724	-0.124956	0.069884	-2.51336	-2.51352	-3.19672	-3.24856	-3.17306	-3.18651	-4.05056	-4.37627	-4.02345	-3.99765	-4.16643	-3.87321	-3.95548	-4.18007	-4.03176	-3.93098	-4.08349	-4.00676	-0.895285	-0.818305	-0.809593	-1.19471	-1.58089	-1.17884	-1.17635	-1.7116	-1.98742	-0.0602858	0.0340359	-2.26239	-2.61126	0.421128	0.45466	0.375433	-3.37242	-3.45956	-3.42255	-3.13605	-3.1771	-3.15275	-1.08954	-1.16941	-1.31665	-1.43115	-1.29298	-1.05666
Z0190	-0.344383	0.236636	0.107747	-2.30609	-2.49071	-2.72663	-2.55575	-2.15479	-2.18425	-4.77175	-4.59699	-5.13066	-4.75434	-4.73425	-4.80333	-5.13405	-4.70017	-4.97981	-5.67286	-5.18232	-5.33511	0.833053	0.891912	0.887806	1.13274	0.917875	1.23816	1.15318	0.650871	0.198454	0.463783	0.707807	-1.69645	-2.27612	0.218462	0.860915	0.30126	-1.03835	-1.02444	-1.04157	-0.754572	-0.81395	-0.966667	0.380286	0.313496	0.300095	0.159284	0.138774	0.247484
Z0191	-0.220954	0.0773335	0.143621	-2.3858	-2.68808	-2.88997	-2.71558	-2.62937	-2.63269	-4.44645	-4.15719	-4.24044	-4.42177	-3.98818	-4.44794	-4.42662	-4.19387	-4.52351	-4.29232	-4.42346	-4.49715	-0.202396	-0.206811	-0.186477	0.0422712	-0.0769854	0.21506	0.252484	-0.186588	-0.505404	-0.181809	-1.28634	-1.79358	-2.1425	0.242802	0.478607	0.181491	-1.97706	-1.9606	-1.97557	-1.99973	-1.94591	-1.96742	-1.16131	-1.33446	-1.07375	-1.28153	-1.29678	-1.19394
Z0192	0.0602105	-0.110505	0.0502943	-1.97261	-2.22204	-2.43208	-2.53276	-2.32637	-2.50284	-5.35718	-4.76352	-5.50566	-5.37463	-5.17139	-5.01301	-4.79458	-4.55776	-4.67186	-5.01037	-5.19545	-5.55112	-0.988317	-1.03603	-1.16682	-1.57497	-1.98893	-1.40681	-1.38983	-1.80372	-1.87181	0.639844	-0.465711	-1.43211	-1.40771	-0.164814	0.102946	0.144057	-2.21001	-2.16752	-2.32942	-2.50349	-2.72413	-2.74254	-1.845	-1.49188	-1.56079	-1.83196	-1.39529	-0.932379
Z0193	-0.170981	0.0354878	0.135494	-0.925487	-1.5518	-2.03072	-2.10456	-1.93847	-1.65188	-3.4304	-2.89014	-3.20428	-3.4923	-3.03142	-3.53392	-3.56971	-3.14003	-3.33092	-3.31949	-3.58294	-3.05035	-0.0968249	-0.266858	-0.198598	0.478758	0.445105	0.802941	0.822303	0.396057	0.258006	0.5159	-0.880081	-1.83939	-2.04122	-0.0534622	0.0878539	-0.166918	-2.4586	-2.3354	-2.50016	-2.85425	-2.78167	-2.91744	-0.358782	-0.320503	-0.531149	-0.189969	-0.0833954	0.130099
Z0194	0.157747	-0.225195	0.0674485	-1.45595	-1.72832	-1.97115	-2.37778	-2.42108	-2.53069	-2.4516	-2.19102	-2.48612	-2.51835	-2.27339	-2.33746	-2.51472	-2.42727	-2.54173	-2.48715	-2.23246	-2.19928	-0.920432	-1.12024	-0.954979	-1.06886	-1.15418	-0.492065	-0.395473	-0.766029	-0.804818	-1.10242	-2.32848	-1.34328	-1.20907	-1.03119	-1.03157	-1.39964	-3.04639	-2.79511	-3.02721	-3.40462	-3.46753	-3.28635	-1.84008	-1.72746	-2.08877	-1.93958	-1.57803	-1.402
Z0195	-0.0128734	-0.0207072	0.0335806	-2.11583	-2.41457	-2.95766	-2.82228	-2.8619	-2.92796	-3.03961	-2.15258	-2.98373	-3.5078	-3.11837	-2.9584	-3.19874	-2.39556	-2.64043	-2.97053	-2.75421	-2.70148	-0.896325	-1.20282	-1.04612	-1.03655	-1.31711	-0.28434	-0.244082	-0.966143	-0.998921	-0.706403	-1.53974	-1.23405	-1.34385	-0.643844	-0.384364	-0.880257	-3.65674	-3.96452	-4.0694	-3.95546	-3.62922	-3.94041	-1.56719	-1.13633	-1.8487	-1.47828	-1.00414	-1.18573
Z0196	0.141393	-0.264255	0.122861	-2.31214	-2.62915	-2.66682	-2.32151	-2.26353	-2.33269	-2.75036	-2.58271	-2.71	-2.6405	-2.76908	-2.67151	-2.59246	-2.69248	-2.75823	-2.57208	-2.81046	-2.75492	-1.95041	-2.15275	-2.03924	-2.67732	-2.92302	-2.09602	-2.00896	-2.8176	-2.90162	-0.610035	-1.79764	-2.10074	-2.42389	-0.360911	-0.684315	-0.81262	-3.1426	-3.1919	-3.20419	-2.90405	-2.8922	-2.88878	-1.71961	-1.79146	-1.93534	-1.8144	-1.72919	-1.53273
Z0197	-0.209126	-0.00587966	0.215005	-1.6798	-1.87446	-2.00547	-1.52412	-1.45919	-1.59537	-3.56124	-3.45311	-4.14483	-3.90901	-4.08962	-3.85227	-3.75474	-3.65886	-4.09451	-4.02873	-4.11185	-3.65653	-0.732293	-0.977071	-0.826127	-0.978047	-1.28154	-0.561118	-0.496477	-1.0872	-1.29719	0.239574	0.0322109	-1.86716	-2.19906	0.106681	0.138447	0.134353	-2.38774	-2.37467	-2.50484	-2.50092	-2.46842	-2.59422	-1.75317	-1.9399	-1.5866	-1.69131	-1.65759	-1.19318
Z0198	0.187306	-0.208566	0.0212602	-1.75693	-1.25047	-1.68422	-1.36034	-1.32798	-1.44668	0.720233	0.66705	0.835885	0.792901	0.905259	0.780506	0.761587	0.873544	0.812365	0.763686	0.868595	0.780122	1.15645	1.2247	1.23351	-0.638452	-0.549186	-0.591001	-0.670409	-0.673118	-0.626898	-0.664367	-0.597699	1.08515	0.728797	0.0594646	-0.274067	-0.0477736	0.281102	0.283031	0.237811	1.08695	1.10371	1.07279	2.58948	2.6011	2.21016	2.45461	2.48671	1.95852
Z0199	-0.205386	0.347015	-0.141629	0.697232	0.175591	-0.626373	-0.456687	0.410132	-0.369997	-0.33365	0.267427	0.302467	-0.517317	0.0989177	-0.582174	-0.896087	0.2226	-0.680228	-0.125954	-0.236229	-0.591905	1.54431	1.6785	1.89187	0.838971	0.778473	1.08762	1.17949	0.92079	0.858226	0.23539	0.208348	0.933357	0.730862	-0.663877	0.0305451	0.163529	1.97272	1.98844	1.92306	1.97285	2.05036	1.75656	2.64424	2.57315	2.8656	2.94732	2.42864	1.88811
Z0200	-0.00495902	-0.168208	0.173167	-0.422384	-0.527458	-0.957147	-0.821029	-0.633766	-0.573713	-0.403194	0.17131	-0.46168	-0.304402	-0.311653	-0.205412	-0.350184	-0.086114	-0.280922	-0.12193	-0.0958447	-0.576925	-0.408416	-0.551642	-0.317403	-0.461891	-0.51701	-0.27304	-0.208404	-0.229653	-0.310291	-0.237739	-0.978271	0.732213	0.522899	-0.390436	-0.459353	-0.344567	-1.7801	-1.74994	-1.94263	-2.22704	-1.9863	-2.05008	0.00124793	0.108068	-0.136576	-0.0222116	0.400941	0.246299
Z0201	-0.251113	0.157735	0.0933781	1.23747	0.8926	1.07963	1.11481	1.22445	0.819305	-2.53835	-2.51531	-2.66511	-3.25703	-2.99138	-3.24512	-2.85658	-2.2658	-3.06227	-2.58689	-2.61827	-2.72662	0.530376	0.82332	0.629693	1.53383	1.38642	1.33	1.23274	1.64989	1.41911	0.785511	1.62531	0.138939	-0.151363	-1.07046	-1.40554	-1.00585	2.69213	2.83744	2.80746	2.48573	2.33777	2.19831	1.01587	0.718723	1.08919	0.693144	0.897291	0.637469
Z0202	0.100339	0.161451	-0.26179	0.147373	0.279461	-0.0951045	0.0611316	0.107495	-0.353605	-0.754372	-0.333531	-1.13757	-0.847977	-1.02265	-0.853126	-0.869644	-0.598325	-0.598233	-0.739648	-0.900031	-0.590719	-0.153849	-0.0952197	-0.171233	-0.123711	-0.262956	0.241816	0.230972	0.0541801	0.0160443	0.527619	0.701382	0.619506	0.458029	-1.09647	0.115887	-0.611816	-0.121789	-0.173336	-0.154973	-0.271371	-0.297893	-0.325199	-1.04847	-0.742503	-0.53005	-0.831921	-1.0053	-1.15764
Z0203	0.287914	-0.025379	-0.262535	-0.839934	-0.719743	-1.18922	-0.406584	-0.941098	-0.70398	-0.99283	-0.216602	-0.352538	-0.637054	-0.618779	-0.937445	-0.771208	0.0583863	-1.72388	-1.61764	-0.657415	-0.813551	1.35495	0.999819	0.99303	-0.0560666	-0.0908746	0.0931432	0.304046	-0.0003087	0.0803916	1.03645	0.315663	1.2018	1.01883	-0.499382	-0.424599	-1.01027	0.116105	-0.163063	-0.0988764	-0.0925916	0.311225	0.409807	0.458922	0.599071	0.299258	0.774505	1.3679	0.889004
Z0204	-0.171436	0.0589026	0.112533	1.26555	0.460027	0.607839	0.90793	0.966817	1.07761	-0.754236	-0.58461	-0.927238	-0.832517	-1.57592	-1.00749	-0.469825	-0.631295	-0.876915	-1.19138	-1.18758	-1.04188	0.262996	0.165375	0.247792	0.739451	0.482464	0.678514	0.543743	0.59331	0.461284	-0.0940792	0.694587	1.06063	1.33818	-0.774972	-0.047602	-0.475971	0.917607	0.982593	0.983268	1.10987	1.07996	1.04576	0.8312	0.846887	0.514079	1.00676	1.41245	1.18842
Z0205	0.456352	0.152735	-0.609087	0.658472	1.03336	1.04334	0.912148	0.889601	0.690521	1.36969	1.40851	1.34681	1.41677	1.37066	1.26928	0.973942	1.4272	0.768205	1.41541	0.95557	1.20369	-0.674553	-0.892563	-0.991192	-0.549461	-0.364768	-0.188337	-0.413254	-0.297179	-0.272025	-1.38012	-1.91533	2.20654	2.17263	-1.32487	-1.00983	-0.892923	0.212994	0.0871608	0.0189461	0.209433	0.126363	0.0909754	-0.987626	-0.958711	-1.58751	-0.604546	-0.649847	-0.769707
Z0206	-0.160491	-0.0797331	0.240224	-1.43816	-1.53358	-1.82091	-1.6995	-1.96001	-1.82231	-2.80418	-2.63784	-2.7189	-2.75887	-2.75652	-2.64417	-2.65675	-2.76386	-3.05119	-2.48265	-2.7399	-2.88618	-0.607791	-0.956985	-0.922149	-1.50223	-1.78881	-1.02447	-1.03006	-1.5127	-1.56169	0.71537	-0.43944	-1.18673	-1.20644	0.0460261	0.426454	0.255601	-3.01771	-3.21449	-3.12185	-2.82577	-2.82343	-2.84704	-1.01379	-1.19841	-2.1262	-1.61565	-0.92665	-0.809576
Z0207	-0.121545	0.042296	0.0792495	-0.286734	0.111582	-0.0883778	-0.215172	-0.316531	-0.310348	-0.770087	-0.151507	-0.630072	-1.05268	-0.784284	-0.8637	-0.761875	-0.600159	-0.400991	-0.867365	-1.19804	-0.772209	0.154332	-0.173885	-0.188854	-0.0586467	-0.305563	0.0673607	0.305106	0.118479	0.08039	-0.736321	-1.17342	-0.396226	0.14668	-0.252317	-0.546006	0.00684725	-0.833585	-0.988814	-0.873206	-0.372543	0.0304963	0.200218	-0.467484	-0.528418	-0.421046	0.0242485	-0.243243	-0.987294
Z0208	-0.0739507	-0.0605058	0.134456	-0.640148	-0.174202	-0.826333	-0.448736	-0.387343	-0.613168	-1.85294	-1.44053	-2.12776	-2.41228	-1.96967	-2.57905	-2.14558	-1.51979	-2.07188	-1.84442	-2.66428	-1.63642	0.975927	0.791011	0.763215	0.385432	0.177746	0.591177	0.663818	0.624245	0.545369	0.671649	0.735598	0.026063	0.225781	0.596094	0.679822	0.487682	-0.0962659	-0.089255	-0.0337518	-0.128235	0.182275	-0.0284173	-0.0438424	0.013548	-0.171949	-0.762937	0.326728	0.426397
Z0209	-0.058321	0.106335	-0.0480144	-1.72465	-1.75629	-1.69398	-1.26228	-1.399	-1.15731	-2.93449	-2.74064	-3.02499	-3.23683	-2.87762	-2.84511	-2.86227	-2.69125	-2.93302	-3.23344	-3.21373	-2.97439	1.01998	1.10733	0.948123	2.07108	1.85442	1.9624	1.83487	1.50985	1.1021	-1.52022	-0.968728	-2.46419	-2.4594	-1.07706	-0.487013	-0.619405	-0.127366	0.0484815	-0.169809	-0.155064	-0.115825	-0.256049	0.632141	0.559496	0.869937	0.396686	0.399655	0.262168
Z0210	0.206111	0.0940769	-0.300188	-0.07979	-0.00854703	-0.356029	0.249031	0.136961	0.059296	-0.486166	-0.0926433	-0.249023	-0.287683	-0.742426	-0.75627	-0.183897	-0.0343155	-0.631238	-0.272542	-0.56293	-0.481885	1.35569	1.3413	1.28232	0.857005	0.804051	0.504224	0.485549	0.290987	0.255279	-0.158008	0.0914583	-0.716468	-0.825738	-0.419657	-0.343889	-0.186411	1.34572	1.32887	1.35296	1.37372	1.49703	1.45288	0.410415	0.68986	0.80911	0.506382	0.383339	0.228303
Z0211	-0.0142364	0.110285	-0.096049	1.35896	1.3918	1.50747	2.04057	2.12348	2.13434	0.937845	1.11318	0.981422	1.05002	1.07158	1.11871	1.07609	1.38418	1.13152	1.26248	1.25238	1.21642	1.90573	1.71949	1.70348	0.666644	0.757238	0.380116	0.313628	0.51281	0.345164	0.424031	0.347528	-0.0185214	0.0223562	0.33525	0.853526	0.673032	2.74722	2.6215	2.72831	2.95467	3.03653	2.97214	2.39868	2.10383	2.88883	2.10699	1.7045	1.49325
Z0212	-0.255855	-0.00807389	0.263929	1.66703	0.714933	1.29316	2.31581	1.69201	2.01939	-2.22524	-1.92754	-2.24482	-1.95377	-1.85542	-1.89411	-1.74247	-1.64881	-1.87353	-1.69062	-2.15045	-1.78376	-1.41113	-1.27271	-1.34037	-0.722923	-0.917768	-0.560088	-0.548313	-0.520977	-0.70955	0.868293	1.09824	-0.554756	-0.415636	-0.917727	-0.507953	-0.565256	1.69376	1.6252	1.64647	1.3592	1.446	1.36692	-1.16166	-1.14974	-0.732638	-1.00968	-1.40172	-1.44586
Z0213	0.121739	-0.288872	0.167133	-7.12083	-7.86245	-7.42482	-7.40744	-7.61581	-7.70773	-6.32989	-6.78439	-6.17295	-5.78714	-6.72062	-6.17963	-6.12296	-6.48994	-6.2798	-6.518	-6.38715	-6.52967	-8.59639	-8.59639	-8.59639	-8.59639	-8.59639	-8.57374	-8.57643	-8.57767	-8.47614	-0.320568	-2.34664	-1.64889	-1.34571	-1.5378	-1.00798	-1.02961	-8.59639	-8.59639	-8.59639	-8.59639	-8.59639	-8.59639	-8.32947	-8.35921	-8.59639	-8.59639	-8.59639	-8.59639
Z0219	-0.0476924	0.123912	-0.0762196	-13.7631	-12.4877	-10.024	-12.1093	-13.3695	-13.6063	-10.6889	-10.8814	-10.5759	-10.6359	-10.8806	-10.4734	-10.6174	-11.1672	-10.7248	-10.5647	-10.8228	-10.5915	-15.0881	-15.8599	-14.1174	-11.991	-11.0008	-13.6465	-13.5664	-13.1595	-10.7711	-0.0266798	0.889426	-0.776782	0.0181013	0.341837	-0.457133	-0.39722	-10.1454	-9.99855	-10.3431	-10.5817	-9.7054	-10.9429	-4.20556	-6.81706	-11.7915	-14.3139	-14.8674	-14.4696
Z0228	0.590487	-0.144913	-0.445575	1.24424	0.468407	0.363054	0.305115	0.611976	0.988935	0.147261	0.349373	-0.0279472	0.643057	0.891107	0.0744413	0.605059	0.585889	0.399462	0.333727	0.0426331	0.305828	0.124667	0.195905	0.144121	-0.244425	-0.311164	-0.194702	-0.348404	-0.319361	-0.144815	-0.204286	-0.445575	-0.231668	-0.445575	-0.233851	-0.153745	-0.445575	-0.217891	-0.00489106	-0.387218	-0.260367	0.00670938	-0.035649	1.7742	2.37726	2.40653	1.341	2.02792	1.5148
Z0229	0.541794	-0.452229	-0.0895646	-0.764418	-0.480499	-0.718641	-1.2405	-0.719108	-1.27837	-0.344455	-0.613426	-0.583545	-0.552043	-0.297939	-0.0934874	-0.628187	-0.443587	-0.380493	-0.466985	-0.364957	-0.62861	-1.05651	-0.778119	-0.920252	-0.0502332	-0.144171	-0.0865318	-0.158429	-0.104567	-0.371047	0.369962	1.28723	-0.196856	-0.293967	-0.254688	-0.630226	0.250096	0.568916	0.53006	0.597585	0.636227	0.479918	0.544125	-0.413017	-0.513153	-0.449149	-0.779357	-0.833888	-0.572868
Z0230	0.740378	-0.346587	-0.393791	-0.45948	-0.265235	-0.381598	-0.338212	-0.33884	-0.148791	0.0897916	0.100152	0.396102	0.130173	0.0829802	0.539189	0.0325513	0.217293	0.297823	0.192297	0.110337	0.20641	-0.64918	-0.575951	-0.727822	0.33385	0.103329	0.230727	0.199629	0.538404	0.177298	0.109378	1.02602	0.0197687	-0.175521	-1.03884	-0.88865	-0.740233	1.06176	0.918554	1.07081	0.963817	0.919634	0.970362	0.0485192	-0.0542882	0.126468	0.0548056	-0.0800449	0.00617981
Z0232	-0.0473767	-0.0722622	0.119639	-0.211796	-0.341605	-0.180462	0.569606	0.434075	0.0878801	-1.43929	-1.55479	-1.64213	-1.35049	-1.13775	-1.26522	-1.31334	-1.4244	-1.40562	-1.2754	-1.68396	-1.41557	0.373839	0.0167425	0.180879	0.580088	0.524049	1.16152	1.12703	0.963833	0.91683	-0.341294	0.684783	1.87691	2.1292	-0.00679104	-0.50697	-0.420949	2.07351	2.1176	2.11579	1.84299	1.91875	1.74331	0.019369	0.0354576	0.380069	0.122561	0.112587	-0.162328
Z0233	0.304989	-0.18765	-0.117339	1.60935	1.14247	1.40836	1.59521	1.45579	1.26005	-0.655607	-0.559	-0.812588	-0.536813	-0.402916	-0.941773	-0.95432	-0.456056	-0.859385	-0.625858	-0.940137	-0.444322	0.347582	0.0904338	0.189292	1.47542	1.41121	1.59552	1.50615	1.41161	1.14788	-2.0852	-1.50155	1.55398	1.79181	-1.09755	-1.43411	-1.29997	0.441853	0.494771	0.409023	0.333824	0.337364	0.48076	0.701942	0.592928	0.755182	1.07228	0.736527	0.564159
Z0235	0.0475794	0.00526261	-0.052842	0.923801	0.322777	0.654818	0.326032	0.214778	0.169137	-2.8063	-2.81823	-3.11468	-2.60815	-2.92217	-2.52203	-2.86637	-2.8853	-2.95607	-2.68571	-2.84566	-2.64536	0.135969	0.09269	-0.0540906	-1.21622	-1.28666	-0.226662	-0.10409	-0.681272	-0.501604	-2.26899	-1.80464	-1.25016	-1.25683	-0.929466	-1.84365	-2.01004	-3.02003	-3.07565	-3.12074	-3.32924	-3.31879	-3.30127	-1.25814	-1.29661	-1.50134	-1.72274	-0.740872	-0.758611
Z0236	0.123938	-0.0373168	-0.0866214	-0.356984	-0.179617	-0.0400817	-0.0833096	0.172771	0.303081	-0.780211	-0.722011	-0.990424	-0.605472	-0.38123	-0.738388	-0.856419	-0.611485	-0.721936	-1.03922	-0.982525	-0.650272	1.78787	1.96096	1.7189	0.952636	0.706611	1.09513	0.942938	0.699784	0.641241	0.263977	0.752618	0.0197019	-0.117501	-0.000541098	-0.192582	0.451267	1.25648	1.29568	1.37617	1.33866	1.32571	1.23471	1.71425	1.71916	1.74148	1.99067	2.07539	1.63842
Z0237	-0.216166	-0.0850291	0.301195	-0.170371	0.121869	0.415038	0.441337	0.470199	0.393012	-0.735937	-0.83717	-1.05319	-1.08738	-0.884326	-0.946497	-1.19007	-0.88332	-0.915904	-1.24988	-1.59317	-0.988007	0.322486	0.341978	0.235702	1.01301	0.790198	0.976104	0.939823	1.13285	0.983567	0.365231	0.566092	-0.312626	-0.109396	-0.315662	-0.646342	-0.339883	1.41735	1.49694	1.46371	0.943992	0.902089	0.920628	-0.265176	-0.14755	0.5298	-0.0059652	0.0259989	-0.223312
Z0239	-0.201507	-0.142406	0.343913	-0.741357	-0.835819	-1.32188	-1.13534	-1.14401	-1.16894	-2.54638	-2.00622	-2.35339	-2.66573	-1.91596	-2.73059	-1.80726	-1.81315	-2.30825	-2.12846	-2.20938	-1.85942	-0.544151	-0.704465	-0.850705	-1.0084	-1.02562	-0.657581	-0.709679	-0.703826	-0.842953	0.255374	0.0760154	-0.297574	-0.489835	0.0706507	-0.100529	-0.231382	-0.381756	-0.442322	-0.458044	-1.23528	-1.2832	-1.25131	-1.46785	-1.26928	-1.1901	-2.08963	-1.92867	-1.39212
Z0241	0.0720015	-0.144675	0.0726739	-1.66812	-1.95935	-1.47662	-1.64155	-1.61847	-1.6516	-1.63571	-1.71804	-2.24944	-2.03461	-1.73322	-1.63412	-1.92211	-1.70288	-2.11913	-2.29712	-1.68421	-1.77041	-0.131771	-0.0839643	-0.272136	0.127966	-0.141191	-0.00143181	0.0345699	0.113983	-0.0643858	-0.554842	-0.822547	0.0238726	-0.0456117	-0.399693	-0.69046	-0.571135	0.26096	0.276268	0.281485	0.0736363	0.127005	-0.0149119	-0.570426	-0.752006	-0.351074	-0.811978	-0.618742	-0.9634
Z0242	-0.247044	-0.181501	0.428546	4.19804	3.64616	4.1034	4.53737	4.0536	4.19577	0.485488	0.34795	0.569089	-0.978633	-0.338179	0.225751	-0.0561883	0.342158	-0.304797	0.371591	-0.0541719	0.846074	0.696674	0.79262	0.591909	-0.557721	-0.793273	-0.676193	-0.529554	-0.541804	-0.616701	-1.19738	-1.12662	-0.355437	-0.61895	-0.878721	-1.43867	-1.43867	0.447792	0.176795	0.176721	-0.250592	0.378888	0.174008	1.1656	1.92478	1.90096	1.5613	2.34511	1.90571
Z0243	0.608277	-0.737296	0.129019	2.24452	2.37678	2.32985	1.78736	1.25502	1.50202	1.72234	1.37229	1.69236	1.49435	1.66412	1.7819	1.47945	1.58633	1.57521	1.67385	1.23784	1.73996	-1.67648	-1.04018	-1.77724	-1.67372	-1.50891	-1.54082	-1.39165	-1.52353	-1.27997	-0.732746	-1.55592	-0.0455634	0.0827436	-0.996811	-0.775554	-0.346235	-1.17024	-1.34151	-1.10287	-1.46465	-1.34125	-1.40793	-1.8311	-1.827	-2.03326	-1.64827	-1.57751	-1.6393
Z0244	-0.22519	0.164865	0.0603247	1.20219	1.48449	2.20296	1.67107	1.84103	2.35458	1.21619	1.54817	2.03896	1.31749	1.99283	1.77637	1.49468	1.56833	0.460559	1.42578	1.00002	2.30872	0.243474	0.911723	0.700991	-0.255513	-0.250067	-0.384478	-0.287307	-0.365757	-0.283587	-0.384478	-0.384478	0.525515	0.26977	-0.172754	-0.384478	-0.384478	-0.133579	-0.0995872	-0.0893033	0.180566	0.122231	0.133948	-0.384478	0.0563491	0.11602	-0.384478	0.0304268	-0.16955
Z0245	0.234127	-0.199055	-0.0350719	2.30555	1.66991	2.61085	2.53026	2.66332	3.09348	2.27963	2.15253	2.47262	2.35737	1.67671	2.09542	1.57103	2.49728	2.22847	2.20634	0.943753	2.4424	-0.0340198	0.218819	0.219534	0.0253763	-0.0364026	-0.199055	-0.13997	-0.143606	-0.059704	0.42962	-0.199055	0.64824	0.36475	0.0126694	-0.199055	0.245925	-0.119101	0.0858358	-0.0573643	-0.0138472	-0.14933	0.00966341	-0.199055	-0.199055	-0.199055	0.0336008	-0.0471048	0.0158727
Z0246	0.590456	-0.300504	-0.289952	0.13682	0.312815	0.722544	0.475543	0.728791	1.22842	2.7776	2.62074	2.68112	2.55054	2.57035	2.38862	2.77389	2.83605	2.79879	2.54928	2.64017	2.94814	-0.288052	-0.124059	-0.522415	-0.548189	-0.292356	-0.49129	-0.430712	-0.391115	-0.424354	-0.601166	-0.289121	0.58698	1.20059	-0.0412203	0.140905	1.0623	-0.156603	-0.225203	0.0755908	-0.0140299	-0.0592823	-0.2293	-0.601166	-0.363981	-0.601166	-0.368511	-0.449216	-0.386239
Z0247	0	0	0	0.289971	0	0	0.118127	0	0.191447	1.33607	1.2683	0.741107	2.13099	1.10049	0	1.52357	1.54309	0.845037	1.05273	0.852321	1.71286	0.313114	0.29157	0	0	0.0309698	0	0.0199648	0	0	0	0	0.400155	0.563805	0	0	0	0	0	0	0	0	0	0	0	0	0	0.15195	0
Z0248	0.00597136	0.147345	-0.153317	0.377983	0.760665	1.01826	0.0739922	0.568132	0.207123	1.67086	2.09045	2.17688	1.70626	2.51115	1.86025	2.09462	2.21863	1.91199	2.0425	2.28756	2.97523	0.294082	0.53904	0.381567	-0.0492387	0.117078	0.208328	0.120523	0.0237822	0.180985	0.294628	-0.153317	0.331659	0.500931	0.0584075	-0.153317	0.291663	-0.0733625	-0.0971575	-0.0116262	0.0026274	-0.0793584	0.0979506	-0.153317	0.083869	-0.153317	0.279634	-0.153317	0.15815
Z0249	-0.127301	0.137351	-0.0100507	1.27397	1.35499	1.26267	1.6889	1.45159	1.64078	3.2652	3.45136	3.04176	3.11404	3.41424	3.16252	3.40059	3.13626	3.16647	3.34935	3.1973	3.18947	0.420098	0.0450324	0.235697	0.970628	1.34798	0.561891	0.429929	0.769405	0.963337	0.225822	-0.545811	-0.0561167	0.881645	0.678253	-0.213826	-1.03829	2.1144	1.60371	1.82843	1.88997	1.83859	2.04591	-0.232818	0.0383416	-0.0342748	-0.46532	-0.0584383	-0.198012
Z0250	-0.0725392	-0.0602217	0.132761	0.878993	0.659849	0.92477	0.750702	0.715881	0.833171	4.08872	4.17787	3.99397	4.12787	3.74345	4.12368	4.1235	3.93564	4.01806	4.01686	4.03872	3.8944	0.160982	-0.191688	-0.037044	1.16865	1.49373	0.229418	0.230726	0.724967	1.11941	0.00915616	-0.465413	0.579571	0.541029	0.337241	-0.19047	-0.593107	0.894411	0.650084	0.762292	0.715263	0.530458	0.744804	0.244614	0.329431	-0.0760711	0.112242	0.0687909	0.0459966
Z0251	0.144887	-0.16047	0.0155831	-1.4565	-0.913778	-0.816227	-1.03281	-0.857178	-0.553292	2.18412	2.90292	2.29502	2.08036	2.03518	1.94964	2.3546	2.48663	2.50408	2.25308	2.14237	2.20704	-0.0898467	-0.39529	-0.0812742	0.657256	0.953906	0.326207	0.61443	0.291056	0.770468	-0.491862	0.220714	0.18729	-0.0719601	-0.711221	0.0613698	-0.0278976	0.274921	0.0878077	0.364741	0.332759	0.276669	0.443311	-0.976186	-1.36856	-0.577023	-0.834016	-0.350733	-0.323905
Z0252	-0.147365	0.546493	-0.399128	-0.445441	-0.449484	-0.374799	0.0055238	0.0167469	0.0910352	2.26416	2.53112	1.88456	2.02799	2.73426	1.80635	2.03437	2.69041	2.04328	2.18281	2.4343	2.24897	0.0758284	-0.0994609	-0.136614	0.800209	0.909341	0.543741	0.47007	0.566753	0.877542	-0.249673	-0.614974	-0.542448	-0.444074	-0.00418942	-0.259885	0.904599	0.746831	0.696026	0.55307	0.561379	0.575543	0.945082	0.417003	-0.946241	0.227352	0.0795869	-0.546187	-0.332846
Z0253	-0.491935	0.357605	0.13433	-0.417229	-0.627025	-0.832693	-0.200223	-0.749857	-0.643519	2.59444	3.63689	2.0239	2.11355	2.79843	2.4634	2.10353	3.03284	2.6252	1.93583	2.55419	2.69686	-0.268976	-0.737342	-0.364993	1.39629	1.70692	0.508506	0.405923	0.788614	0.865115	-0.365952	-0.180051	0.609203	0.237515	0.121366	0.638101	0.333544	0.332532	0.19419	0.217309	0.308363	0.0666925	0.293456	-0.468423	0.12546	0.39828	0.304194	0.0668728	-0.43925
Z0254	-0.261713	0.120803	0.140909	-0.649127	-1.18228	-0.661054	-0.876642	-0.545195	-0.398386	3.03424	3.51776	3.00375	2.99572	3.01114	3.148	3.25806	3.22376	3.04557	2.97348	3.1083	2.92139	-0.483783	-0.852186	-0.488293	1.50677	1.65624	0.764613	0.91041	0.965688	1.1361	0.233516	0.233817	0.6309	0.309865	0.623196	0.191957	0.585698	0.418876	0.265044	0.288904	-0.0427923	0.0478881	0.0859118	0.639532	0.391775	-0.0243789	0.542851	-0.0425574	0.0472475
Z0255	0.210995	0.0988808	-0.309876	-0.447224	-0.308497	0.382499	0.437288	0.403837	0.0519929	2.27659	2.44615	1.80466	1.99901	2.06574	2.23739	2.05626	2.51673	2.33512	1.83967	1.99325	2.34809	-0.0633126	-0.0746191	-0.296073	1.0568	1.43537	0.564421	0.850377	0.867896	1.19731	-0.126889	0.436016	0.747183	0.800129	1.1095	0.066892	0.561456	-0.442033	0.116657	-0.273888	-0.099271	-0.293857	-0.305147	0.561484	0.549455	0.0269263	-0.263556	0.210024	0.309487
Z0256	0.126582	-0.125399	-0.00118291	1.32115	1.02428	0.800236	1.325	1.55232	1.5046	2.46424	2.58927	2.11331	2.30216	2.20783	2.2236	2.35358	2.51478	2.14156	2.5229	2.33468	2.17004	0.342883	-0.0408639	0.0205338	1.42821	1.53506	1.1079	1.17765	1.27876	1.41637	-0.464063	0.168805	0.701681	1.14322	0.287973	0.0759682	-0.699423	1.55857	1.32975	1.48823	1.51586	1.50298	1.49586	0.496333	0.78546	0.701749	0.901818	0.887626	0.438068
Z0257	0.0793009	-0.172851	0.0935497	0.881677	0.99558	0.98781	0.962912	0.507065	0.52169	2.24683	2.51224	2.19816	1.88582	2.57037	1.37602	1.77443	2.61101	2.32813	2.11484	1.60428	2.05856	0.50435	0.532154	0.450703	1.53045	1.73214	0.850483	0.959469	1.05293	1.33642	-0.232224	-0.473512	0.663129	0.752289	1.21041	1.11995	-0.473512	0.159547	0.0885026	0.0459563	0.29857	0.307953	0.35699	0.919283	1.25897	0.692628	1.0749	1.1111	0.8168
Z0258	0.360352	-0.223532	-0.136819	0.712121	0.265012	0.410997	0.542286	0.474737	0.593134	3.26665	3.41052	3.29311	3.17528	3.22567	3.03583	3.04568	3.23215	3.27176	3.34787	3.33017	3.06666	-0.129641	-0.190236	-0.144337	1.488	1.95151	1.02617	1.12329	1.23078	1.32391	-0.0170668	0.301026	0.835293	0.800356	1.10352	0.462127	-0.0909604	1.70995	1.43984	1.49394	1.6327	1.5912	1.61889	1.03993	0.807949	0.715905	0.949104	0.36374	0.567528
Z0259	-0.00131912	0.139858	-0.138538	0.273778	0.494249	0.314753	0.0366354	0.201409	0.355866	3.00753	3.09181	2.69159	2.74926	2.11662	2.24997	2.76493	3.14954	2.39371	2.78051	2.56965	2.76923	-0.0455219	0.0813189	0.219053	1.18829	1.54145	0.732733	0.77585	0.810685	1.23417	0.211979	0.27511	0.722668	0.299702	0.70976	-0.326076	-0.397534	1.31758	1.35242	1.31566	1.4625	1.33064	1.60582	0.5323	0.0450039	0.422759	-0.0552307	0.534499	0.212077
Z0260	0.100042	0.0277967	-0.127839	0.95178	0.353366	0.886208	0.68983	0.657628	0.211623	2.39323	2.52868	2.39156	2.30652	2.37032	2.45688	2.45429	2.35711	2.10792	2.28124	2.28306	2.31765	-0.0737385	-0.202487	-0.0139039	0.678558	0.995048	0.390729	0.416859	0.526049	0.634935	-0.447344	0.113351	0.754993	0.917689	-0.0874517	-0.183287	-0.765659	0.565838	0.436656	0.47258	0.524182	0.589687	0.656723	-0.0807512	-0.0520777	0.159754	-0.0282807	0.137483	-0.255061
Z0261	0.036908	-0.348887	0.311979	2.01298	1.50575	1.40783	1.74973	1.25732	1.69647	1.18356	1.96418	1.71392	1.51412	1.87639	1.12164	1.37327	1.86156	1.02147	0.655421	1.74903	1.49629	0.758345	0.400744	0.867862	0.653994	0.819496	0.479534	0.571827	0.788629	0.672746	-0.666447	-0.726668	0.774063	1.11181	-0.898806	-0.210405	-0.850142	1.41141	1.51096	1.51348	1.19917	1.4487	1.57191	0.647964	0.273203	1.1441	-0.141336	0.392567	0.293716
Z0262	0.114035	0.0153903	-0.129425	0.745317	1.208	0.98209	1.03583	1.25691	0.961749	1.69815	1.75402	1.79394	1.8611	1.73434	1.73549	1.90036	1.74191	1.62901	1.88515	1.55429	1.72005	-0.934415	-0.576639	-0.527384	-0.194694	-0.0600724	-0.500943	-0.29497	-0.474979	-0.306048	-0.583283	-0.708363	1.841	1.75785	0.248833	0.14306	-0.0136854	0.263955	0.152911	0.155731	0.59465	0.39044	0.647871	-0.321846	-0.181073	-0.957675	-0.48673	-0.645183	-0.555145
Z0263	-0.0359587	0.210659	-0.174701	1.35113	1.34416	0.985027	1.30891	0.0666756	0.755735	1.37806	1.94192	1.66907	1.36328	1.80954	1.51085	1.18489	1.95861	1.24184	0.943815	1.43371	1.72804	0.289268	0.584188	0.40396	0.303837	0.0678322	0.237252	0.136581	-0.0493994	-0.00438187	0.289991	-0.0266381	0.631396	0.481033	-0.126959	-0.338683	-0.338683	0.0441688	-0.00753778	-0.0679823	0.0362627	-0.0631963	0.0712423	0.34811	0.439327	-0.151886	0.270114	0.191668	0.0632649
Z0264	-0.0979512	-0.106775	0.204726	1.0695	1.26478	1.22603	1.30931	1.41445	1.21442	1.47555	1.39656	1.07662	1.22532	1.20364	1.08957	0.610322	1.47176	0.686845	1.35589	1.65302	1.09996	0.157743	0.407088	0.27185	0.193555	0.42741	0.0734893	0.0847919	0.321047	0.256189	-0.890976	-0.606836	2.33894	2.44235	0.776208	0.144935	0.284286	-0.249106	0.0841056	-0.16601	-0.400238	0.12804	0.200071	0.127118	0.641158	-0.152693	0.319829	0.0804	0.250242
Z0265	-0.0110098	-0.373628	0.384638	1.20203	0.794802	1.57598	1.12248	1.12778	1.51085	0.800135	1.21131	1.2077	1.18529	1.80522	1.48656	1.9941	1.43216	1.95239	1.13597	1.53495	1.91351	-0.433317	-0.382721	-0.196382	-0.570212	-0.483939	-0.67429	-0.634633	-0.583025	-0.5734	-0.67429	-0.105837	0.746952	1.50789	0.288021	-0.382461	-0.22931	-0.647143	-0.67429	-0.644817	-0.67429	-0.600332	-0.487327	-0.407373	-0.437105	-0.322133	-0.441635	-0.52234	-0.562828
Z0266	0.168786	-0.118877	-0.049909	-0.646905	-0.26189	-0.194722	-0.0918188	-0.709566	-0.507506	1.06053	1.26367	0.945684	1.18151	1.22937	0.744483	1.09236	1.02271	1.28839	0.915324	0.5579	0.831044	0.200502	0.48987	0.298752	1.11129	1.17569	0.775712	0.74775	1.19032	1.14031	-0.726811	0.160907	0.186207	0.262478	1.06152	0.404458	0.580117	1.47858	1.48057	1.38376	0.723805	0.689008	0.652934	0.737958	0.604276	0.75169	0.772086	0.432969	0.248815
Z0267	-0.166498	0.124305	0.0421926	-0.381331	-0.261139	0.170213	-0.0063025	0.179125	0.129715	3.74546	3.9508	3.69844	3.83417	3.59638	3.92618	3.84241	3.65538	3.57484	3.79657	3.66636	3.53632	-0.765382	-0.308704	-0.259029	1.3017	1.63834	-0.232334	-0.270502	0.529149	1.13696	-0.543134	-0.677102	0.528833	0.580646	1.99658	0.430415	1.31002	0.214369	0.0154742	0.243459	0.374191	0.409321	0.287629	0.0579335	0.53681	0.239776	0.0439796	-0.055168	-0.139211
Z0268	0.319141	-0.156726	-0.162415	0.654647	0.510788	0.761826	0.788085	0.745765	0.892204	1.33412	2.28411	1.35608	1.54018	1.49049	1.38115	1.48937	1.51334	1.43257	1.46434	1.60061	1.38137	-1.57844	-1.69595	-1.4849	-0.0429116	0.132446	-1.08851	-1.15389	-0.798208	-0.302555	-0.61656	-0.771324	1.39887	1.63674	-0.0959882	-0.755609	-0.219757	-0.59734	-0.585386	-0.539663	-0.561387	-0.510034	-0.543517	-1.48879	-1.16339	-1.09384	-1.20421	-1.36768	-1.71558
Z0269	0.358016	-0.553721	0.195705	-3.79802	-3.55079	-2.67957	-2.88923	-2.59223	-2.91844	-3.16155	-3.45556	-2.79684	-3.25871	-3.23762	-2.97394	-3.1865	-3.35499	-2.52161	-3.00617	-3.02182	-2.83801	-4.06477	-3.67342	-3.70659	-5.17744	-4.99338	-4.731	-4.60243	-4.62027	-4.36735	-1.96283	-2.46575	0.811402	1.0565	-1.67182	-1.68621	-1.11997	-3.50772	-3.56758	-3.53841	-3.6025	-3.45458	-3.66596	-5.16924	-4.30292	-4.74368	-4.93337	-5.26341	-4.49696
Z0271	0.433805	-0.615583	0.181777	-0.021447	0.503305	0.726769	-0.0832142	0.06585	0.0193521	1.51197	0.953898	2.09019	2.00118	1.61141	2.18518	1.84838	0.84743	1.95148	1.78453	2.00605	1.82124	-2.40969	-2.38582	-1.87301	-2.34815	-1.93691	-2.43885	-2.28069	-2.41602	-1.87889	-0.763128	-1.77752	1.54595	1.24424	-0.757103	-1.03608	-0.158379	-2.21776	-2.14204	-2.03525	-1.96672	-2.13835	-2.40139	-2.91982	-2.68263	-2.56766	-2.68716	-2.38947	-2.20385
Z0272	0.454662	-0.367724	-0.0869379	1.99232	1.56642	1.85522	2.102	2.09811	2.22453	1.87534	2.59014	2.14145	1.96217	2.20699	2.23587	2.12008	2.10464	2.16074	2.38382	1.9459	2.19532	-0.0515108	-0.24377	-0.276134	0.1965	0.269211	-0.0914334	-0.113162	0.0913958	0.146525	-0.710209	-0.880888	1.58681	1.57182	-0.0549853	-0.683434	-1.19267	-0.22521	-0.200005	0.00113968	-0.0306252	0.124645	0.212708	0.11757	0.176793	0.176806	0.244048	0.314155	-0.0334158
Z0274	-0.165375	-0.288555	0.453931	1.38064	1.31631	1.94802	2.23893	1.89236	2.42844	-1.59974	-1.0483	-0.775007	-1.69413	-0.764345	-1.33076	-1.01268	-1.03894	-1.02193	-1.50026	-1.39827	-0.639649	-1.76118	-1.5539	-1.73595	-2.62933	-2.37625	-2.33489	-2.36653	-2.41837	-2.35228	0.0631548	-0.0182478	1.01071	1.01533	-0.110467	0.46809	0.826065	-1.35487	-1.2148	-1.16738	-0.682615	-0.979633	-0.706549	-1.92444	-1.50209	-1.91139	-2.17397	-1.95292	-1.64209
Z0275	0.562149	-0.474263	-0.0878859	1.30546	0.701524	1.50669	1.63528	1.15528	1.44841	1.87287	1.67508	2.02359	1.91795	1.86904	1.88127	1.78395	1.65496	2.06753	1.8093	2.00222	2.12653	-1.45759	-1.23622	-1.49404	-1.66441	-1.50345	-1.65165	-1.53969	-1.7884	-1.48776	-1.05543	-1.41623	1.06593	1.29258	-0.174096	-0.233676	0.313023	-1.03829	-1.19842	-0.946876	-1.25581	-1.20114	-1.04829	-2.10224	-1.64634	-2.12644	-1.66735	-1.59492	-1.17264
Z0276	-0.339799	0.110147	0.229652	1.23514	1.01233	1.17064	1.86319	1.88876	1.99781	1.17568	1.15434	0.454965	0.871442	0.659547	1.14927	0.918439	0.901377	0.717993	0.958948	0.825625	0.837116	1.44947	1.17052	1.20546	1.63417	1.47221	1.54153	1.4599	1.56439	1.30049	0.356814	1.57729	0.348432	0.326566	-0.359346	-1.00639	-0.700132	2.08441	2.12333	1.98126	1.88139	1.884	1.90706	1.04597	1.19961	1.57378	1.52935	1.46075	1.44901
Z0277	-0.59881	0.565044	0.0337663	-1.3497	-1.57468	-1.8327	-1.7607	-1.66349	-1.87848	-2.42599	-2.05852	-2.06305	-2.04494	-1.89374	-2.3419	-2.13414	-1.73444	-2.11194	-2.25058	-2.31531	-2.09586	1.58797	2.19426	2.06023	1.96731	1.85765	1.93594	1.80354	1.83597	1.59376	0.415392	0.356228	1.87826	1.54609	0.56206	1.24963	0.633943	1.30803	1.51705	1.32108	1.14937	1.30559	1.09098	3.90214	3.96029	4.10467	4.54843	4.58573	3.62767
Z0278	-0.250267	-0.227944	0.478211	4.21867	3.98281	4.38268	4.59068	4.31487	4.54507	2.61236	2.97113	2.82179	2.99294	2.56376	2.77757	2.87045	2.78849	2.93078	2.87445	3.11999	2.77853	0.998675	1.00201	1.11216	2.59233	2.40403	1.36491	1.17439	1.89778	1.55663	2.10448	1.6618	1.15009	1.19528	0.851016	0.887305	0.812274	5.11196	5.15155	5.10759	4.38069	4.45345	4.35351	3.50704	3.41411	3.32295	4.07788	3.38918	3.69475
Z0280	-0.347249	0.121324	0.225924	-0.848056	-0.6399	-0.993136	-1.05252	-0.919383	-0.743902	-2.12247	-1.88405	-2.20038	-2.22907	-2.17049	-2.24197	-2.07564	-1.91942	-2.31331	-2.58817	-2.13534	-1.98789	-0.11649	-0.341309	-0.0613633	0.377156	0.269545	0.488652	0.512678	0.518138	0.354329	1.19585	1.73802	-0.726591	-1.17812	-0.000721975	0.277176	0.33025	0.0600335	0.264015	0.194343	-0.0885818	-0.00390989	-0.152441	0.332628	0.437496	0.205631	0.447316	0.617453	0.827781
Z0281	-0.254468	0.0232602	0.231208	0.383522	0.438562	0.44268	0.545675	0.149791	0.194678	-1.5468	-0.973747	-1.72884	-1.35759	-1.29591	-1.60309	-1.01254	-0.928189	-1.50546	-1.26374	-0.997831	-1.35145	0.359862	0.0938794	0.287634	0.800778	0.676122	0.887067	0.782057	0.842313	0.719211	0.324628	0.827295	-0.103685	-0.201079	-0.35225	-0.00332978	0.0222019	-0.0413714	0.158741	-0.0324046	-0.567836	-0.340146	-0.42787	0.75967	0.540789	0.266188	0.406686	0.685363	0.716462
Z0282	0.109363	-0.17828	0.0689164	-0.202088	-0.059547	0.174101	0.223833	0.270988	0.242225	-2.35087	-2.48641	-2.80765	-2.99832	-2.63558	-2.80526	-3.07574	-2.6775	-3.05588	-2.4734	-2.82172	-2.26301	-0.212833	-0.391063	-0.521068	-1.39821	-1.34869	-0.731929	-0.71594	-0.903309	-0.907724	-1.37139	-1.28963	-0.0156973	-0.0163848	0.2121	0.0498504	-0.0252456	-0.840254	-0.99135	-0.976569	-1.55709	-1.60049	-1.64487	-2.31465	-2.7926	-2.36126	-2.83842	-2.42811	-2.20677
Z0284	0.283373	0.0155622	-0.298936	0.0726963	0.0636774	-0.0446087	0.0520995	-0.149023	-0.490693	-0.656012	-0.92873	-1.12694	-0.578272	-0.757383	-0.840221	-1.05939	-0.787202	-1.37386	-2.69305	-1.7502	-0.660595	0.669328	1.13656	0.741991	0.397192	0.367204	0.783491	0.652536	0.723773	0.837069	-1.54851	-1.00359	1.33629	1.52037	-2.05984	-1.16587	-1.47122	2.08858	1.94118	2.01794	2.13246	2.10171	2.20343	0.0558202	-0.140302	0.389595	-0.412256	-0.813189	-0.953844
Z0285	0.252791	-0.0289248	-0.223866	-1.05099	-1.30707	-1.15432	-0.936495	-0.508836	-0.685078	-2.98224	-3.21715	-2.71517	-2.99968	-2.63253	-3.61139	-3.05881	-2.63502	-3.2645	-3.15651	-3.52776	-3.04722	0.253522	0.773705	0.453193	0.367058	-0.0757099	-0.0123431	-0.0625272	-0.135713	0.0456305	-1.02987	-0.614494	0.261089	0.293444	-0.86181	-0.982063	-0.826007	2.70573	2.6724	2.65706	2.8676	2.78575	2.84581	0.623653	0.410395	0.984009	0.674499	0.204685	-0.0262985
Z0287	-0.195906	0.318572	-0.122666	0.608701	0.873529	0.882894	1.02634	1.013	0.916769	2.46086	2.5495	2.38322	2.63133	2.42039	2.37153	2.36037	2.49365	2.54184	2.33314	2.40896	2.3757	0.212644	0.27772	-0.0390379	0.455363	0.524314	0.340578	0.345294	0.790598	0.64023	0.402185	-0.00768668	1.20969	1.1372	-0.288461	-0.928272	-0.800911	1.14347	0.844559	1.00503	1.19346	0.950823	1.15567	0.0507989	0.569143	0.112302	0.0888124	0.422596	0.210805
Z0288	-0.0832377	0.0315659	0.0516718	1.36228	1.17047	1.10419	1.4083	1.37251	1.45803	0.122851	0.112532	-0.170959	-0.12933	-0.109243	-0.31386	0.129583	0.0407813	-0.108761	0.45055	-0.15174	0.177916	0.260377	0.347328	0.177738	0.104073	0.156438	0.525573	0.417436	0.473719	0.443326	-0.501699	0.587109	0.686043	0.403161	0.366416	-0.0725076	-0.291599	2.12292	2.10334	2.13964	2.24663	2.12243	2.17502	-0.755624	-0.705188	-0.395551	-0.517815	-1.06901	-1.01555
Z0290	-0.202188	-0.210551	0.41274	2.8809	2.6917	2.81546	2.9071	2.61524	2.82399	3.64602	3.82382	3.29913	3.82776	3.16678	3.48048	3.5365	3.36496	3.55049	3.53368	3.43056	3.48517	0.338944	0.0824087	0.0690784	1.47011	1.65269	1.1067	1.11586	1.33504	1.58226	-0.262155	0.305933	0.995409	0.92438	-0.413422	-0.0983808	0.465487	2.50312	2.61934	2.50482	2.13347	2.2257	2.13	0.155889	0.526878	0.941652	0.825031	0.510946	0.431443
Z0291	-0.0411606	-0.0446311	0.0857917	1.72999	1.43983	1.3151	1.30535	1.81896	1.39882	3.31058	3.44475	3.35429	3.06627	2.69479	3.38377	3.14172	3.41854	3.52076	3.37726	2.97563	3.21185	0.244176	0.24106	0.148669	0.736497	1.07045	0.392464	0.681835	0.865535	0.933755	-0.593974	-0.281929	0.738497	0.443026	0.246273	-0.302144	-0.593974	1.32183	1.13812	1.31101	1.18962	1.515	1.585	-0.593974	0.184036	0.0410243	-0.161024	0.0432661	-0.0264902
Z0292	-0.357621	0.197333	0.160287	-0.164302	-0.807337	-0.0707883	-0.0341049	-0.090341	-0.246007	0.879892	0.969647	0.906057	1.063	0.938852	1.17008	0.816923	1.08845	0.757935	0.980993	1.1762	0.966152	-0.220331	-0.350404	-0.213516	0.233515	0.206063	0.0628584	0.133867	0.283964	0.265479	0.592868	-0.120495	1.30755	1.55537	-0.499844	-0.112647	-0.598972	0.482726	0.383136	0.401379	0.451935	0.528395	0.35238	0.58091	0.787117	0.724343	0.93314	1.16961	1.00073
Z0293	-0.43679	0.422773	0.0140167	2.84896	2.24988	2.8662	3.26724	3.19004	3.23819	1.40189	0.883534	0.389182	1.04699	1.17463	0.24933	1.04526	1.16927	1.22485	1.54801	0.875116	0.406268	1.10148	1.60287	1.38065	0.373793	0.375263	0.0936943	0.13011	0.412554	-0.0353922	0.468424	-0.0603732	1.68348	1.66754	-0.0234394	0.0270033	-0.143401	2.70414	2.72808	2.88791	3.64567	3.49792	3.65711	1.49494	2.02975	1.87877	1.88899	1.79686	1.37747
Z0294	0.265511	-0.0517875	-0.213723	0.357167	1.11164	1.17421	1.32686	1.63208	1.8011	1.10744	1.06723	0.746183	0.526979	1.0204	-0.0965726	1.24992	1.29928	0.923066	0.054706	1.21122	1.41568	1.03423	1.25037	1.28623	0.425912	0.365517	0.561101	0.514621	0.560764	0.565502	0.187423	-0.211929	1.32264	1.58041	-0.438077	-0.998023	-0.213443	1.77416	1.5437	1.54026	1.72299	1.81941	1.97132	1.09003	1.35527	1.01674	1.27993	1.07957	0.932259
Z0295	-0.192493	-0.417237	0.60973	1.09208	0.448491	0.979407	1.05386	1.18729	0.898182	1.17815	1.4187	1.62371	1.73019	0.818696	1.8339	1.11122	1.5187	0.786751	1.22039	1.4292	1.64705	-0.374688	0.0169096	-0.11258	-0.0525651	-0.416446	-0.302828	-0.0304132	-0.569808	-0.0732093	0.589295	-1.61801	1.81264	1.69991	-0.75082	-0.233211	-0.441298	-0.403745	-0.603303	-0.364099	-0.255738	-0.525071	-0.427555	-0.65348	-0.649382	-0.953593	-0.894452	-0.640866	-0.898524
Z0296	0.147155	-0.155569	0.00841367	2.1684	1.95409	2.01667	1.60533	1.29345	1.42299	2.18518	2.50638	2.43801	2.20376	2.5089	2.37392	2.38582	2.26408	2.16103	1.49928	2.38852	2.0601	0.0854043	0.136	0.201156	0.322355	0.489825	0.0953034	0.118271	0.280211	0.162059	0.0857194	-0.155569	1.08231	0.408235	0.240747	0.378874	0.289411	0.118177	0.152634	0.115132	0.0583201	0.259257	0.362857	0.336507	0.0816164	0.344929	0.609951	0.481671	0.0593583
Z0297	0.349345	-0.0605259	-0.288819	2.10472	1.99261	1.9195	1.90379	1.73407	1.71419	1.70767	2.07014	1.83846	1.18874	1.49388	0.990259	1.23152	1.61947	1.63105	1.02523	1.03865	1.11415	1.34708	0.934949	1.30043	0.866621	1.05528	1.61344	1.83858	1.23814	1.34247	-0.541912	-0.602133	0.898599	1.51895	0.00865123	0.798239	-0.11131	0.173436	-0.219885	0.0820953	-0.183852	-0.121271	-0.25826	-0.903669	-0.119461	-0.194122	-0.561789	-0.640235	-0.768638
Z0298	-0.24003	0.0325145	0.207515	-0.83136	-0.577229	-0.746943	-0.454788	-0.333651	-0.571147	-1.90914	-2.14678	-1.9872	-1.84684	-1.87235	-1.94203	-2.21742	-1.95475	-2.1467	-2.17946	-1.8345	-1.91991	1.42293	1.16348	1.09503	1.12754	0.901717	1.44318	1.34723	0.945112	0.7128	2.37468	2.83259	0.260677	0.30136	0.946991	1.38638	1.15827	0.61459	0.484391	0.592536	0.44404	0.486748	0.37296	1.45464	1.30769	0.875547	0.954396	1.45235	1.37038
Z0299	-0.25617	0.129237	0.126934	0.00374902	0.341928	-0.0670467	-0.470949	-0.472618	-1.11523	-2.84219	-2.99208	-3.41707	-2.90868	-2.75234	-3.70209	-3.04891	-2.81349	-2.72675	-3.16127	-3.48222	-2.75855	-1.81329	-1.79098	-1.95061	-2.63456	-2.54741	-1.9432	-1.84945	-2.03228	-1.73867	-1.42569	-2.4463	-0.650055	-0.747132	-0.388239	-0.400768	-0.380864	-2.41043	-2.3235	-2.27572	-2.95054	-2.79865	-2.92539	-2.69864	-3.01131	-2.4367	-3.21215	-3.15391	-2.47699
Z0300	0.0668995	-0.167963	0.101063	-0.468101	-0.347094	-0.399749	-0.33013	-0.483194	-0.426518	-0.435985	-0.219922	-0.272135	-0.307092	-0.365032	-0.327123	-0.260241	-0.338877	-0.541858	-0.373953	-0.432306	-0.34441	-0.350634	-0.250659	-0.238649	0.758806	0.723793	0.742875	0.71045	0.943021	0.761844	-0.0807685	0.292326	1.82127	1.82737	-0.187057	0.012576	-0.168632	1.12695	1.0794	1.12093	1.00552	1.04265	1.00503	-0.0717113	-0.128633	0.135241	0.0107515	0.115283	0.0407057
Z0301	-0.350125	0.189826	0.160299	0.973811	0.685754	0.569262	0.588692	0.612529	0.389857	-3.13662	-3.20698	-3.26912	-3.45846	-3.74757	-4.35046	-4.13572	-2.87234	-3.05722	-4.06433	-4.08172	-3.73014	1.83967	1.8688	1.8454	0.277686	0.206685	0.456734	0.352497	0.399723	0.23853	1.00829	2.37396	-0.558303	-0.648162	1.28135	1.28625	1.03116	2.63105	2.74153	2.60413	2.3621	2.4409	2.28085	0.270998	0.433161	-0.0234691	-0.0589713	0.286348	1.44869
Z0302	-0.132566	0.0482253	0.0843409	0.793761	1.33628	1.49219	1.24604	0.918746	1.00557	3.60258	3.28872	3.20829	3.34489	2.99341	3.65848	3.41281	3.65472	3.05259	3.51006	3.42253	3.32481	2.03384	1.95316	2.11991	0.298319	0.568234	0.262572	0.413334	0.578585	1.04112	-0.399515	0.405722	0.878963	0.522581	-0.389748	-0.930152	-0.40532	0.515136	0.318312	0.416333	0.0914937	0.233309	0.422197	-0.97252	-0.543575	-0.390178	-0.201582	0.172473	0.270649
Z0303	0.0402496	-0.346381	0.306132	-1.37217	-1.4092	-1.68866	-1.1078	-1.23406	-0.849192	-0.927956	-0.700965	-0.899634	-0.931636	-1.01484	-0.890035	-0.776633	-0.917167	-1.30194	-1.17679	-1.13302	-0.971368	0.470798	0.0323765	0.339274	0.545876	0.299262	0.909506	0.962156	0.590619	0.455093	0.312052	0.333062	-0.316846	-0.361539	0.0370565	-0.11668	-0.0178253	-1.00154	-1.0616	-0.983792	-1.37857	-1.38186	-1.29617	0.0329054	-0.00771066	-0.453322	-0.255736	0.454301	0.361325
Z0304	0.127701	-0.29264	0.164939	-1.43511	-1.23034	-1.81371	-1.36423	-1.33064	-1.26567	-0.793621	-0.723357	-1.08747	-0.79229	-1.0293	-0.848104	-0.982874	-0.801063	-0.710044	-0.885643	-0.861522	-1.09682	0.823097	0.490629	0.602095	1.14707	0.961355	1.52062	1.45228	1.05089	0.886652	0.713541	0.257611	-0.343388	-0.327315	-0.126601	-0.245015	-0.388951	-0.741079	-0.871454	-0.782256	-0.464774	-0.411263	-0.508086	1.18493	1.00048	0.614934	0.699071	1.15092	0.895084
Z0305	0	0	0	0.5313	0.733943	1.17158	1.4812	0.721449	1.09442	0.817469	0.743096	0.741107	0.460034	0.817908	0.520016	0.850863	0.834366	0.483525	0.779301	0.852321	0.541633	1.33051	0.835034	1.1598	0.224431	0.13441	0.171998	0.0396571	0.0912652	0.120249	0	0	0.310034	0	0	0.534444	0	0.250899	0.375964	0.245805	0.542606	0.488794	0.569762	2.01739	1.87985	1.61989	1.15379	2.8069	1.38209
Z0307	0.498142	-0.62694	0.128798	0.241266	0.730077	0.405941	0.22203	-0.0549425	0.0541768	-0.890375	-1.17649	-0.779738	-0.959045	-1.0754	-0.894316	-1.04061	-1.06584	-0.98336	-0.982527	-1.30329	-1.11107	0.304866	0.821033	0.646436	0.0618261	-0.181396	0.517939	0.455098	0.0764463	0.134691	-1.42375	-1.91439	-0.464008	-0.764352	-0.965792	-1.20413	-1.15127	-1.55614	-1.4676	-1.54818	-0.951314	-1.00859	-0.921579	-0.688595	-0.850353	-0.450927	-0.653403	-0.853248	-1.02586
Z0308	0.265243	-0.0450403	-0.220203	1.90668	1.23658	2.00719	2.42893	2.16126	2.46204	-1.74693	-1.57283	-1.25051	-1.51669	-1.62297	-0.995155	-1.55382	-1.82299	-1.65751	-1.25639	-1.34425	-1.17727	0.250732	0.219365	0.0162013	-1.60755	-1.61256	-0.8872	-0.616596	-1.15844	-0.857514	-1.59901	-2.30395	-0.122595	0.418069	-1.3168	-1.87946	-0.953694	-0.565198	-0.629284	-0.449848	-0.535948	-0.686635	-0.435208	-2.10217	-1.73128	-1.98092	-2.42734	-2.47638	-2.17784
Z0309	0.342445	-0.277282	-0.0651634	0.381731	-0.407096	0.289964	0.349437	0.383553	0.358863	-3.60095	-4.14067	-3.72599	-4.05317	-3.97329	-3.45334	-3.90716	-4.0086	-3.66808	-3.72301	-3.68477	-3.76391	-0.236357	-0.271538	-0.472	-1.42198	-1.54125	-1.34445	-1.40807	-1.28367	-1.34058	-0.484653	-0.366645	-0.0620475	0.137077	-0.383302	-0.836708	-0.814944	0.0367955	-0.0266622	0.0391216	-0.27554	-0.45387	-0.281475	-1.15372	-1.08081	-0.650232	-1.16103	-1.31798	-1.24937
Z0310	0.495471	-0.319805	-0.175665	3.31002	3.07299	3.95223	3.17489	3.26058	3.16318	2.60996	2.72829	2.89146	2.70345	2.72353	2.36931	2.99426	2.59144	2.18117	2.74577	2.42369	2.92884	1.15516	1.38802	1.07736	0.731303	0.582372	1.09979	1.2017	0.641067	0.80981	-0.172522	0.165627	0.617409	0.605334	0.990671	1.07638	0.164113	0.424773	0.157316	0.311695	0.189682	0.246699	0.251527	0.0663256	0.300554	0.250906	0.286407	0.853123	0.411066
Z0311	0.0660441	-0.1505	0.0844561	0.0381433	0.880079	1.00265	0.736581	0.566682	0.487404	2.27483	2.19379	2.18355	2.25628	1.96463	2.12301	1.70227	2.12606	1.83069	2.32926	2.47872	2.5717	0.445464	0.809986	0.783162	0.519142	0.329814	0.721143	0.454778	0.865325	0.691127	-0.0711684	-0.699843	0.92202	-0.335946	0.140404	-0.699843	0.359433	1.21596	1.11597	1.17298	1.00511	0.917907	1.09646	0.450328	0.351283	0.276622	-0.266893	0.129999	-0.484916
Z0312	-0.253798	0.507596	-0.253798	-0.253798	0.0343355	0.0687244	-0.0264893	-0.253798	-0.0623509	1.57038	1.83241	1.75396	0.834833	1.08288	0.647652	1.12868	1.49003	1.12061	1.55646	1.1307	1.45906	0.374154	0.581236	0.976698	-0.0763106	0.116849	0.495153	0.13198	0.34015	0.3654	-0.253798	-0.253798	-0.253798	-0.122034	0.586449	0.669744	-0.253798	0.764637	0.696904	0.840551	1.03207	1.17956	1.24871	1.02278	0.916664	0.3812	-0.253798	0.663489	0.462167
Z0313	0.0515311	-0.107757	0.0562259	0.630229	0.180377	0.214766	0.119552	-0.107757	0.0836903	0.709712	2.03957	2.22244	1.2155	1.43183	1.55666	1.54433	2.13754	2.08866	0.944972	1.27674	1.13522	0.629119	0.480985	0.858492	0.162138	0.345237	0.162178	0.352974	0.314025	0.353419	0.133532	0.204288	0.00315733	0.0240069	-0.107757	0.184073	-0.107757	-0.107757	0.0545594	-0.0494006	-0.0751904	-0.00996518	-0.0347773	1.49267	1.0627	0.0790402	1.04603	1.04395	0.677086
Z0314	-0.090647	0.348498	-0.257851	-0.123412	0.0318741	-0.456197	-0.152096	0.0154001	0.39236	2.37144	2.62449	2.13696	1.98215	2.06696	2.23277	1.74296	2.53836	2.12185	1.45762	1.50194	2.78698	0.356259	0.602964	0.411604	1.19714	1.20695	1.20128	1.28759	0.805486	0.808916	-0.594205	-0.256056	0.502779	0.183651	0.137087	0.042566	1.04588	0.620242	0.875698	0.712109	0.421428	0.647937	0.545837	-0.0305341	0.238526	0.032267	0.506263	0.10956	0.657862
Z0315	-0.0977668	0.0436071	0.0541597	0.966795	0.81697	0.328898	0.819655	0.723523	1.25128	2.28594	2.34793	2.33652	2.20418	2.91446	1.59247	1.81824	2.65475	2.27348	1.5532	2.47365	2.58106	0.764526	1.22412	0.902749	0.385466	0.494417	0.491896	0.342821	0.349323	0.415569	-0.0157662	0.0549905	0.383924	-0.00456062	0.705256	0.0347747	1.40641	0.187508	0.162376	0.303373	-0.0718473	0.138671	0.114812	0.754562	0.663966	0.71941	1.00596	1.38001	0.985082
Z0316	0.170657	0.165388	-0.336045	0.574343	0.901994	0.680475	1.30401	1.30464	1.10522	2.56224	2.73172	2.16674	1.94895	2.56315	2.20893	2.26043	2.74622	2.02079	1.96984	2.33207	2.42097	0.713772	1.01146	0.866202	0.891856	1.11989	1.14569	1.09708	1.54387	1.45448	-0.539558	0.361457	0.246917	-0.41695	-0.220901	-0.0387759	0.509095	2.2646	2.22381	2.28764	2.08727	1.78644	2.0161	1.671	1.1674	1.54361	1.54825	1.57236	1.14943
Z0317	0.426185	-0.435494	0.0093088	0.302493	0.478488	0.373135	0.240117	-0.0301346	0.338117	2.1075	2.46998	1.68794	2.21022	1.58292	1.41404	1.96662	2.35456	2.36615	1.9699	2.29522	2.30764	0.402656	0.444127	0.207007	0.584991	0.774129	0.744767	0.763587	0.895095	0.839353	0.0124515	-0.435494	-0.221587	0.532652	-0.0391777	-0.143664	0.00948652	0.106394	0.106995	0.278045	0.0376298	0.207045	0.247392	1.34641	0.845183	0.816885	1.42246	1.20158	1.36774
Z0318	0.499425	-0.6081	0.108675	0.231746	-0.640354	-0.230625	-0.261249	0.20229	-0.559133	2.27485	2.34921	2.15564	2.10591	1.89417	1.78386	1.85749	2.29359	2.18366	2.08499	1.26135	2.02277	0.00103474	0.166252	-0.0426617	-0.658813	-0.399897	-0.305213	-0.278526	-0.441694	0.11811	-1.31305	-0.985882	0.695378	0.903712	-0.277754	-0.812264	-0.769755	-0.431544	-0.574305	-0.405255	-0.455711	-0.715174	-0.682341	-0.16154	-0.935088	-0.220583	-0.945538	-0.13963	-0.640881
Z0319	-0.0681158	0.105074	-0.0369584	-2.50313	-2.67283	-2.58546	-2.25439	-2.25339	-2.2452	-2.70767	-3.11631	-2.35589	-2.43645	-2.81655	-2.44741	-2.63413	-2.91879	-2.53303	-2.38612	-2.55213	-2.35271	-1.7465	-1.56225	-1.75568	-2.34427	-2.62165	-1.82404	-1.85085	-2.11667	-2.13709	-0.303653	-1.28909	-1.1377	-1.31211	-0.634383	-0.201614	-0.0549283	-0.734922	-0.612006	-0.601024	-1.35923	-1.49466	-1.57728	-2.91076	-2.8098	-2.8415	-3.23611	-2.77009	-1.88109
Z0321	0.367318	-0.473929	0.106611	-2.76981	-3.19962	-2.34862	-2.66605	-2.12347	-2.09285	-1.10192	-1.83529	-0.686416	-1.17588	-1.05573	-0.914426	-1.15198	-1.74568	-1.20084	-1.22153	-1.16322	-1.06975	-1.78311	-1.66426	-1.86289	-1.78478	-1.65807	-0.951336	-1.19552	-1.67814	-1.75289	-0.0126243	-1.35401	-0.390194	-0.864101	-3.00271	-4.02218	-3.59144	-2.50615	-1.98837	-2.20185	-2.33425	-2.28632	-2.27592	0.20858	0.983778	0.281561	0.636687	1.14279	1.00046
Z0322	0.523889	-0.493732	-0.0301571	-0.153958	-0.23059	0.234037	-0.0874299	0.217787	0.326744	1.30982	1.56602	1.18212	1.24793	1.03619	1.10058	1.07036	1.49537	1.2369	1.26789	1.50364	1.54929	-0.562053	-0.403823	-0.765266	0.0732792	0.119894	0.601106	0.349593	0.222572	-0.120411	-0.51286	-1.43715	0.60778	0.400152	-1.85237	-0.930223	-0.452409	-0.767341	-0.706307	-0.768062	-1.25344	-0.888205	-0.767366	-0.256897	-0.464066	-0.397549	0.231513	0.626747	0.332475
Z0324	0.401547	-0.497461	0.0959135	0.0230407	-0.27917	0.382551	0.585377	0.444074	0.970308	1.06693	0.740146	0.998996	1.14666	0.869677	1.34043	1.10227	0.707325	1.15157	1.16331	1.15617	1.03812	0.658219	0.821957	0.649206	0.711627	0.725334	0.51078	0.490962	0.684768	0.591312	-0.44498	-1.08901	1.7472	1.60545	0.612622	-0.145079	0.15278	2.70872	2.76866	2.82996	2.85545	2.85406	2.87118	0.665208	0.737749	0.895996	-0.66505	-0.103537	0.0361612
Z0325	0.0981227	-0.164643	0.0665205	-1.13184	-0.347784	-0.61318	-0.232858	-0.364258	0.0865249	0.595845	0.876873	0.322397	0.280159	0.8455	0.0301988	-0.371175	0.430287	0.158711	0.0588439	0.78743	1.11026	-0.276502	0.54596	0.145548	-0.5855	-0.281502	-0.555482	-0.258185	-0.200116	-0.432583	-0.236363	-1.42181	1.33387	1.35083	-0.145227	0.0602826	-0.976828	1.55915	2.13609	1.88798	1.73557	1.54222	1.63109	-0.0290131	0.386236	-0.255668	-0.514934	-0.685056	-0.0397195
Z0326	0.220275	-0.332539	0.112264	0.5862	-0.0444049	0.668947	0.744171	0.566727	0.854708	2.33108	2.48792	2.0909	2.55201	1.54323	2.30151	2.27375	2.42075	2.4691	2.56406	2.21155	2.86928	-0.0194246	0.0853347	0.0860501	-0.0185688	-0.169886	-0.287579	-0.162084	-0.15544	-0.119213	-0.332539	-0.332539	1.84255	1.68903	-0.332539	-0.332539	0.452041	0.282741	-0.00139293	0.287226	0.210068	-0.0158485	0.132657	-0.332539	-0.095353	-0.332539	-0.332539	0.082366	0.0694097
Z0327	0.106192	-0.053096	-0.053096	0.478204	-0.053096	0.532857	0.27571	0.668353	0.307344	2.21341	2.19067	1.95466	1.94856	2.09513	1.79643	1.92746	2.52209	1.08077	1.75716	2.67761	2.47897	0.03178	0.364777	0.0256548	0.100334	0.0378876	0.0777865	-0.0134389	0.00235291	-0.0118893	-0.053096	-0.053096	1.13505	0.983904	0.34322	0.688975	0.731484	0.243142	0.184007	0.266144	0.0424778	-0.0280196	0.177054	-0.053096	-0.053096	0.133701	-0.053096	-0.053096	-0.053096
Z0328	0.510591	-0.255296	-0.255296	1.22027	0.962777	1.55418	1.35247	1.35571	1.92985	1.76236	2.14731	2.16814	1.74636	2.01201	1.90555	2.21813	2.18762	1.11912	2.57019	1.8225	2.71451	0.126523	0.0362739	-0.030873	-0.0308647	-0.0512915	-0.232641	-0.235331	-0.199847	-0.214089	0.192649	-0.255296	0.714784	0.781705	0.451598	0.279148	-0.255296	-0.149645	-0.0181926	-0.140852	0.0679371	-0.022223	0.0373017	-0.255296	0.185531	-0.255296	-0.255296	-0.255296	-0.255296
Z0330	0	0	0	1.35519	0.913982	1.90907	1.43642	0.899265	1.57856	2.41136	2.28061	3.00904	2.55642	2.57495	1.84953	2.1642	2.39599	2.3166	2.19582	2.54409	2.64146	0.084876	0.356103	0.224423	0.0529773	0.015568	0	0.0199648	0.0912652	0.0613769	0	0.568453	0.310034	0	0.211724	0.29183	0	0.0537921	0	0.114444	0.0325665	0	0.024739	0	0	0	0	0	0
Z0331	0.327477	0.110933	-0.43841	1.25141	0.635615	2.08761	0.998014	0.283039	1.60493	3.53777	3.05074	3.60104	3.22183	3.0101	3.82664	3.23806	2.95169	3.5372	3.1155	3.58862	3.79188	0.00898897	-0.0205366	0.151286	-0.309445	-0.168015	-0.206855	-0.360157	-0.133789	-0.0876254	-0.197121	-0.43841	0.408885	0.664308	0.268483	0.0960336	1.22506	-0.358456	-0.328196	-0.351737	-0.0890888	-0.205337	-0.341902	-0.43841	-0.43841	-0.43841	-0.43841	-0.149	-0.43841
Z0332	-0.147022	0.102817	0.0442052	3.53011	3.45135	3.39731	3.41011	3.48534	3.18676	1.15374	1.28338	1.28453	0.831904	1.31936	0.804976	1.0606	1.23648	1.15724	0.947286	0.605185	1.20271	0.965609	1.3053	0.87225	0.450511	0.125021	0.439622	0.440171	0.327779	0.400141	-0.659435	-1.15606	2.32014	2.82256	-0.113378	0.068801	-0.0610474	2.43167	2.29719	2.34494	2.35551	2.47934	2.70028	0.779946	0.817657	0.385719	0.959151	1.14949	0.64754
Z0333	-0.0748052	0.46962	-0.394815	0.912086	0.574878	0.374288	0.578806	0.622412	0.0437811	1.91281	2.23911	1.7475	1.19501	1.91373	1.80341	1.72397	2.18562	1.9701	1.49432	1.70656	1.55569	0.240844	0.696505	0.715852	0.282738	0.459282	0.439026	0.678402	0.708702	0.726932	-0.135101	0.236963	0.614554	0.553191	-0.2582	-0.79271	-0.0460212	1.12914	0.90508	1.1726	1.02242	0.935415	1.19605	0.862449	0.658618	0.707765	0.891455	0.879824	0.814714
Z0334	0.251941	-0.530746	0.278806	-0.000743882	0.268946	0.506854	0.401115	0.120085	0.194373	3.82525	3.67649	3.51478	3.64995	3.60879	3.96927	3.63024	3.57956	3.64685	3.50015	3.37543	3.73289	-0.102226	0.248636	0.00537931	0.0553906	0.221301	0.297617	0.00989402	0.189283	0.326732	0.216447	-0.293995	1.56935	1.56602	-0.239842	0.00462726	0.209852	1.49465	1.35449	1.43754	1.44314	1.38095	1.38757	0.312706	-0.0289634	-0.103625	0.0736968	0.273224	0.388286
Z0335	0.970222	-0.922971	-0.0472507	0.00325002	-0.398289	-0.300738	0.13545	-0.0815955	-0.0378037	2.54972	1.74959	2.08146	2.31109	2.20848	2.29165	2.62121	2.02171	1.98106	2.49892	2.55472	2.30982	-0.844362	-0.730814	-0.93743	-1.03366	-0.749008	-1.24076	-1.07123	-0.793524	-0.786637	-1.23103	-1.47231	1.02208	1.10611	0.280893	-0.548771	-0.687734	0.89502	0.863628	0.959628	0.814897	0.87899	0.771313	-0.980238	-1.03149	-0.837316	-0.56544	-0.941963	-0.621732
Z0336	0.196238	-0.158306	-0.0379325	0.159645	-0.9197	-0.9197	-0.407096	-0.0204347	-0.55926	2.45907	1.88819	2.02789	1.43963	1.98415	1.49706	1.68658	2.02509	1.70698	2.1094	1.41	2.0501	0.0581629	0.0859661	0.240104	0.0465774	0.0392496	-0.143828	-0.267718	-0.149688	-0.0977338	-0.130437	0.632053	0.911041	1.72641	0.155148	-0.385256	0.370242	0.1122	0.300478	0.0279832	-0.00102867	0.0414137	0.28016	-0.232907	-0.478873	-0.284702	0.115906	0.0800341	0.370612
Z0337	0.334136	-0.0371733	-0.296963	1.98801	0.972122	1.02975	0.91972	0.968882	1.03022	1.35387	1.54621	1.30284	1.45469	0.991814	0.921311	1.03106	1.32768	1.5655	1.07454	1.19143	1.13671	-0.0679463	-0.282675	-0.0353322	-0.140681	0.0308802	-0.0337272	-0.272345	-0.215552	-0.173206	-0.270487	-2.07696	0.209211	0.368367	-0.384273	-0.520137	-0.826129	-0.299484	-0.458717	-0.304581	-0.273048	-0.134709	0.00423906	0.300699	0.282777	-0.0661344	0.921367	0.884612	0.79815
Z0338	0.0188302	-0.0627317	0.0439015	0.703532	-0.0987677	0.414151	0.351844	0.276231	0.261718	1.23857	1.79048	1.49888	1.28844	1.40216	2.10213	0.902507	1.772	1.1438	1.5779	0.760368	0.893929	0.290465	0.392682	0.251107	0.790231	0.840784	0.717247	0.889718	0.705919	0.67247	-0.544118	0.254956	0.752043	0.505075	0.194978	-0.0880758	0.490676	0.565484	0.274361	0.432844	-0.0287494	0.517295	0.594479	0.220003	0.707057	0.16096	-0.0190062	0.70129	0.630437
Z0339	0.0889358	-0.152156	0.0632201	-0.74992	-0.140861	-0.502168	-0.829899	-0.722122	-0.632503	1.35894	1.63982	1.65508	1.70026	1.30166	1.8342	1.61455	1.5365	1.60427	1.54595	1.47853	1.44149	-0.844162	-0.764692	-0.494045	0.532563	0.432706	0.401103	0.24732	0.267425	0.354676	-1.15847	-0.916798	0.236841	0.436871	-0.274414	-0.549122	-0.800713	-0.378438	-0.386169	-0.41888	-0.431882	-0.493345	-0.423344	-0.000454009	0.0276632	-0.194797	0.0509688	0.159381	-0.299505
Z0340	0.0610349	-0.297924	0.236889	-3.98956	-3.66599	-2.34669	-2.88825	-2.5212	-2.30634	-1.19856	-1.90797	-1.06527	-0.819314	-1.15223	-0.634715	-1.14108	-1.76313	-1.25846	-1.42939	-0.86902	-0.686808	-2.90734	-2.48421	-2.99097	-3.68679	-3.65742	-3.32171	-3.44591	-3.93852	-3.72978	-0.287852	-1.19434	-0.488827	-0.541941	-0.136296	-0.477838	-0.0178111	-5.04028	-4.71105	-4.48595	-4.82254	-5.0697	-5.00239	-3.49426	-3.58225	-3.86312	-3.84967	-3.69805	-2.65281
Z0341	-0.103738	-0.103738	0.207476	0.634248	0.424452	0.482215	0.408866	1.02689	0.891464	1.37069	1.49143	1.64047	1.42126	1.61371	1.90983	1.87682	1.43935	1.81735	1.70652	1.66866	1.50521	-0.0188621	-0.103738	-0.0249873	-0.103738	-0.0575292	-0.103738	-0.103738	-0.0665365	-0.0829877	-0.103738	-0.103738	-0.103738	0.260159	0.107986	-0.103738	-0.103738	-0.103738	-0.103738	-0.0170656	-0.0711717	-0.103738	-0.103738	-0.103738	-0.103738	-0.103738	-0.103738	-0.103738	-0.103738
Z0342	0.203264	-0.0502773	-0.152987	0.760769	0.481707	0.534532	0.553254	0.235495	0.527178	1.78526	1.88325	1.94206	2.06899	1.62716	2.28723	2.37185	1.8101	2.0725	1.8585	1.93549	2.12631	0.505489	0.603087	0.548077	1.01951	0.996486	1.026	1.09263	1.22982	1.16118	-0.75952	0.297989	-0.181237	-0.0691219	-1.0817	-0.359392	0.0192825	1.02165	0.983922	1.11541	1.00489	0.946046	0.91042	-0.742436	-0.497138	-0.503624	-0.804949	-0.471916	-0.287163
Z0343	-0.0412896	0.111136	-0.0698468	0.941329	0.490876	0.705521	1.05374	1.22197	1.20946	3.00366	3.02214	3.12813	2.74087	2.88845	2.8579	2.85116	2.77435	2.99541	2.38502	2.81001	3.13452	1.22537	1.39112	1.51845	0.951018	0.984694	1.07284	1.17826	1.30143	1.21178	-0.0326061	-0.83269	0.365535	0.368394	-0.165248	0.174533	-1.1738	2.05452	1.76077	1.76989	1.83459	1.70743	1.89369	0.46927	0.517122	0.820437	-0.254233	0.532807	0.24937
Z0344	0	0	0	0.5313	0.913982	1.00149	0.954993	1.39072	1.77081	3.44759	2.86965	4.25772	3.32391	3.28877	3.80933	3.51684	3.14253	3.55461	3.20749	3.41479	3.78213	0.627952	0.534004	0.418589	0.0787539	0.162652	0.130882	0.223073	0.0554489	0.176812	0	0	1.37754	1.54233	0.559946	0.534444	0.44498	0.155709	0.331146	0.270701	0.42487	0.296236	0.409926	0.492076	0.237186	0.186797	0.608797	0.414905	0.214927
Z0345	0.276127	0.194565	-0.470693	2.39261	2.17469	2.44474	2.3881	2.08974	2.0761	2.53209	1.96619	2.26362	2.23621	2.58256	2.07429	2.21674	2.02929	2.04217	2.04888	2.26306	2.48614	-0.75046	-0.691482	-0.836744	-0.558757	-0.557005	-0.723371	-0.818324	-0.565816	-0.614736	-0.286821	-0.60345	2.87797	3.17758	0.0468156	-0.173424	-0.915495	-0.619258	-0.727817	-0.66969	-0.618831	-0.726122	-0.622898	-0.915495	-0.474668	-0.728698	-0.68284	-0.915495	-0.915495
Z0346	0.175811	-0.108597	-0.0672141	0.701431	0.585218	0.616681	0.922673	0.765642	0.87014	0.874432	1.00227	0.895913	0.991333	1.02865	0.916234	1.14263	0.953758	0.975354	0.648514	1.04102	1.03155	-0.242822	-0.403214	-0.340172	0.723098	0.684496	0.635079	0.747094	0.760795	0.575304	-0.0561162	-0.278107	3.04984	3.1036	-0.262492	-0.863244	-0.840419	1.51009	1.39235	1.55391	1.76659	1.57868	1.58504	-0.556884	-0.630554	-0.48939	-0.386209	-0.503151	-0.638926
Z0347	-0.0444909	0.00346549	0.0410254	1.04313	0.331755	0.702319	0.547398	0.535209	0.650496	3.27107	3.809	3.38803	3.52991	3.61132	3.42738	3.57279	3.54003	3.70064	3.5942	3.62778	3.32489	1.19761	1.01199	0.804562	2.0456	2.2624	1.77417	1.96232	1.97671	1.92897	0.647948	0.509121	1.26417	1.65638	0.77525	0.503294	0.692494	3.17905	3.15707	3.131	1.93856	2.14797	2.1699	2.30651	1.95092	2.00272	1.87942	1.92185	1.72239
Z0348	0.00880607	-0.0964661	0.08766	0.787182	0.207419	-0.365064	0.422841	0.752412	0.750572	3.47263	3.70163	3.15324	3.12995	3.37736	3.2603	3.45042	3.36685	3.22892	3.44436	3.4832	3.17281	0.477768	0.352343	0.389823	1.52957	1.69609	1.37749	1.40025	1.33405	1.42652	0.141803	-1.51434	1.28991	1.43769	-0.549805	-0.74167	0.488093	1.18548	1.2411	1.16181	1.10354	0.906058	0.82724	0.0383603	0.367014	0.188379	0.552097	0.0907607	-0.358011
Z0349	0.144242	-0.151265	0.00702287	1.07165	0.954357	0.460314	0.78297	0.579872	0.501427	3.26209	3.80037	2.90535	3.2084	2.94092	3.16795	3.28192	3.18565	2.89798	3.54342	3.20079	3.00191	1.49564	0.969907	1.6845	1.19909	1.44788	0.83938	0.775778	1.09903	0.941552	-0.60816	-0.114165	0.755485	1.12607	-0.174144	0.426911	0.277373	0.329644	0.215813	0.440462	0.565895	0.727812	0.691137	2.8306	2.96907	3.097	2.98475	2.6627	1.81382
Z0350	0.048768	0.198246	-0.247014	0.422878	0.286511	0.0383797	-0.132077	0.506522	0.712539	3.75963	4.35612	3.49471	3.52615	3.39545	3.71818	3.5681	3.79536	3.57188	3.78161	3.60024	3.5559	2.20829	1.7715	2.15102	1.91656	1.9131	0.762691	0.535477	1.20708	1.46239	-0.292747	-0.00126286	1.95687	1.6323	1.21592	0.161431	0.350631	0.505976	0.325994	0.484553	0.482902	0.445748	0.290278	4.58886	4.46037	4.01813	4.26205	4.24508	3.14781
Z0351	-0.0833474	0.032814	0.0505334	0.959035	0.217415	0.2921	0.617393	0.382737	0.670718	3.80956	4.6646	3.55208	3.55164	4.12904	3.612	3.8448	3.92362	3.63098	3.92792	3.54571	3.62344	1.89011	1.53157	2.0257	1.41854	1.70263	0.93817	0.582868	0.983515	1.40244	-0.0685836	0.269565	2.55932	2.77599	1.64619	0.0179149	-0.516529	0.643529	0.389031	0.50635	0.384613	0.615905	0.788059	3.88402	3.62247	2.49245	3.24897	3.8829	2.87277
Z0352	-0.705912	0.716209	-0.0102972	1.01753	1.06942	0.720542	0.853908	1.28589	0.81595	3.48637	3.3375	3.3037	3.1643	2.95786	3.66114	3.20176	3.20873	3.42139	3.16719	3.37351	2.7893	2.03329	1.72825	1.8914	-0.0933878	0.285322	-0.168919	-0.387023	0.270434	0.36109	0.0304884	-0.226888	2.75695	2.4289	-0.189955	-0.284476	-0.309916	0.638067	0.518022	0.349322	0.365753	0.511546	0.368457	2.61595	2.22522	1.53712	2.10975	2.66006	1.85632
Z0353	-0.399423	0.306384	0.0930386	-2.93864	-2.46284	-2.17997	-2.0152	-2.05023	-2.41884	-2.03349	-2.5525	-2.31661	-2.39431	-2.22008	-2.06144	-1.91208	-2.52248	-1.98478	-2.24667	-2.1037	-2.11484	-1.41915	-0.739097	-0.702899	-0.166303	0.0507234	0.920472	0.771966	0.142492	0.153	-2.09128	-1.57367	-0.68579	-1.02119	-1.95898	-0.867609	-1.09993	1.27157	1.4739	1.33436	0.564695	0.600844	0.507827	-1.88418	-1.39877	-1.85027	-2.88496	-1.9768	-2.41189
Z0354	-0.029744	0.291832	-0.262088	1.44943	0.773147	0.286095	1.08411	1.02087	1.19966	0.140304	-0.191567	0.253517	0.141996	0.062566	-0.116842	0.121359	-0.24437	-0.0644828	-0.0573138	-0.0893204	-0.00738096	-1.04594	-0.988232	-1.06152	-0.626636	-0.47203	-0.0807787	-0.174317	-0.117931	0.143438	-2.86109	-3.14007	0.783807	0.411694	-2.64959	-2.22932	-2.63623	0.580363	0.604255	0.463282	-0.087222	-0.00663264	-0.0350867	-1.37094	-1.85014	-1.60171	-1.70123	-1.45267	-1.48847
Z0356	-0.199956	0.564121	-0.364166	-0.338563	-0.556906	-0.652204	-0.135906	-0.416076	-0.420149	-0.281663	-0.331876	-0.638311	-0.377721	-0.611127	0.061251	0.126969	-0.400578	-0.350344	-0.55023	-0.701288	-0.481636	-1.72597	-1.68508	-1.87683	0.395508	0.0815523	0.249507	0.00334547	-0.398655	-0.648584	-2.72973	-2.2202	-0.747088	-0.546577	-1.89112	-2.14144	-2.16465	-0.797648	-0.917843	-0.861237	-0.792696	-0.838985	-0.844134	-1.77986	-1.70585	-1.38503	-1.64254	-1.59407	-2.03613
Z0357	-0.150156	0.375086	-0.22493	-1.17752	-1.037	-1.04734	-0.880336	-0.740765	-1.11369	-0.597773	-0.726723	-0.684483	-0.763858	-0.830842	-0.5605	-0.830898	-0.621751	-0.898186	-0.642895	-0.680247	-0.760088	-2.21929	-2.06573	-2.16682	-0.508195	-0.804366	0.0180738	-0.41479	-1.23404	-1.1622	-2.4964	-2.96107	-0.88659	-0.634355	-2.21742	-2.26775	-1.98877	-0.600061	-0.704137	-0.639644	-0.67204	-0.711422	-0.484547	-2.60497	-2.56771	-2.41241	-2.52547	-2.48832	-2.17119
Z0358	-0.503783	0.759436	-0.255654	-1.27806	-1.34219	-2.1796	-0.957252	-1.16787	-1.00698	-1.05639	-0.869176	-1.09965	-0.972506	-1.16342	-0.883333	-0.986027	-1.01969	-1.06456	-0.932231	-0.853402	-1.05529	-2.79001	-2.89892	-2.89248	-0.736557	-0.830377	0.490362	-0.0693386	-0.913887	-0.916782	-3.91965	-4.51735	-3.40392	-3.35703	-2.57299	-3.10641	-2.8522	-2.76781	-2.87683	-2.78419	-2.94942	-2.90032	-2.7326	-3.22299	-3.73783	-3.4696	-3.40865	-3.25474	-3.06671
Z0359	-0.677999	0.717209	-0.0392098	-1.93051	-1.42662	-2.5458	-1.77955	-1.85316	-1.56845	-1.99323	-1.39787	-2.28446	-2.17965	-2.07331	-2.12768	-2.3487	-1.73794	-2.63239	-2.24247	-2.04324	-2.30435	-2.59781	-2.46428	-2.30957	0.243258	0.0158718	1.38726	0.878586	0.0533829	0.066074	-5.16771	-4.65408	-4.06631	-4.30222	-3.39915	-2.84671	-3.11394	-3.34649	-3.57858	-3.6775	-4.19618	-3.95746	-4.00729	-4.01448	-4.22806	-4.24289	-3.93843	-3.29432	-3.56531
Z0360	-0.706355	0.754229	-0.0478743	-1.33288	-1.6642	-2.12921	-1.44675	-1.34059	-1.19536	-3.76752	-3.47806	-3.47997	-4.22089	-3.57197	-4.21473	-4.15234	-3.65927	-3.66803	-3.98042	-3.61271	-4.02713	-3.49809	-3.03408	-3.13042	-1.09768	-1.16003	0.339386	-0.239376	-1.11106	-1.18405	-4.75771	-5.00736	-4.02121	-4.25459	-2.66456	-2.83358	-2.98645	-2.82027	-2.71268	-2.83137	-3.54639	-3.76491	-3.76791	-5.4016	-5.60981	-5.93616	-5.16056	-5.07505	-4.50639
Z0361	-0.1942	0.373319	-0.179119	-0.0716104	-0.308152	-0.42335	0.381859	0.394081	0.480016	-3.46748	-4.06675	-3.04819	-3.7542	-3.5891	-3.75226	-3.55482	-4.03377	-3.30196	-3.54471	-3.43439	-3.2251	-3.84441	-2.98503	-3.44321	-2.84749	-2.83175	-1.4768	-2.00525	-2.49372	-2.3209	-5.14521	-5.10126	-3.86452	-3.97647	-4.0027	-4.08556	-4.00058	-2.54254	-2.53327	-2.56664	-3.88767	-4.16674	-4.12607	-7.22936	-6.34783	-6.50537	-6.45674	-6.04207	-5.63653
Z0362	-0.0486628	0.234184	-0.185521	1.85584	1.49317	1.89688	2.22444	2.10623	2.07752	0.637193	0.557888	0.696755	0.128554	0.8609	0.638656	0.870701	0.467165	0.198811	0.663182	0.685056	0.809233	-0.843053	-0.341224	-0.730034	-0.672922	-0.565357	-0.575271	-0.853165	-0.417048	-0.444057	-1.13133	-1.85941	0.25786	0.0550748	-1.46555	-0.834404	-1.98289	1.86182	1.78816	1.92708	1.98464	1.91586	2.12364	-0.410476	-0.949199	-0.0258931	-0.149909	-0.954275	-0.763968
Z0363	-0.0036672	0.0703312	-0.066664	3.01191	3.18406	3.00745	3.1148	2.74273	2.63591	2.02533	1.69039	1.77649	1.51669	1.22758	1.48976	1.50166	1.6566	1.67708	1.46004	1.03806	2.29832	-0.0181486	0.351923	0.0833857	0.0457693	0.216507	0.228479	-0.0474192	0.0465306	0.374953	0.711573	0.102575	1.30383	0.981835	-0.199482	-0.7479	0.019547	0.514846	0.407424	0.8412	0.603295	0.626646	0.652314	-0.181402	-0.598903	-0.281708	-0.807074	-0.302977	-0.254886
Z0364	0.223917	-0.214921	-0.0089956	4.30415	3.81902	3.97846	3.35064	3.18414	2.85633	0.122803	0.347239	0.71922	0.184116	0.518648	0.429677	0.190492	0.553204	0.753106	-0.201815	0.274199	0.63014	-0.195376	0.359889	0.109927	-0.162612	-0.302848	0.351396	0.445534	0.00540242	0.0534939	0.932821	1.41671	0.430689	-0.119837	-0.970227	0.0427966	-0.34486	0.273051	0.21375	0.294446	0.303761	0.144676	-0.177478	-1.00992	-0.95128	-0.964016	-0.749348	-0.875714	-0.872243
Z0365	0.0402994	-0.0922199	0.0519205	4.18783	4.4688	4.16455	4.35873	4.35372	3.58518	1.62477	1.25962	1.48911	1.85679	1.75534	2.24117	1.3772	1.74243	1.67243	1.91153	1.19856	2.30031	-0.392882	-0.101312	-0.392882	0.104286	0.291994	0.0381512	0.111019	0.0975701	0.0682939	-0.151593	-0.0808366	1.73023	0.575264	-0.181158	-0.101052	-0.392882	0.422524	0.69884	0.491689	0.543108	0.488086	0.380373	-0.392882	-0.392882	-0.392882	-0.392882	-0.392882	-0.392882
Z0367	-0.0745806	0.066596	0.00798454	-0.536886	-0.0778954	-0.952108	-0.324313	-0.703186	-0.666319	2.43138	1.63075	2.93102	3.02929	2.51042	3.10756	2.77733	1.61734	2.45018	2.73041	2.69479	2.61912	-1.0773	-1.28363	-1.22585	-1.10103	-0.817982	-1.1848	-0.974469	-0.874029	-0.709684	1.85832	1.23972	2.42996	2.03735	0.121794	0.208089	0.921709	0.0574233	0.230966	0.191178	-0.0557856	-0.355749	-0.12379	-1.49382	-1.76074	-1.40858	-1.76074	-1.60879	-1.35879
Z0369	-0.00822886	-0.0575881	0.0658169	1.42862	1.23702	1.55545	1.46094	1.34732	1.75108	3.57574	3.08961	3.73823	3.74108	3.76298	3.7814	3.43616	3.19828	3.67023	3.66407	3.76005	3.57467	-1.32511	-0.701458	-1.13777	-0.550279	-0.225541	-1.01905	-1.03968	-0.777068	-0.288273	-1.61404	-1.49354	0.72743	0.750476	-1.09968	-1.77016	-0.772048	0.118488	0.0338562	-0.247232	-0.327044	-0.107606	-0.346963	-0.367969	-0.182141	-0.508494	-0.429745	-0.588399	-0.435134
Z0370	-0.507881	0.408959	0.0989228	-0.00417221	-0.413686	0.0913835	0.0992145	-0.19522	0.00337927	1.21486	1.31658	1.24445	1.60768	1.28559	1.40238	1.27363	1.13804	1.21697	1.09256	1.04161	1.32348	-0.105378	0.28751	-0.139296	0.953865	0.967232	0.889339	0.774863	0.967701	0.855466	-1.36937	-0.602355	0.424023	0.15286	-0.562706	-0.843833	0.304414	0.847386	1.04328	0.850681	0.282796	0.337025	0.190046	1.80454	1.6164	1.6464	1.57953	1.81485	1.47892
Z0371	-0.0739697	-0.0715763	0.145546	0.804024	0.85985	0.901956	1.0972	0.995572	0.905695	0.419387	0.172851	0.36594	0.251125	0.0957689	0.218116	0.180829	0.209696	0.174362	0.133997	0.536207	0.555142	-0.0547797	0.416421	0.191925	-0.398403	-0.490526	-0.138114	-0.121755	-0.0344156	-0.212679	-1.3608	-2.1715	0.825578	0.419415	-1.00301	-1.66527	-0.725869	0.843562	0.822215	0.807109	0.320402	0.314003	0.21302	-0.386784	-0.206946	-0.0565651	-0.203559	0.81106	0.687787
Z0372	-0.275143	0.346865	-0.0717222	0.970304	0.742788	1.09549	0.381889	0.339176	0.562416	-1.32146	-1.28024	-1.52582	-1.8808	-1.11071	-2.32847	-1.08329	-1.49854	-1.24359	-1.75369	-1.52636	-1.14022	0.497522	0.897791	0.76152	0.689988	0.599409	1.03141	1.01281	0.642861	0.458034	2.05987	1.52159	0.0377415	-0.125088	-0.443802	-0.0160537	0.228524	-0.626397	-0.534699	-0.601865	-0.864805	-1.23904	-1.3134	-0.71197	-0.605467	-0.685352	-0.576535	-0.642088	-0.208926
Z0373	0	0	0	0	0.288134	0	0.328806	0	0	1.18302	1.37436	0.741107	1.32325	0	0	0.850863	1.30984	0.483525	1.65485	0.852321	0.934508	0.381818	0.477107	0.153425	0.0787539	0.105605	0	0.0396571	0	0.0412067	0	0	0.213907	0	0	0	0	0.155709	0.0834397	0.0294732	0	0.0250764	0.024739	0	0	0	0.608797	0.15195	0.111462
Z0374	-0.071757	0.362071	-0.290314	1.24122	1.70984	1.6934	1.60729	1.3413	1.70224	3.09881	2.90878	3.35139	3.17335	2.79306	3.00167	3.11663	2.8685	3.2538	3.273	3.16542	2.93146	0.871962	1.01862	0.786872	0.150465	0.730684	0.497867	0.458752	0.752106	0.473189	-0.329626	-0.694926	0.83302	0.498251	-0.703433	-0.728936	0.0265621	1.22121	0.684466	0.986481	1.40161	1.39887	1.27471	0.601367	0.119686	0.892321	0.961559	0.42431	0.53985
Z0375	0.254398	-0.17198	-0.0824177	-0.472603	-0.39524	-0.854146	-0.385615	-0.701979	-0.608948	3.02222	3.04172	3.06323	3.08999	2.88797	3.27804	3.14024	2.94442	3.18647	3.19612	3.11796	3.07591	-0.582803	-0.876025	-0.705029	-0.152365	0.289443	-0.813543	-0.880115	-0.181966	-0.0319503	-0.0945046	-0.0783681	0.594844	0.766832	0.263889	0.352573	0.163757	-0.85799	-0.933975	-0.709059	-0.789624	-0.790192	-0.762843	-0.0927517	-0.415372	-0.261391	-0.588389	-0.509417	-0.458871
Z0376	-0.0836555	0.162043	-0.0783877	0.801026	0.881671	0.947831	0.919982	1.10727	0.935582	0.501015	0.283804	0.676642	0.364467	0.566162	0.837943	0.613332	0.47119	0.752319	0.621506	0.71541	0.776159	0.833551	1.11933	0.89179	0.359848	0.311704	0.385495	0.245886	0.520924	0.331935	-0.541563	-0.34991	0.960009	1.10655	-0.828349	-0.953643	-1.14134	0.793061	0.860173	0.784576	0.448421	0.27588	0.254884	0.0975596	0.219256	0.0539296	0.0116752	0.830351	0.785012
Z0377	-0.165139	0.176132	-0.0109937	0.618186	0.445769	0.455494	0.408139	0.391867	0.505913	1.74084	1.56657	1.66919	1.63709	1.76474	1.89324	2.03905	1.61975	1.5635	1.82234	1.59963	1.96153	2.50779	2.56072	2.38904	2.02179	1.85959	1.90412	1.84557	1.82493	1.49343	-0.0472836	0.563701	0.231139	-0.200138	-0.939739	-0.38427	-0.737525	1.7255	1.77103	1.66704	1.7223	1.66596	1.49022	4.03646	4.08898	4.13976	4.03003	4.19011	3.5431
Z0378	0.130603	-0.635284	0.504682	0.840279	0.278697	0.688426	1.01231	0.923723	0.72142	3.0302	2.96733	2.54383	2.84246	2.86277	3.03343	2.49695	3.38499	3.2264	3.08468	3.02901	3.30507	0.510023	0.902635	0.487831	0.885857	1.33101	0.0582683	0.326386	0.884607	0.96317	-0.635284	-0.635284	0.552862	0.332861	0.439563	-0.343455	-0.190304	-0.231567	-0.259321	-0.316045	-0.260338	-0.423896	-0.116859	0.641293	0.285737	0.617095	0.518502	0.442438	0.746805
Z0381	-0.263714	0.170114	0.0936003	1.15823	1.43428	1.00653	1.17805	1.09711	0.977401	4.07544	3.87162	4.01419	3.96045	3.80693	4.38805	4.09322	3.81472	4.06796	3.99158	3.9257	4.18132	3.12027	3.34564	3.22122	1.50952	1.83567	1.53241	1.19892	1.46239	1.48549	-1.00739	0.507249	1.55047	1.12309	0.155802	-0.225656	-0.670757	1.82542	1.62913	2.44894	2.5892	2.19481	2.29079	5.26246	5.4036	5.12288	5.47448	5.44835	5.062
Z0382	-0.175557	0.0728254	0.102731	2.61537	2.44416	2.5802	2.60879	2.80082	2.33655	4.04084	3.95414	4.50685	4.15967	4.10551	4.49049	4.43503	3.8809	4.24167	4.3492	4.28693	4.16307	1.03714	1.17674	1.14371	0.890765	1.39702	1.21101	1.03008	1.30245	1.41602	0.362446	1.62092	0.856912	0.355495	0.963975	1.47576	1.7242	2.25195	2.18553	2.23606	2.20612	2.03902	1.91609	1.41461	0.976316	1.16254	1.389	1.83677	2.3185
Z0384	-0.222423	0.211405	0.0110178	0.844311	1.34032	1.4465	2.14065	1.7033	1.87849	3.2084	3.10499	3.22036	2.68606	2.88533	3.34289	3.10729	2.87378	2.70069	2.98214	3.04148	3.10132	-0.268738	-0.151119	0.0397093	0.470772	0.689689	0.0406535	0.0629322	0.0992605	0.40776	4.10845	2.32091	0.316033	0.0801225	1.45836	1.30947	0.791645	1.27134	1.20429	1.0234	0.913095	1.12305	1.08926	2.19214	2.24301	2.0023	1.97135	2.1969	2.10222
Z0385	0.0365242	-0.486263	0.449739	0.908277	1.3357	0.991114	1.732	1.52102	1.42078	3.55578	3.57993	3.39858	3.41144	3.32824	3.35526	3.22751	3.53737	3.62215	3.45824	3.49205	3.42328	0.890479	0.82791	0.720786	1.03138	1.30405	0.612952	0.680469	0.895151	0.970637	4.22448	2.86361	0.835348	0.615944	1.11131	1.72093	1.16512	1.92537	1.85828	2.10088	2.00821	2.06786	2.11784	3.05816	3.14415	2.38471	2.75591	2.8553	2.6449
Z0386	-0.125488	-0.342032	0.46752	2.04944	1.29035	1.96917	1.83794	1.78827	2.1508	2.88528	3.24102	2.70306	1.91787	2.74586	2.09841	2.48368	2.81947	2.50858	2.90495	2.15278	2.60066	0.722291	0.43735	0.502038	0.823034	1.25187	0.750562	0.762122	1.00263	1.23328	3.30197	1.65196	0.441095	-0.0716582	-0.679651	0.470024	0.398567	1.12268	0.866352	0.914894	1.08031	1.35188	1.23713	2.53559	2.82572	2.38791	2.75821	2.08798	2.20461
Z0387	0	0	0	1.22385	0.52819	1.46132	0.890054	0.623584	0.773611	2.10546	2.16714	1.74421	2.13099	2.47951	2.41676	1.98056	2.19135	1.92109	0.441643	1.93316	2.5878	0.313114	0.224014	0.0787509	0.128965	0.257359	0.0885607	0.0396571	0.0734682	0.213326	0.241289	0	0.565085	0.363897	0	0	0	0.155709	0.187678	0.245805	0.0955738	0.233073	0.0965083	0	0.77801	0.352157	0.608797	0.530351	0.111462
Z0388	0.101596	0.0995331	-0.201129	1.58495	1.57778	2.04914	1.96825	1.40988	1.79167	3.77505	3.50667	3.80856	3.86704	3.19607	3.41749	3.74975	3.38984	3.69954	3.83453	3.99392	4.09756	-0.036094	0.275978	0.155597	-0.122375	0.240385	-0.0291308	-0.161472	-0.109864	0.0996307	0.0401597	0.584965	0.012778	0.162768	0.195187	0.0907006	0.243851	-0.147337	-0.14497	-0.142772	-0.105555	-0.176052	-0.128149	-0.201129	-0.201129	0.299369	0.0315267	-0.201129	-0.201129
Z0389	0	0	0	0	0	0.585953	0.42363	0.282474	0.191447	1.71674	2.16714	1.74421	2.24967	2.37731	2.01357	1.65209	2.2453	1.92109	1.81026	2.3297	2.4137	0.381818	0.789025	0.6425	0.20115	0.13441	0	0	0.126214	0.0613769	0	0	0.110914	0.46731	0	0	0	0.633059	0.522694	0.270701	0.630333	0.559155	0.65146	0.858327	1.05113	0.976465	0.43295	0.530351	0.567484
Z0390	-0.338355	0.0516995	0.286656	0.977921	0.971449	1.0893	1.06916	1.06136	0.596775	3.89976	3.9381	3.97165	3.57052	3.96037	3.7996	4.05696	4.02674	4.11655	4.10404	3.95788	4.10147	0.239232	0.243857	0.50945	1.07883	1.34754	-0.0166747	0.141487	0.707799	0.697293	0.687802	0.288451	0.788305	0.895087	0.464667	0.244428	0.561633	-0.0733587	0.0836374	0.215895	0.111253	-0.101918	-0.125777	0.652528	1.15509	0.836109	0.267877	1.08696	0.352938
Z0391	-0.0380217	-0.170541	0.208563	1.97566	2.28316	1.61853	1.58434	1.41768	1.92311	4.02697	4.08211	3.93096	3.53087	3.90967	4.13964	4.0332	3.97472	4.0953	4.10904	4.22743	4.16803	0.63403	1.03863	0.92221	0.481198	0.92838	0.304669	0.141877	0.363628	0.750865	-0.229914	-0.159158	0.376092	1.24915	0.603645	0.0632406	0.588073	0.97692	1.19024	1.23823	1.2736	1.29522	1.14961	0.678968	0.809473	1.21215	0.682583	0.60652	0.379379
Z0392	0.311175	-0.0746196	-0.236556	1.0206	1.82507	1.78905	1.53091	1.42109	1.29339	3.10981	3.08099	3.15883	3.55869	2.89683	3.17755	3.28294	3.17407	3.15871	2.88294	2.85609	2.8538	0.377555	0.431096	0.174729	0.442752	0.648499	0.0331259	0.0785418	0.332037	0.800951	-0.39218	-1.02085	0.743564	0.857952	0.732352	0.208826	-0.236275	1.00671	0.719838	1.09803	0.772271	0.946524	0.976311	-0.00923819	-0.401608	0.145286	-0.412057	-0.284102	-0.0471529
Z0393	-0.157796	0.0225516	0.135245	1.26593	1.45487	1.66375	1.47309	1.3348	1.06911	1.555	1.96995	1.40652	2.28774	1.74079	2.14284	2.16379	1.95437	2.10609	1.90181	1.97224	2.34786	-0.135282	-0.334941	-0.230243	-0.149123	-0.0821104	-0.174733	-0.462953	-0.23317	-0.657264	-0.682395	-0.923683	-0.438708	-0.359879	-0.363737	-0.631854	0.135593	0.473328	0.554634	0.720569	-0.00501216	0.361868	0.103286	-0.923683	-0.482857	-0.736886	-0.691028	-0.508779	-0.708756
Z0394	0.794643	-0.838205	0.0435623	0.85161	0.0757765	0.864291	0.552004	0.963867	0.932602	0.985968	1.34848	1.90755	1.02137	1.5391	1.01132	1.70318	1.55779	1.58932	1.4662	0.753238	1.63589	-0.267963	-0.249463	-0.360297	-0.759451	-0.675553	-0.587333	-0.667751	-0.518408	-0.606964	-0.838205	-0.838205	0.245024	0.750734	-0.838205	0.0853373	-0.838205	0.321853	0.35718	0.463615	0.244957	0.122909	0.372477	-0.346129	-0.838205	-0.651408	-0.60555	-0.200965	-0.526739
Z0395	0.15638	-0.0393859	-0.116994	1.35532	1.06351	2.20238	1.83381	2.10509	2.19302	0.112487	-0.41121	-0.0251955	-0.0162814	-0.0455149	0.0188748	-0.195457	-0.140297	0.200262	0.225937	0.496927	0.137138	-2.38879	-1.98419	-2.19614	-1.93576	-2.05928	-2.23533	-2.41351	-1.26654	-1.18937	-0.762082	-1.07546	-0.338383	-0.28857	-0.933256	-2.26434	-1.28833	-0.168847	-0.464607	-0.145716	-1.50564	-1.91809	-2.13979	-3.49402	-2.87478	-3.30723	-2.7285	-2.75727	-3.18256
Z0397	-0.185152	0.995502	-0.810349	2.31153	2.16109	2.86075	2.9408	2.76189	2.81063	0.750099	0.106856	1.12289	1.00362	0.3151	1.23587	0.319239	0.198207	0.6982	1.0815	0.663411	0.448767	-0.867551	-0.0279398	-0.328147	-1.33527	-1.44501	-1.68626	-1.35793	-1.21075	-1.15797	-0.888222	-2.28796	-1.2725	-0.94057	-1.10321	-2.56458	-2.85641	0.959925	0.907323	0.88376	-0.555768	-0.495228	-0.486735	-2.36434	-1.47335	-2.66961	-2.24761	-2.21917	-2.21278
Z0398	0.245154	-0.3513	0.106147	-3.36462	-3.67758	-3.93488	-3.69911	-3.6431	-3.20463	-1.83753	-1.30836	-1.62202	-1.81722	-1.89616	-1.48482	-1.65848	-1.65671	-1.74705	-1.75642	-1.69464	-1.8948	-0.778921	-0.574254	-0.463748	0.0851696	-0.129708	-0.731314	-0.528112	-0.58316	-1.11966	-1.10709	-0.897552	-2.91534	-3.56818	-2.37658	-2.16266	-2.24395	-2.22657	-2.10425	-2.26745	-2.24839	-2.04203	-2.30243	-1.41439	-1.69958	-1.63725	-0.993653	-1.57074	-1.61247
Z0399	0.410806	-0.401959	-0.00884702	-2.32786	-3.22136	-3.34035	-2.90324	-3.05389	-2.47256	-1.75462	-1.38792	-1.63108	-2.08394	-1.94081	-1.52871	-1.77121	-1.62549	-1.70803	-1.71619	-1.66277	-1.71683	-0.209379	-0.142833	0.184747	-0.768164	-0.915322	-1.57597	-1.42301	-1.41006	-1.59766	-0.429148	-0.200543	-2.1956	-3.26	-2.14584	-2.16159	-1.90466	-0.718402	-0.619016	-0.737373	-0.463003	-0.336596	-0.608915	-1.204	-1.51373	-1.91555	-1.14966	-1.04886	-0.99117
Z0400	0.315471	-0.0813332	-0.234137	-0.973121	-1.58757	-2.05488	-1.13718	-1.36224	-1.78175	-1.82466	-1.11868	-1.63298	-1.64522	-1.50137	-1.90665	-1.72264	-1.38944	-1.90551	-1.93923	-1.94621	-1.34386	1.14927	1.16059	1.44326	-1.29047	-1.24096	-1.90282	-1.74652	-1.61781	-1.87535	0.529215	0.5819	-2.00237	-2.79805	-1.43815	-1.59327	-1.57384	1.16105	1.18183	1.16434	1.88633	2.05016	2.04211	-1.05089	-1.01387	-1.51305	-0.928722	-0.399089	-0.519557
Z0401	0.448588	-0.259832	-0.188756	-1.02744	-1.57548	-1.53276	-1.19646	-1.71289	-1.35244	-0.681891	-0.658069	-0.808919	-0.551133	-0.823695	-0.729854	-0.642263	-0.886723	-0.806839	-0.774991	-0.493667	-0.715757	-0.50757	-0.182043	-0.0668433	-2.89263	-2.47165	-3.07669	-3.04268	-2.76861	-2.85756	-0.99135	-1.25829	-2.67623	-3.12736	-1.69869	-1.73672	-1.82474	-0.347373	-0.249438	-0.314435	-0.0737059	-0.0776054	-0.133032	-1.94865	-1.9546	-2.04391	-1.99884	-1.71392	-1.40944
Z0402	0.0857819	-0.137623	0.0518415	-0.500684	-0.119321	0.0227244	0.0994145	0.0568443	-0.163538	1.74523	1.56466	1.70815	1.67792	1.47971	1.94112	1.65841	1.49842	1.78161	1.71941	1.90611	1.64376	-0.711341	-0.54016	-0.498425	-0.518107	-0.215028	-0.455508	-0.554678	-0.282306	-0.292506	-0.207425	-0.116259	0.0269629	-0.556349	-0.119747	-0.527208	-0.236417	-0.381694	-0.477454	-0.422506	-0.356196	-0.444895	-0.398189	-1.50033	-1.19464	-1.16368	-1.28292	-1.34628	-0.982793
Z0403	-0.18945	-0.219821	0.409271	0.616029	0.978413	0.780916	1.02107	1.00134	0.871145	0.442728	0.544756	0.728542	0.290344	0.443704	-0.00131196	0.458657	0.53958	0.718138	0.58842	0.560632	0.822479	-0.487594	-0.230908	-0.304102	-0.482551	-0.768613	-0.268836	-0.23583	-0.653735	-0.784813	0.176816	0.426909	0.719432	0.820816	0.323311	0.402493	0.0918941	-0.548634	-0.41273	-0.65914	-1.17315	-1.14871	-1.22554	-1.04408	-0.629881	-0.887859	-1.06084	-0.41441	0.0639722
Z0404	-0.0546609	-0.0546609	0.109322	1.73142	1.16341	1.11691	2.05893	1.74741	1.5239	0.762808	1.38631	1.36684	0.75364	1.48493	0.465355	1.17142	1.79743	0.428864	0.386982	0.79766	0.696742	0.96692	1.13932	1.10514	0.215234	0.351855	0.505874	0.788745	0.526749	0.296124	0.393284	0.920504	0.159246	0.41265	-0.0546609	-0.0546609	-0.0546609	0.963774	0.723122	0.923572	0.320285	0.932208	0.658981	0.956955	0.86636	0.445837	-0.0546609	1.16743	1.37122
Z0405	0.129845	-0.411095	0.28125	2.60209	2.2827	2.55465	2.76226	2.43878	2.23693	2.05227	2.08218	2.2013	1.64796	2.06482	1.79321	2.05174	2.01685	1.77037	1.94494	1.91293	1.70724	1.65719	1.53114	1.57727	1.25865	1.09899	1.18787	1.07019	1.30444	1.09892	1.18812	0.734241	1.17902	0.80777	-0.389428	0.589076	0.0359887	2.97865	3.03346	2.91689	2.5462	2.48198	2.55223	2.00458	2.35445	2.48086	2.52396	2.50556	2.24184
Z0406	-0.237775	0.311568	-0.0737923	0.0521954	0.0503585	-0.237775	0.0910312	0.044699	-0.046328	2.82728	3.36484	3.35666	2.97365	3.10623	3.27512	3.09954	3.44402	3.21559	3.22535	3.59907	3.56805	-0.0727403	0.118328	-0.0133525	0.98121	0.965064	-0.0861885	0.00241931	0.318226	0.57232	0.21017	0.0742701	-0.0238683	0.799225	0.837072	0.0540543	-0.237775	0.304112	0.138189	0.0573993	0.137171	0.0377119	0.0950013	0.254301	0.381472	0.114382	-0.00511966	-0.0858253	0.164173
Z0407	-0.0728662	-0.205385	0.278252	0.0252525	0.0221431	0.0799056	0.244642	-0.100688	-0.145608	3.72564	3.65627	4.14773	4.26426	3.73632	3.94223	3.98123	3.70929	3.96007	3.84021	3.92275	3.96555	0.824462	1.11301	1.16662	1.41484	1.60495	1.40843	1.3664	1.21585	1.27377	0.989893	1.2657	0.341247	-0.0387369	0.5688	0.236024	0.553229	0.848729	0.750538	0.721423	0.806592	0.7586	0.767912	1.43704	1.56998	1.17731	0.858504	1.87819	1.6748
Z0408	0.101596	0.0995331	-0.201129	0.71761	0.532814	0.384824	0.753864	0.52032	0.572482	4.10657	4.07958	3.92409	4.07709	3.64183	3.69486	3.79888	4.16791	3.97844	3.89621	4.33172	4.04657	0.111985	0.491228	0.276779	1.28191	1.48778	0.434813	0.288525	0.568883	0.937964	0.0401597	0.110916	0.283846	0.266182	0.0105953	0.0907006	-0.201129	0.243434	0.281143	-0.0326969	0.271995	0.15562	0.351723	0.0657881	0.239698	0.433869	-0.201129	0.535624	0.772573
Z0409	-0.153569	0.285576	-0.132007	-0.0257273	0.113	-0.103587	-0.215018	-0.383624	-0.216416	4.15621	4.55288	4.12738	3.98453	3.78278	3.92526	4.323	4.2985	4.46734	4.08304	3.9833	4.06816	0.0792258	-0.0211064	-0.097979	1.87696	2.16662	0.594241	0.933171	1.49915	1.6898	0.390868	0.857513	-0.0773091	0.656558	0.348463	-0.813243	-0.0457962	-0.0731726	-0.310684	-0.126839	0.194246	0.12764	0.219578	0.588948	-0.184051	-0.0306551	0.681499	0.72462	0.0872252
Z0410	0.51861	-0.27272	-0.24589	2.02279	1.79431	2.17605	2.07212	2.59712	2.4078	4.45512	4.84115	4.60711	4.51453	4.35193	4.79883	4.59301	4.50269	4.50242	4.6554	4.11964	4.19684	1.1711	0.959774	1.14608	1.69669	2.2165	0.749028	1.04534	1.45484	1.81413	0.077581	-0.650502	0.904155	0.963229	0.392183	0.574362	-0.434375	0.760777	0.63696	0.913576	1.08836	0.836255	0.920922	1.83701	1.70924	1.76503	1.6139	2.16523	1.13054
Z0412	0.266132	-0.469268	0.203136	1.01615	1.33973	0.553781	1.80268	1.78252	1.7723	4.55675	4.50776	4.08135	4.55415	4.17264	4.5064	4.44579	4.3566	4.47908	4.41819	4.74419	4.21895	0.72469	0.526271	0.389874	1.55263	2.1157	0.796922	0.939963	1.14421	1.53472	-0.321985	-0.457885	1.12422	0.819009	0.409308	-0.0278588	-0.32495	2.07271	2.01137	1.89113	1.83678	1.96632	2.10392	0.622866	0.962549	0.974221	0.941541	1.01396	0.422368
Z0413	-0.288577	0.0931847	0.195392	0.848934	-0.0205569	0.401374	0.509102	1.0766	0.702218	3.04762	3.27048	3.1459	3.20121	3.00357	3.21062	2.99559	3.04186	3.02617	3.03437	3.08015	3.16422	0.661146	0.675546	0.834822	1.83423	1.86334	1.62437	1.58483	1.60816	1.4583	0.105283	1.13866	1.02996	0.967702	0.817914	0.685974	-0.0435317	0.793109	0.903784	0.838561	0.525881	0.737855	0.596733	0.940276	0.904275	0.938382	1.14961	1.44723	1.25549
Z0414	-0.066764	0.287823	-0.221059	1.08679	0.580015	0.358496	1.53056	1.31011	1.32991	3.0691	2.81248	2.74809	2.89924	2.74014	3.02571	2.9447	2.89405	2.75886	2.83508	2.77412	3.17906	-0.216586	-0.0574789	-0.360183	-0.192872	0.290812	-0.187249	-0.110516	0.250065	0.13705	0.19371	-0.790781	1.39157	1.01724	1.41876	1.09475	1.31281	3.01125	3.16168	3.02059	1.93531	1.64852	1.61289	-0.416033	-0.483579	0.0633144	0.0509599	-0.465586	0.279263
Z0415	0.534703	-0.0818391	-0.452864	1.46355	0.844836	0.998142	1.3339	1.69685	1.15386	3.23338	3.28667	3.49599	3.196	3.23437	3.36423	3.17937	3.15134	2.95792	3.0783	2.99462	3.38855	1.70206	1.43782	1.18043	0.879983	0.950102	0.0782803	0.23624	0.835211	0.952676	1.55063	3.56559	2.21886	1.30104	5.04126	3.61946	3.95568	3.54791	3.66542	3.59713	2.9075	2.8653	2.82145	2.57484	2.50592	2.59302	2.58909	2.54919	2.28795
Z0416	-0.183114	0.366228	-0.183114	0.735624	0.89091	0.139408	0.413294	0.222245	-0.183114	1.64106	1.92376	1.23839	1.34189	1.35648	-0.183114	1.19936	1.92334	0.950755	1.09938	1.75005	1.52974	0.444837	0.405628	0.459386	0.152398	0.53068	0.02886	0.44305	0.372887	0.30811	0.0581743	0.385339	0.457865	-0.183114	0.523779	1.17828	1.48035	0.751781	0.675845	0.635456	0.191832	0.173635	0.300044	0.308962	0.436133	0.79335	0.852492	0.454126	0.601729
Z0417	-0.0584893	-0.107849	0.166338	0.274476	0.939986	0.475187	1.04725	0.853587	0.71599	2.91051	2.95752	2.92751	2.84408	3.04599	3.11478	3.02878	2.97789	2.67833	2.79513	2.75511	2.91745	0.577875	0.521723	0.672429	0.691923	0.887359	0.201759	0.109578	0.389242	0.730021	-0.926805	0.489636	0.660397	0.795218	2.02505	1.32929	1.80332	1.17694	1.27553	1.17637	1.11009	1.08477	1.24818	0.755695	0.914132	0.820421	-0.121322	0.739734	0.700085
Z0418	0.215016	0.2064	-0.421415	0.418351	0.0811438	0.558922	0.344688	0.384423	0.615483	2.26055	2.52103	2.35055	2.00698	2.42949	2.23653	2.31389	2.59595	2.08621	2.06882	2.1979	2.45782	0.442605	0.425508	0.48565	1.09954	1.16492	0.564373	0.797166	0.950237	1.03988	0.128176	0.390051	0.465879	0.595386	1.17621	1.18795	0.807817	1.5856	1.5772	1.53656	1.39754	1.53442	1.41912	0.126901	0.757412	0.214031	0.768467	0.867188	0.627134
Z0419	-0.26455	0.112901	0.151649	0.124217	-0.054914	0.212368	0.375675	0.200986	0.229674	-0.488566	-0.213845	-0.355658	-0.460525	-0.818029	-0.705383	-0.188119	-0.1203	-0.118886	-0.368748	-0.437578	-0.543971	0.929668	0.832202	0.872141	0.791462	0.54641	0.667967	0.606192	0.581356	0.632157	0.289591	0.957555	-0.179097	-0.695315	0.289026	-0.340238	0.0327867	1.91487	1.95969	1.97401	1.75774	1.6609	1.67916	0.575774	0.576308	0.745499	0.420136	0.669697	0.338283
Z0420	-0.135618	-0.0883647	0.223983	-0.501886	-0.0345242	-0.110172	-0.14375	-0.218621	-0.158289	0.139248	0.344882	0.0833939	0.325751	0.333631	0.152056	0.147935	0.166244	0.247456	0.231201	0.293937	0.444778	2.51501	2.06872	2.28938	1.32635	1.1138	1.39714	1.35611	1.27607	1.12782	-0.400801	0.579838	0.390608	0.116153	0.276478	-0.00450311	-0.158668	-0.0943429	-0.0700332	-0.0484144	0.473755	0.562129	0.425131	3.60281	3.58864	2.87654	3.30204	3.75069	3.03002
Z0421	0.403514	-0.928778	0.525264	3.08911	3.11949	4.05617	3.50906	3.71904	3.72754	3.91985	3.23869	3.91279	3.71878	3.63313	3.99427	3.51301	3.4191	3.83007	3.73807	3.69321	3.87473	-0.293823	-0.513259	-0.213536	-0.735455	-0.0904531	-0.72917	-0.59058	-0.697102	-0.679996	-0.688858	-1.47812	1.39236	1.10031	-0.918175	-0.554579	-0.693541	-0.0502257	-0.386399	-0.0827774	-0.442368	-0.392596	-0.333621	-1.2112	-1.03729	-1.47812	-1.04517	-0.840881	-0.693278
Z0422	0.210038	0.315557	-0.525595	3.81268	3.26112	3.55095	3.93597	3.39544	3.64824	0.614261	0.970715	1.02031	1.04943	1.43886	0.703675	0.854306	0.737048	1.11763	0.640649	1.33052	1.33157	-0.423654	0.335221	0.083519	-0.953156	-0.596099	-0.507594	-0.90881	-0.766766	-0.536011	-0.861948	-0.74144	0.64499	0.0293116	-0.347583	0.172198	-0.0199521	3.60544	3.47229	3.46065	3.37392	3.6443	3.89791	1.71037	2.07838	2.28211	1.59215	1.91202	1.59818
Z0423	-0.100221	0.200441	-0.100221	1.94124	2.21566	1.70926	1.76572	1.45879	1.60931	1.3742	1.85539	1.32128	1.22303	2.16709	0.419795	1.77894	1.75188	0.744816	0.952508	1.04259	1.61264	0.832558	0.64128	0.489475	0.147121	-0.00923699	-0.0116599	-0.0605635	0.0768782	0.0200282	-0.100221	-0.100221	0.540758	-0.100221	-0.100221	-0.100221	-0.100221	2.61468	2.564	2.03909	1.72114	2.08304	2.36744	0.586572	0.519026	0.534778	1.44819	0.636532	1.04045
Z0424	0.0985215	-0.472114	0.373592	3.7938	3.66072	3.90893	3.93231	4.13204	3.8627	2.62124	2.74483	2.58344	2.73434	2.75523	2.70393	2.28333	2.78676	2.58811	2.52514	3.02362	2.7281	1.22176	1.47651	1.55117	0.629223	0.803141	-0.282066	0.464042	0.577006	0.490461	1.37467	0.729077	1.94778	2.05901	1.07444	1.38858	0.726396	8.04955	8.02662	8.05237	7.57279	7.61756	7.54932	2.80614	3.12245	3.08394	3.09379	2.21079	2.85262
Z0425	-0.296984	0.345179	-0.0481944	2.1551	1.72049	2.23027	1.75858	2.11613	2.30918	0.726079	0.899825	0.413601	0.739504	0.847553	0.712576	0.724469	0.859916	0.248395	0.133627	1.22724	1.06645	5.53052	5.31901	5.16675	1.13405	1.03225	0.19702	0.231084	0.640657	0.293292	-0.417235	-0.674612	1.402	1.09055	-0.449146	-0.0235987	-0.153447	4.21832	4.39365	4.30507	5.51271	5.23524	5.39283	6.83989	7.22395	7.57952	7.44726	7.06248	6.5793
Z0426	0.286946	-0.355334	0.0683886	2.79812	2.92959	2.30743	2.55252	2.47496	2.50808	4.80486	4.8481	4.46296	4.37824	4.54553	4.53923	4.78534	4.80502	4.65561	4.88815	4.60944	4.46417	2.82221	2.45917	2.53816	1.55663	1.95099	0.419319	0.240886	0.927167	1.51381	0.681501	0.387397	1.81645	1.50226	1.25804	0.79217	1.51096	3.67244	3.78844	3.69095	3.94138	4.07379	3.98656	3.9556	3.89253	3.36188	3.55472	4.39249	4.80921
Z0427	0.206621	-0.260812	0.0541906	1.13373	0.408032	1.21657	0.56108	0.95139	1.20609	3.74997	3.83919	3.18334	3.53213	3.13636	3.18779	3.41144	3.76282	3.28948	3.68369	3.64753	3.54367	0.915471	0.927638	0.913382	1.61797	2.00551	0.376839	0.691638	1.26401	1.37499	0.300229	0.400871	0.523274	0.306995	-0.00310257	0.512866	-0.586293	1.24021	1.24279	1.28547	1.15807	1.19641	1.25473	5.18184	5.19885	4.3105	6.23698	5.69708	6.31664
Z0428	0.152946	-0.209673	0.0567273	1.99427	0.838701	1.29914	1.21378	1.42007	1.95983	4.69242	4.87909	4.27221	4.33729	4.13524	4.52	4.55192	4.6829	4.49219	4.5597	4.27513	4.55906	0.634972	1.30511	1.16233	2.48867	2.59672	0.893495	0.830412	1.84416	2.02092	0.278929	0.917414	0.867204	1.36847	-0.510335	0.231736	0.274245	1.32328	1.50988	1.47956	1.32954	1.43094	1.34232	6.57225	6.32622	5.74399	7.77653	6.64227	7.33566
Z0429	0.0990145	-0.146373	0.0473585	-0.0132626	0.125465	0.231103	-0.0158986	0.412455	0.847812	4.24318	4.50092	4.11384	4.16221	3.91982	4.37979	4.43934	4.3776	4.0302	4.3778	4.3565	3.95707	0.166648	0.236117	0.554441	1.9788	2.21272	0.319825	0.149602	1.46437	1.75838	0.203928	0.199466	1.15711	1.53129	-0.532662	-0.0078915	0.570861	0.461967	0.494543	0.589253	0.81028	0.516876	0.444699	6.0284	5.89582	5.40844	7.46941	6.00138	6.63591
Z0430	-0.0702201	-0.0408146	0.111035	1.16863	1.19017	1.22605	1.44312	1.50987	1.63901	3.73308	4.07327	3.34118	3.90517	3.66038	3.65134	3.73416	3.69328	4.00386	3.58991	3.52361	3.49835	0.0471398	-0.0787239	0.0813453	1.50447	1.97835	0.182761	0.150627	0.790115	1.23302	-0.106356	-0.153604	1.02834	0.861232	0.53922	0.192056	-0.912967	0.585232	0.607259	0.55817	0.285523	0.316648	0.422689	5.04504	4.89495	5.14835	6.46408	4.99296	5.71385
Z0431	-0.154422	0.292358	-0.137937	2.64405	1.49818	1.82865	1.69145	2.48497	3.18611	2.37312	3.33471	2.46458	2.2066	2.72825	2.45722	2.88868	2.68742	2.83151	2.49754	2.42364	2.6147	0.366596	0.0619189	0.148547	-0.0431415	0.108674	-0.152667	0.0479403	-0.248941	0.0393033	-0.189028	-0.817702	-0.252617	-0.453805	-0.605978	-0.525873	-0.372722	1.56548	2.04459	1.81002	1.89329	1.78333	1.55197	1.40207	1.58518	2.31011	2.72762	1.96611	1.92709
Z0432	-0.2129	0.330133	-0.117233	-4.72349	-4.90505	-5.37453	-4.81836	-5.67259	-5.63807	-1.82602	-1.73656	-1.85847	-1.60196	-1.78391	-1.70259	-1.75165	-1.96555	-1.7855	-1.80158	-1.93072	-1.80749	-2.09579	-1.74549	-1.46235	-3.13482	-3.16134	-3.55393	-3.4491	-3.91913	-4.14233	-4.96022	-5.32102	-5.05834	-5.69466	-4.23549	-3.49921	-3.30055	-5.20974	-5.17442	-5.40267	-5.33733	-5.34233	-5.22525	-2.05163	-2.14165	-2.95618	-2.47886	-1.88799	-1.3006
Z0433	-0.201428	0.204467	-0.0030387	-4.45113	-4.54362	-4.63001	-4.5904	-4.55813	-4.36548	-2.73534	-2.62718	-2.98525	-2.60923	-2.76274	-2.65487	-2.50986	-2.83521	-2.8696	-2.53148	-2.88629	-2.92655	-1.72811	-1.19788	-1.00347	-2.23018	-2.51159	-2.29128	-2.36531	-2.72254	-2.8116	-3.8461	-3.13094	-3.30625	-3.23416	-3.48349	-2.96827	-2.97384	-3.98064	-3.86554	-3.82022	-4.29603	-4.07242	-4.29572	-1.08797	-1.16385	-1.73203	-1.24106	-1.25588	-0.92543
Z0434	-0.0969874	0.262928	-0.16594	-2.87985	-2.53853	-2.7381	-2.58273	-2.61056	-2.61505	-0.935784	-0.401434	-0.730679	-0.972962	-0.806396	-0.627525	-0.57433	-0.49568	-0.552948	-0.660426	-0.66362	-0.798966	-1.9332	-1.86458	-1.55254	-1.1937	-1.27211	-1.31445	-1.20781	-1.35701	-1.44639	-1.7654	-2.0374	-2.14098	-1.9196	-1.4263	-2.03511	-2.16571	-3.02778	-3.0316	-3.0203	-3.11763	-2.99886	-2.93495	-2.4769	-2.23676	-2.47814	-2.51659	-2.34539	-1.99515
Z0435	0.403953	-0.169743	-0.234211	1.38862	0.463944	0.793091	0.53162	0.640648	0.529553	2.90606	3.31157	2.39595	2.4096	2.38208	1.8738	2.88404	3.17826	2.99875	2.19926	2.54832	2.88721	0.0683205	0.0780046	-0.149728	1.08862	1.41081	0.161679	0.505209	0.611621	0.58246	-0.326715	0.176096	0.305264	0.328362	-0.275731	-0.581534	-0.670998	0.37177	0.422719	0.367194	0.335609	0.581927	0.75043	0.1606	0.362689	0.367924	0.147036	0.106111	0.126159
Z0436	-0.484158	0.166985	0.317174	-0.60785	-0.271812	-0.537208	-0.670226	-0.624388	-0.985397	0.920668	1.88551	1.0776	0.513743	1.82568	0.667732	0.818363	1.82485	0.414994	0.309011	1.69832	1.12826	-0.161538	0.0146952	0.047576	0.524294	0.459601	0.0406298	0.0871446	0.426576	0.42788	-0.160391	-0.203533	-0.56409	-0.782032	-0.270989	0.537902	0.142924	-0.0126499	-0.00771195	0.0266884	0.199008	0.230101	0.464759	1.10601	0.956103	0.938248	1.21485	0.910083	0.203954
Z0437	-0.043783	-0.306549	0.350332	1.24583	1.48852	1.08264	1.10881	1.18719	1.37546	3.48143	3.92154	3.54786	3.40997	3.32414	3.52298	3.28716	3.68009	3.52574	3.6244	3.32341	3.48597	0.402951	0.650265	0.298976	1.53629	1.64504	0.927253	0.847651	1.344	1.45655	-0.498633	-0.588549	-0.0187851	-0.119374	0.0474239	-0.334034	-0.779134	1.20042	1.25053	1.25337	0.827613	1.09052	1.22604	0.656061	0.384534	0.294842	0.48937	0.513882	0.100183
Z0438	-0.00760284	-0.0927919	0.100395	0.145775	0.00353075	0.409244	0.709204	0.807476	0.498193	1.54394	1.70753	1.63876	1.29955	1.16581	1.44043	1.23363	1.66973	1.27518	1.37572	1.4861	1.78341	-0.481276	-0.0915515	-0.455626	-0.391623	-0.681122	-0.634652	-0.745212	-0.562962	-0.579739	-0.350914	2.09618	0.415036	-0.894576	-0.494273	-0.696102	-1.39361	0.419367	0.416631	0.24267	-0.493591	-0.243525	-0.264661	-0.577763	-0.699527	-0.767414	-0.718784	-0.490504	-0.514296
Z0439	0.310563	-0.230376	-0.0801871	1.59697	0.913398	1.16627	1.75815	1.55948	1.74447	3.45956	3.2286	3.48925	2.92426	3.41504	3.2483	3.31906	3.25174	3.12811	3.41629	3.14393	3.19298	0.0826115	0.796676	0.557578	0.849149	1.07745	-0.00230117	0.129253	0.754963	0.875723	0.290601	3.25264	1.76632	1.65778	-0.208709	-0.381798	-0.958617	1.46528	1.218	1.67363	0.709582	0.811227	0.914389	0.199888	1.04273	1.24079	0.635286	0.408393	0.628859
Z0440	0.228501	0.0129409	-0.241442	0.90155	0.64203	0.952129	0.962214	1.07606	1.16054	4.0956	4.12546	3.84914	4.23982	3.86192	4.17031	4.12241	4.07441	4.21732	4.10205	3.9783	3.91053	0.418673	0.154908	0.146551	1.49762	1.72353	0.527672	0.411923	1.03277	1.25233	2.68914	4.87329	1.05071	0.822092	0.681964	0.357058	-0.545361	2.25662	2.17464	2.17352	2.36094	2.39251	2.3662	1.15806	1.3282	1.30383	1.29985	1.04431	1.09028
Z0441	-0.1178	-0.060355	0.178155	-0.526737	0.311672	-0.157469	-0.463502	-0.388578	-0.0668776	0.967929	1.11789	0.728172	1.09212	0.664498	1.28178	0.979528	0.892836	1.13225	0.719841	0.740201	0.884185	-0.117402	-0.381076	-0.32247	0.433475	0.531296	0.381077	0.509581	0.631845	0.513619	0.627693	0.735532	0.255891	0.206372	-0.188972	0.00378311	-0.0655443	0.0438136	0.196222	0.125338	-0.291683	-0.158755	-0.290216	-0.147289	-0.0803595	-0.441316	-0.0508803	0.318401	0.662912
Z0442	-0.395334	-0.0204433	0.415777	1.30807	1.21054	1.17769	1.31881	1.1971	1.23022	2.16172	2.41159	1.94268	2.44163	2.3247	1.8344	2.42057	2.35811	2.52254	1.97394	2.24626	2.21302	1.18649	1.11713	1.23779	1.11973	1.3235	0.98876	1.09059	1.16722	1.21424	-0.0859845	-0.31222	0.410692	0.649436	-0.0198217	0.330454	0.131941	1.88163	1.51432	1.59936	1.76286	1.89816	1.89596	1.687	1.71837	1.52082	1.82193	1.81696	1.64253
Z0443	0.434137	-0.309132	-0.125006	1.4227	1.19365	1.63611	1.04986	1.37026	1.27423	2.39273	2.24165	2.14063	2.67043	2.2321	2.2582	2.54807	2.4962	2.34691	2.28157	2.30646	2.49062	1.32149	1.13199	1.16118	0.745677	0.835947	0.503776	0.573078	0.908288	0.890849	0.385642	0.504278	0.981042	0.607061	-0.504564	0.47394	-0.079147	1.84752	1.83425	1.93888	2.06989	2.14546	2.23784	1.7898	2.14319	1.75336	1.70777	1.98035	1.7361
Z0444	0.428671	0.000790934	-0.429462	1.68281	1.47529	1.75737	1.79547	1.70919	2.09873	2.91222	3.24125	2.91661	3.02098	3.06013	3.48231	2.94641	3.14256	3.04845	2.98959	3.08257	3.20917	0.521447	0.521415	0.624437	0.543512	1.02799	-0.505358	-1.11991	0.192386	0.399495	0.352142	0.364193	-0.890028	-0.239924	1.01559	0.805722	0.497844	4.04592	4.00158	4.07315	4.49688	4.483	4.5755	0.824333	0.57943	0.366294	0.765876	1.14063	1.64824
Z0445	0.083934	-0.190734	0.1068	-0.0333897	1.48648	0.634815	1.16146	1.13336	0.93394	5.00172	5.06223	4.73043	5.08347	4.90167	5.28901	5.02843	5.04577	5.04581	4.74435	4.94981	4.94934	-0.442001	-0.029257	0.0141212	2.20948	2.76023	0.407896	0.184319	1.556	2.08605	-0.0183745	-0.952128	0.380342	0.273674	0.930403	0.641333	0.107148	1.24039	1.24085	0.984311	1.06908	1.38423	1.1122	0.32445	0.0989976	0.0243364	-0.343331	-0.421777	-0.0386736
Z0446	0.133906	0.00138658	-0.135293	1.39054	0.614706	1.02444	0.451414	0.831349	0.887972	3.7672	4.39382	3.85343	3.63352	3.97188	4.09048	3.60074	4.12342	3.48114	3.45937	3.49633	3.43427	-0.13424	-0.0752618	0.443368	1.73134	1.89958	0.579522	0.246542	1.0238	1.59179	-0.299275	0.01277	0.986673	0.66887	-0.0875512	-0.00744584	0.485305	-0.00303775	0.0766883	-0.104588	-0.00261135	0.09645	0.0725914	-0.299275	-0.0620898	0.201223	0.133675	0.337965	0.187814
Z0447	-0.0730443	0.0250698	0.0479745	0.182414	0.612711	0.435251	0.505634	0.712699	0.258878	3.14354	3.67055	3.08063	2.58759	3.25241	3.073	3.08387	3.4586	2.71705	2.94388	2.83328	2.86806	0.78899	0.624207	0.349144	0.986283	1.13477	0.272981	0.514359	0.716317	0.70938	-0.10765	0.929613	0.549624	0.159515	0.225986	0.348392	0.322952	0.671055	0.496091	0.465486	0.562994	0.507111	0.474357	-0.0495316	0.0416856	-0.101326	0.628226	0.485764	0.237377
Z0448	-0.318946	0.210025	0.108921	0.174565	-0.652434	-0.594671	-0.66802	-0.0500003	-0.185422	2.95004	3.35375	2.5659	2.67941	2.45661	2.48809	2.77026	2.81625	2.83104	2.75728	3.01442	2.55292	-0.247846	-0.439124	-0.762036	0.914563	1.32427	0.10642	0.0444883	0.48299	0.880344	-0.391361	-0.0383204	-0.0439829	-0.0779063	-0.473731	-0.888795	-0.735644	-0.189502	-0.143668	-0.328676	-0.467595	-0.219511	-0.662199	-0.913707	0.100052	-0.106207	0.0823896	-0.18089	-0.330043
Z0450	-0.231794	-0.0732372	0.305031	0.0405526	0.0347753	0.140413	-0.228304	0.207421	-0.534708	3.14279	3.55022	3.286	3.25344	3.0297	2.79444	3.17803	3.19784	3.05831	3.26115	3.42295	3.31763	0.372072	-0.0617195	0.17897	1.21798	1.35701	0.279708	0.845124	0.799191	1.08277	-0.735353	0.48264	0.400611	-0.146297	-0.623352	-0.259755	-0.124021	0.470411	0.607907	0.498563	0.256196	0.483078	0.354009	-0.0331263	1.0101	0.500059	0.807631	0.690785	0.40554
Z0452	0.105027	-0.66086	0.555833	0.418485	0.808232	0.510715	0.632227	0.788163	0.433558	3.94662	4.49074	3.7864	4.24214	3.96256	4.11904	4.17656	4.14956	4.04422	4.12066	4.22626	3.89699	0.484447	0.699672	0.878924	2.0922	2.57473	1.17903	1.28648	1.66009	1.88836	0.272893	0.481444	0.884069	1.0595	0.792676	0.423856	0.12372	1.19564	1.24175	1.32152	1.2243	1.28698	1.32375	2.08126	1.14718	0.959027	1.33007	1.52635	1.29951
Z0453	-0.171206	-0.0299787	0.201185	0.402671	0.581825	0.715084	0.103065	-0.0206195	0.221189	4.04864	4.25611	3.75262	3.84943	3.48465	3.81785	3.85388	3.86078	3.88429	3.56763	3.96262	3.73246	0.723575	0.433443	0.359904	1.88048	1.97805	1.21192	0.808668	1.39841	1.36208	-0.101699	0.140604	0.510817	0.89504	0.655946	0.0742548	0.800881	0.340197	0.43631	0.163716	0.0903162	0.379231	0.12449	0.99424	1.53569	1.15208	1.47305	1.06606	0.943934
Z0454	-0.215763	0.234477	-0.0187138	-0.438919	-0.510272	-0.436632	0.0337128	-0.397911	-0.588503	-0.804428	-0.810126	-0.997937	-0.916053	-1.3029	-0.793747	-0.948835	-0.667703	-1.29424	-1.2516	-1.48959	-0.690361	-0.851799	-1.07756	-0.97217	-1.20265	-1.31552	-0.609703	-0.621958	-0.887613	-0.804359	0.767642	0.179368	-0.912986	-0.524701	-0.506532	-0.0581424	-0.17258	-0.111112	-0.0429322	-0.140733	-0.64213	-0.65602	-0.569391	-0.999511	-0.800432	-1.20807	-1.24008	-0.931812	-0.959816
Z0455	-0.0182467	0.105332	-0.0870855	0.656862	0.812899	0.996692	0.470061	0.678777	0.630663	-0.157247	0.0215417	-0.364066	0.194762	-0.372179	-0.223274	-0.0684446	-0.114813	-0.285588	-0.180408	-0.354905	-0.275995	-1.05438	-1.14465	-1.06694	-0.498639	-0.720882	-0.126326	-0.241686	-0.631457	-0.761019	1.93825	3.57542	0.0860787	0.0788582	0.383578	0.818424	0.955281	-0.876776	-0.961507	-0.915869	-1.08062	-1.00339	-0.914312	-0.0170723	-0.206524	-0.490372	-0.448552	-0.334191	-0.691585
Z0456	-0.131213	0.0642475	0.0669659	-0.300581	-0.119102	-0.509426	-0.0319593	-0.173372	0.0500355	-0.773303	-0.661536	-0.765322	-1.30261	-0.944293	-0.855279	-0.741878	-0.711411	-1.11406	-0.834613	-1.20601	-0.651676	-0.188538	-0.144604	-0.0508326	0.570052	0.37509	0.926122	0.845091	0.415015	0.11459	2.71689	4.22521	-0.0592014	-0.223681	0.776805	1.14141	1.00064	-1.20331	-1.04942	-1.19311	-1.25191	-1.14683	-1.46828	1.10245	1.01943	0.639785	0.820859	1.04514	0.605087
Z0457	-0.0522666	0.386637	-0.334371	0.17195	0.306717	-0.0983327	0.402592	0.214387	0.16043	-1.47383	-1.16118	-0.796109	-1.52197	-0.580341	-1.25554	-1.08484	-0.761983	-1.45172	-1.40659	-1.26271	-0.949848	-0.45411	-0.118797	-0.223922	0.115313	-0.337653	0.185927	0.165578	-0.163873	-0.277552	3.08512	4.15938	0.521787	0.364698	0.463125	1.22761	0.972773	-0.652888	-0.74071	-0.753667	-0.880973	-0.587875	-0.943673	0.552614	0.63285	0.354356	0.310451	0.734162	0.445697
Z0458	0.151944	-0.21857	0.0666258	2.08847	2.49195	2.57641	2.62579	2.8376	2.81386	2.7296	2.94188	2.88993	2.70894	2.7929	3.33749	2.83506	2.98078	3.03909	2.36279	2.70771	2.75567	0.268239	0.72619	0.601315	1.31843	1.07061	0.69095	0.882031	1.14792	1.09901	1.10408	1.9116	0.505494	0.545076	3.32573	1.86234	2.99316	1.89494	1.76431	1.94933	1.43039	1.52712	1.63443	1.44819	1.12574	1.16085	1.16465	1.21711	1.18537
Z0459	0.30791	0.123542	-0.431452	4.15379	4.44404	4.28631	4.10529	3.76153	4.17252	4.07206	4.3207	3.88649	4.09291	3.98557	4.29087	4.12565	4.03025	3.7674	4.17908	4.01977	4.02893	0.678414	0.981342	0.912361	2.12235	2.22079	1.03306	1.15331	1.78174	1.77275	1.21789	2.37309	1.46081	1.34931	3.75676	2.7286	3.21746	2.64903	2.45929	2.65813	2.54855	2.51361	2.63432	1.88995	1.86235	1.61813	1.70827	1.69792	1.71957
Z0460	0.391737	-0.49722	0.105482	5.25178	4.98091	5.00242	5.71794	5.62857	5.80304	3.16403	3.2834	2.9587	2.7185	2.67766	3.19279	3.15966	3.41102	2.82821	3.13679	2.8732	3.07191	1.43677	2.2488	2.31261	2.27831	1.99344	1.47047	1.13877	2.20267	1.91918	2.72089	4.66702	1.18749	0.276902	5.25566	4.75893	5.43992	4.46658	4.21811	4.39452	3.97692	4.08587	3.98434	4.52417	4.47976	4.3572	4.44586	3.93685	3.94488
Z0461	0.29483	-0.476745	0.181916	4.6825	4.77689	4.95529	5.00405	5.23792	4.95828	3.4694	3.88258	3.39282	3.47062	3.37354	3.44353	3.7486	3.58917	3.26474	3.38785	3.33906	3.41239	1.20781	2.31991	2.27325	2.0245	2.01902	0.948164	0.797861	1.68121	1.91148	1.64189	2.74058	0.733858	0.292001	4.77234	4.03382	4.69108	4.25606	4.13623	4.25428	4.05554	4.0348	4.0993	3.29352	3.20109	3.21111	3.18134	3.1254	3.35427
Z0462	-0.0367082	-0.0910108	0.127719	2.77837	2.45142	2.91741	2.67909	2.76894	3.0132	3.67451	3.75007	3.31411	3.23355	3.2854	3.70139	3.49167	3.52327	3.37528	3.76813	3.50392	3.45844	0.599319	0.129752	0.131908	1.74712	1.84332	0.79433	0.98194	1.53654	1.55004	1.5187	1.32217	0.936284	0.970618	2.34305	2.08353	2.41427	4.03125	3.85999	3.91806	3.94037	3.92609	4.19068	2.01016	2.19109	1.98485	2.38358	2.36244	2.55969
Z0463	0.607998	-0.689298	0.0813004	1.736	1.6307	1.57657	2.37368	2.66519	2.67727	2.24433	2.75879	2.11099	2.55638	2.16856	2.17379	2.45799	2.57303	2.22615	1.62684	2.35542	2.42787	0.353327	0.290329	0.111354	1.79239	1.50386	0.968665	0.813136	1.4268	1.06282	4.08424	1.96229	0.433652	0.484532	3.33485	3.10766	2.93503	7.38608	7.23655	7.29772	7.19513	7.05998	7.2344	3.73754	3.44679	3.90297	3.65537	2.78649	3.15875
Z0464	0.846759	-0.583945	-0.262814	-1.56683	-1.86323	-1.04843	-1.3014	-1.21765	-1.55708	1.51031	1.76453	1.64013	1.47785	1.36838	1.29044	1.46032	1.60587	1.2172	1.48134	1.62805	1.52488	-2.18389	-2.18022	-2.28335	-0.437412	-0.414479	-1.44628	-1.51153	-0.620772	-0.780663	-1.94721	-3.1311	-1.34675	-1.94898	-1.83201	-1.96106	-1.62386	-2.12088	-2.22297	-2.19047	-2.10423	-2.43098	-2.57116	-2.95107	-2.16247	-2.57178	-2.53628	-1.91298	-2.46945
Z0465	0.667905	-0.922467	0.254561	-2.36242	-2.36425	-1.48081	-1.41043	-1.20336	-0.88158	0.690701	1.71221	0.579235	1.00786	0.744815	0.685809	0.897824	1.33661	0.634408	0.763108	1.33856	0.924724	-1.67452	-2.01091	-2.00989	-0.297822	-0.221034	-0.540115	-0.768997	-0.432978	-0.3351	-1.86312	-2.34034	-1.62462	-1.54967	-1.81214	-2.65239	-1.86781	-1.54223	-1.32563	-1.60049	-1.56922	-1.39831	-1.2314	-1.25959	-1.26932	-1.78101	-1.88687	-1.57466	-1.46009
Z0466	0.717423	-0.773885	0.0564626	-1.11231	-0.957026	-1.02957	-0.897129	-0.900427	-0.936633	1.94513	2.69247	1.39335	2.00444	1.60618	1.86494	1.94461	1.90151	1.42232	1.68891	2.13192	2.01256	-1.34761	-1.28955	-1.15013	-0.175757	0.414738	-0.159613	-0.59807	0.0437825	-0.0158815	-0.734515	-1.24496	-1.06097	-1.06291	-1.4711	-1.73922	-2.03105	-1.31224	-1.17209	-1.28165	-1.40072	-1.32511	-1.41172	-1.34426	-1.25304	-1.27303	-0.877265	-1.74164	-1.1176
Z0467	0.726173	-1.02043	0.294255	-1.56475	-0.74538	-0.616612	-0.981763	-0.841319	-0.579766	0.550031	0.72853	0.168069	0.425117	0.566444	0.378135	0.8258	0.550449	0.346612	0.652536	0.443906	0.474719	-1.85651	-1.90608	-1.9228	-0.198721	-0.508339	-0.455493	-0.68942	-0.222334	-0.498607	-2.42544	-2.58387	-1.45711	-1.48014	-2.40048	-2.31477	-3.22704	-1.47415	-1.45522	-1.24178	-1.41577	-1.42736	-1.45644	-1.79184	-1.70968	-1.43233	-1.53916	-1.182	-1.43147
Z0468	-0.401734	0.190614	0.21112	-0.0307989	-0.0947325	0.0316083	0.00412938	-0.0814435	-0.0536606	-1.15866	-1.23365	-1.13118	-1.27188	-1.19108	-1.1626	-1.20256	-1.28747	-0.866524	-1.09004	-1.14407	-1.08608	-0.482845	-0.459457	-0.443912	0.348225	0.181575	0.590352	0.604097	0.422459	0.296685	1.07714	1.17832	0.643136	0.660999	-0.030631	0.410788	0.17323	-0.787234	-0.892729	-0.839281	-1.00555	-1.08777	-1.06909	-0.558208	-0.854099	-1.11766	-0.927215	-0.312466	-0.249718
Z0469	0.140774	-0.0995021	-0.0412721	1.55669	1.54666	1.85031	1.87704	1.96745	1.78719	1.96924	1.42405	2.02349	2.13929	1.70579	2.25202	1.8956	1.5882	2.02013	1.94362	1.92692	1.88073	0.756618	0.876096	0.717256	-0.282496	-0.287437	-0.24577	-0.321692	-0.0845747	-0.00439629	-0.194021	-0.171824	1.52833	1.4653	0.030275	-0.577329	-0.806543	1.07353	1.09679	1.15561	1.20917	1.09082	1.16351	-0.00256107	-0.0317463	0.210241	0.0214448	0.140861	-0.17797
Z0470	0.255343	0.345111	-0.600454	2.71659	2.21123	3.04418	3.46561	3.68919	3.91536	2.0628	1.69153	2.2643	1.99552	1.68929	1.50756	1.35789	2.18976	1.39954	1.26847	1.24849	2.06708	-0.79878	-0.789865	-0.558006	-0.94732	-0.797345	-0.719747	-0.479841	-0.56526	-0.557592	-1.48222	-0.696128	0.0226454	0.539343	-0.114452	-0.558679	-0.422945	0.197382	-0.0142172	0.446417	-0.143303	-0.282167	-0.250137	-1.48222	-0.862975	-0.847223	-1.48222	-0.844982	-0.995133
Z0472	-0.000364256	-0.199605	0.19997	0.61195	0.602221	0.332002	0.555212	0.288176	0.305562	1.03425	1.34816	1.01448	1.06996	1.02999	1.52264	1.36644	1.1098	1.37536	1.26442	1.35202	1.02043	0.0943129	-0.00844896	0.450429	-0.162749	-0.0869274	0.162465	0.164802	0.0404323	0.0093793	0.980518	0.394151	0.990531	1.18351	0.985218	0.869423	0.856521	0.98527	1.05161	0.944199	0.697678	0.682068	0.748874	0.71181	0.633699	0.381103	1.29948	2.20616	2.71653
Z0473	0.0584618	-0.0683374	0.00987556	1.83542	1.7384	1.79811	2.25416	2.16123	1.96803	1.27622	1.15975	1.18393	1.24412	1.28839	1.41416	1.14171	1.15623	1.25711	1.28574	1.1231	1.1805	-0.288452	-0.255354	-0.169376	-1.27427	-1.08713	-0.5655	-0.741592	-0.935072	-0.779403	0.367984	0.270881	1.23089	0.838385	2.02268	2.14547	2.21309	0.290843	0.0858252	0.319042	0.628641	0.217224	0.58934	-0.996472	-0.564502	-0.42278	-0.837836	-0.689479	-0.351949
Z0474	-0.0259941	-0.105105	0.131099	1.74114	1.49584	1.22038	1.17711	1.07512	1.00354	-0.0753267	0.556261	0.327277	-0.0380746	0.0540617	0.185862	0.0631231	0.16515	0.0665439	0.119629	0.439596	0.101986	0.530737	0.353174	0.451634	0.573323	0.589625	0.370442	0.389494	0.561444	0.471526	0.251945	-0.112356	1.5729	1.51896	1.10617	0.92214	0.745585	1.51166	1.52989	1.4897	1.31988	1.37783	1.33887	0.924873	0.97793	0.79728	1.02055	0.960193	0.950263
Z0475	-0.483903	0.864312	-0.380409	2.68839	2.37757	0.9681	1.32837	1.66682	0.830653	-0.0422249	0.0826975	-0.639135	-0.512897	-0.614343	-0.748998	-0.289139	0.0455214	-0.335039	-0.684179	-0.553328	-0.952779	1.39004	1.19703	1.30481	-0.472739	-0.503618	-0.50474	-0.51511	-0.322249	-0.242203	-1.69749	-1.7874	2.98112	2.73512	-0.880036	0.52187	0.399079	2.95519	3.0074	3.01154	3.57111	3.55155	3.42695	0.105379	-0.220393	0.033213	-0.537628	-0.540592	-0.282716
Z0476	0.0493368	0.512695	-0.562032	3.55189	3.11613	3.07063	3.32168	3.34677	3.01061	0.683638	0.795814	-0.0389359	0.54031	0.346382	-0.256509	0.406156	0.654255	0.000161637	-0.110669	-0.778119	0.822209	0.550194	0.441814	0.412334	0.470102	0.379919	0.293279	-0.0706072	0.580565	0.370976	0.643523	0.680959	1.14118	0.725186	-0.237006	-0.691246	0.494709	3.75991	3.65799	3.68546	3.81586	3.87925	4.07809	1.47852	1.73613	2.57506	2.18965	1.63658	2.20556
Z0477	-0.254899	-0.00432005	0.25922	0.00525739	-0.508792	-0.400824	-0.252287	-0.396442	-0.400131	-1.21662	-1.33324	-1.08475	-1.11488	-1.23865	-1.00207	-1.03663	-1.36733	-1.11019	-1.19441	-1.19042	-1.25627	0.445159	0.668148	0.581014	-0.0505193	-0.262563	0.666182	0.722996	-0.169928	-0.298965	1.02768	1.01788	-0.380558	-0.265289	-0.028915	0.255037	-0.0533959	-0.52784	-0.597676	-0.567897	-0.672153	-0.711245	-0.738619	0.185596	-0.0373864	-0.593232	-0.145877	0.536543	0.933336
Z0478	-0.459809	1.1491	-0.689293	0.414519	0.405287	0.255848	0.295656	0.655217	0.571253	0.16458	-0.152491	0.074729	-0.37459	-0.35563	0.170537	-0.319269	-0.0347354	0.348986	-0.278894	-0.132441	0.0974302	1.44533	1.99641	1.77553	0.824657	0.759723	0.842215	0.788119	0.88085	0.752347	-2.0393	-0.622087	-0.830631	-0.984319	-1.5699	-1.22065	-1.44092	1.4554	1.58541	1.57265	0.973692	0.964304	0.907621	2.95842	2.97567	2.99858	2.66045	3.10021	2.74028
Z0479	0.150572	-0.0439128	-0.10666	-0.0607236	-0.0328096	-0.0165011	-0.433252	-0.0880701	-0.0365432	0.531892	0.810131	0.671111	0.745885	0.513506	0.87424	0.977682	0.814116	0.559108	0.829971	0.950788	0.748912	-0.173819	0.112712	0.240318	-0.0558959	-0.296821	0.159983	0.0367004	0.0241002	-0.122369	-2.44986	-2.11791	0.225405	0.906351	-1.61757	-2.83606	-2.30416	-1.29174	-1.29955	-1.33113	-1.63433	-1.51452	-1.49158	0.21906	0.284356	0.113527	0.111794	0.35769	0.340687
Z0480	-0.0237998	0.397206	-0.373406	2.2799	1.47325	2.35873	1.988	2.40019	2.27638	0.683926	0.96045	0.846981	0.322912	0.628053	-0.0228471	0.038883	1.0182	0.280179	0.860185	-0.26402	0.179249	3.96405	3.98221	3.74419	0.889914	0.821412	0.931035	0.588807	0.788624	0.788262	-0.971335	-0.894112	2.05633	1.88517	-0.217099	-0.9517	-2.03642	4.01544	4.15586	4.03066	5.0731	5.08441	4.95206	5.84833	5.98056	6.10116	6.0393	6.05933	5.11381
Z0481	-0.0141932	-0.223935	0.238128	1.32281	1.57374	1.06008	0.98722	1.01298	1.11624	3.12755	3.26953	2.84237	3.12429	2.96214	3.04019	3.01481	3.13369	2.8557	2.6186	2.80379	2.86689	1.12283	0.604639	0.875335	1.08403	1.22646	0.621128	0.439799	0.924227	1.18114	-0.0980829	-1.06329	1.43015	1.74676	-0.670148	0.199787	-1.40441	1.23212	1.11915	1.06964	1.13566	1.18735	1.23621	0.168004	1.177	0.696135	0.47971	1.30215	1.04317
Z0482	-0.02927	-0.335463	0.364733	-0.640825	-0.714863	-0.924726	-1.34453	-0.679715	-0.928082	-1.02629	-0.318149	-1.01754	-1.09357	-1.07326	-1.58153	-1.12363	-0.528019	-0.632691	-0.812665	-1.15653	-1.16968	0.0827797	-0.11206	0.289232	0.710008	0.46142	0.786631	0.700626	0.723493	0.546624	1.47289	1.88297	0.220017	0.428005	0.110086	0.405511	0.259471	-0.64996	-0.436083	-0.661082	-0.636644	-0.407825	-0.402646	2.3965	2.44127	1.68562	1.83507	2.27504	1.95862
Z0483	0.0801705	-0.297959	0.217788	0.705073	0.687603	0.491574	0.744355	1.17529	0.989875	-1.00705	-0.80945	-1.02865	-0.95763	-1.15519	-1.56175	-0.994753	-0.760377	-1.19626	-1.23801	-1.13153	-1.18018	-0.771329	-0.655871	-0.677877	-0.271302	-0.329411	0.299823	0.330764	0.120776	0.155572	0.957559	0.73371	0.944626	0.617987	-0.0376243	0.180151	-0.130578	0.501445	0.420681	0.319205	-0.198697	-0.17509	-0.285672	-2.61309	-2.50774	-1.6676	-2.37204	-1.94078	-2.00917
Z0484	-0.168987	0.100221	0.0687662	-0.31534	-0.210026	-0.211741	0.171213	0.258545	0.0507999	-2.59358	-2.264	-2.66462	-2.9903	-2.62183	-2.69233	-2.61313	-2.62702	-2.97227	-2.74983	-2.73924	-2.60161	-1.92646	-1.79614	-1.84185	0.445399	0.185729	0.376771	0.262877	0.235871	0.0133982	-0.339489	-0.0370419	0.0269998	-0.520114	-1.53389	-1.72332	-1.41007	-1.89696	-1.82204	-1.90266	-2.24682	-2.22392	-2.22252	-2.77858	-2.58171	-2.71754	-2.73553	-2.72903	-2.62611
Z0485	0.144242	-0.0048251	-0.139417	0.993204	1.19973	1.24964	1.1703	1.35345	0.997315	-1.92258	-1.44886	-1.68737	-1.55439	-1.96259	-1.58132	-1.86287	-1.66789	-1.79421	-1.91499	-1.56672	-1.57874	2.08953	2.23227	1.974	0.0755062	0.0123535	0.292722	0.214635	0.130986	0.138779	-0.557347	-0.349923	1.80698	1.82804	-1.58922	-1.20362	-1.69517	1.63938	1.53655	1.54544	2.31463	2.29178	2.5263	3.10002	3.17059	3.37448	3.14229	3.23739	2.45137
Z0486	0.216228	-0.211315	-0.00491386	-0.288801	0.403022	0.0313734	0.165808	0.0761208	-0.074984	-0.845096	-0.69916	-0.556417	-0.785383	-0.764142	-0.485452	-0.475697	-0.526511	-0.654004	-0.824934	-0.638337	-0.699591	-0.167313	-0.321768	-0.438752	-1.09893	-1.1865	-0.369489	-0.428892	-0.930388	-0.674776	-1.05147	-0.711259	1.18269	1.08172	-1.14148	-1.01622	-0.945954	-0.790555	-0.900733	-0.757786	-0.799464	-0.904219	-0.681651	-2.38589	-1.93876	-1.59582	-1.42437	-1.31924	-1.0119
Z0487	-0.442154	0.235635	0.206519	1.67209	1.40997	1.82707	2.38844	2.27911	2.41066	-0.398343	-0.919137	-0.712055	-0.493512	-0.805932	-0.719681	-0.603333	-1.03498	-0.791016	-0.372526	-0.333962	-0.588651	1.44944	1.55181	1.38779	1.92059	1.73757	2.15092	1.94353	1.8263	1.78555	1.03294	2.10788	-1.13537	-1.01502	0.470181	0.833124	0.657135	2.27965	2.32569	2.31638	2.08241	1.87627	1.81409	0.771526	0.698002	1.0969	0.818802	0.735178	0.445629
Z0489	-0.0987427	0.0816052	0.0171375	0.214715	0.604463	0.306946	0.21208	0.526089	-0.0910189	2.20043	2.37609	2.31448	2.15967	2.30688	2.9447	2.26761	2.42636	2.91578	2.81558	2.43687	2.5979	-0.0264802	0.180717	-0.121987	0.377352	0.21031	0.110237	0.0337373	0.158131	0.166107	-0.235955	-0.0785358	0.830271	0.418988	0.588906	-0.5728	0.425312	-0.0967136	0.213595	-0.115224	-0.391506	-0.430953	-0.381472	-0.177837	-0.245383	-0.512473	-0.43168	-0.334279	-0.297146
Z0491	0.496281	-0.414353	-0.081928	1.48317	1.14596	0.20788	1.06193	1.1935	0.865893	1.44767	2.10865	2.36753	1.99242	2.38031	2.10283	2.21196	2.19298	2.2003	2.12735	2.08046	2.58561	0.29556	0.365029	0.429717	0.0163258	0.00328374	0.236578	0.135701	0.0119344	0.362067	-0.174432	-0.177601	0.800724	1.21849	0.489841	-0.671866	-0.963695	-0.000412736	0.059239	0.0737635	-0.0277051	-0.0555144	-0.205114	-0.471619	-0.72651	-0.328697	-0.530745	-0.226943	0.0678381
Z0492	-0.39582	0.157062	0.238757	-1.44666	-1.53919	-1.95286	-1.76914	-1.60353	-1.51335	-1.53129	-1.14706	-2.12899	-1.69481	-1.92001	-1.2863	-1.43975	-1.42464	-1.86231	-1.82507	-1.6	-2.07972	-0.186455	-0.16861	-0.277015	-1.97917	-1.99901	-1.25439	-1.11857	-1.47801	-1.66015	0.186652	-0.050591	-1.13922	-1.097	-0.026328	0.211482	-0.534511	-1.61295	-1.77155	-1.75327	-1.69665	-1.85857	-1.80293	-1.43357	-1.34541	-1.29376	-1.3151	-0.709416	-0.391336
Z0493	-0.0158471	-0.265992	0.281839	-0.180004	0.187859	-0.490939	0.135202	0.00255808	0.21416	1.69914	2.07074	1.47583	1.69193	1.52254	1.55787	1.70393	1.73204	1.64856	1.45801	1.62026	1.33271	0.822463	0.779034	1.20391	0.923206	0.975797	1.10782	1.30409	0.94791	0.9341	1.67827	2.39619	0.96628	0.638101	0.31178	1.07659	1.06073	2.89975	3.073	2.89608	2.39263	2.61195	2.29809	2.96233	3.18735	2.675	2.83627	2.97999	3.22235
Z0494	-0.366133	0.252475	0.113658	-0.0655789	-0.65715	-0.618367	-0.31903	-0.250213	-0.261233	0.189033	0.429773	0.257919	0.415151	0.149352	0.180499	0.514803	0.484855	0.422824	0.432725	0.360329	0.268149	-0.398226	-0.625942	-0.654685	-0.281999	-0.474475	-0.247307	-0.190908	-0.394038	-0.37028	-0.768873	-0.554743	-0.582907	-0.818351	-0.350027	-0.406555	-0.895428	-0.154593	-0.0872158	-0.12816	-0.304203	-0.351226	-0.16478	-0.228116	-0.160045	-0.493546	-0.363122	-0.253512	-0.385921
Z0495	0.115948	-0.25591	0.139963	-1.98139	-1.73624	-1.88245	-1.91007	-1.86075	-1.63036	0.666113	0.840004	0.845139	0.834967	0.458815	0.937891	0.866446	0.803754	0.865044	0.7186	0.900946	0.664564	-0.640707	-0.828519	-0.876155	0.0495633	-0.0231185	-0.00972786	-0.211751	-0.409023	-0.571953	0.495508	-0.527059	-0.385325	-0.373219	-0.087825	-0.399684	-0.619943	-1.83912	-1.75937	-1.90318	-1.74313	-1.8689	-1.86734	0.321861	0.217334	-0.0534079	-0.0338008	-0.0349336	0.105347
Z0496	-0.542688	0.1884	0.354289	0.0268601	-0.203777	-0.341279	-0.53488	-0.450918	-0.126555	1.04143	1.0012	0.885109	1.13203	0.997167	1.00266	1.0236	0.861562	0.784885	0.852535	0.833774	1.02345	0.205803	-0.23745	-0.169573	0.081966	0.11109	0.509535	0.477662	0.188699	0.208028	0.71685	0.0738409	0.0966923	0.439289	-0.120659	0.113331	-0.041418	0.00705154	-0.0244235	-0.0288455	-0.33588	-0.22429	-0.437002	-0.299635	-0.139097	-0.587679	-0.574522	0.0628177	0.0204656
Z0497	0.0276573	-0.323825	0.296167	1.51605	1.69948	1.32451	1.15567	1.12048	1.03852	1.26627	1.2322	1.10352	1.06829	1.13432	0.753797	0.414425	1.12336	0.846979	0.756709	1.0216	0.770641	0.945979	1.05758	0.943355	0.108856	0.0971505	0.167623	0.0996262	0.192406	0.225191	0.269414	0.486127	2.84685	3.58163	1.32984	0.893195	1.22492	1.01563	1.19728	1.11484	0.841256	0.992673	0.791157	0.68054	0.857241	0.884083	0.764842	1.03942	1.03781
Z0498	-0.162171	0.0624846	0.0996863	1.47272	1.52043	1.15271	1.17805	1.18221	1.47691	2.18658	2.02731	1.91603	1.98466	1.83457	2.09304	2.0877	1.90865	2.28205	2.20019	2.1839	2.05231	0.958953	1.0414	1.20412	0.887801	0.62461	0.686797	0.753007	0.734998	0.715636	-0.832453	-0.700826	3.07617	3.46547	0.886185	1.05268	1.28459	1.24742	1.31633	1.12654	0.821578	0.919319	0.848733	0.765015	0.713976	0.82143	1.14707	0.748992	0.82242
Z0499	-0.115209	-0.0526818	0.167891	-1.26879	-1.36297	-1.13803	-0.588918	-0.88618	-0.924693	-3.07566	-2.89201	-3.11047	-2.87515	-3.2851	-3.02909	-3.04529	-3.06204	-2.92936	-2.84344	-3.24684	-3.01522	-2.22581	-2.26378	-2.16076	-1.50741	-1.57963	-0.567865	-0.580958	-1.23918	-1.2267	-0.980426	-1.02695	-0.576403	-0.41929	-0.273617	0.00871502	-0.302028	-2.02346	-2.10674	-2.09045	-1.96368	-1.96332	-1.78748	-3.17661	-3.27962	-2.44997	-2.92927	-3.22627	-3.12199
Z0500	-0.0476452	-0.125575	0.17322	-1.57986	-1.43143	-1.51001	-1.54314	-1.65791	-1.60136	-1.5189	-1.54145	-1.6303	-1.65006	-1.46046	-1.59609	-1.57471	-1.56128	-1.55579	-1.63644	-1.40491	-1.7177	-2.3336	-2.41913	-2.27583	-2.37281	-2.52583	-1.65398	-1.43328	-2.14788	-1.99286	-0.926377	-1.25326	-0.906259	-0.623355	-0.0833072	0.19544	-0.00786057	-2.86591	-2.83251	-2.84289	-3.15173	-2.90227	-3.02332	-3.14227	-3.2122	-3.3151	-3.32606	-2.92501	-2.4871
Z0501	0.269348	-0.353656	0.0843079	-1.26227	-1.80694	-1.57967	-1.57235	-1.55679	-1.60014	0.750025	1.04773	0.919176	0.677579	0.934992	1.07605	0.792776	0.827687	0.77014	0.862185	0.756593	0.911679	0.0746473	0.362715	0.611454	-0.580458	-0.418378	0.0192863	0.106509	-0.433405	-0.530267	-1.09606	-1.13055	-0.44526	-0.7211	-0.0576897	-0.671276	-0.535386	-1.73767	-1.49788	-1.75472	-2.05583	-2.00885	-1.96273	-0.705399	-0.594966	-1.03911	-0.681394	-0.582894	-0.362669
Z0502	0.622666	-0.724152	0.101486	1.11181	1.33143	1.62874	1.49409	1.80486	1.89672	2.55576	1.93463	2.73289	2.39181	2.38676	2.42613	2.37634	2.19239	2.41985	2.38982	2.35052	2.38572	0.01315	0.0903999	-0.128153	-1.03818	-0.81937	-0.82063	-0.772135	-1.07524	-0.903117	-0.150151	-1.81676	0.222218	0.0716979	-0.519179	-1.07533	-0.871042	-0.613136	-0.477595	-0.521619	-1.19474	-0.809621	-0.537237	-1.01598	-1.01082	-0.895778	-1.32682	-0.959467	-0.752886
Z0503	-0.081932	-0.012059	0.093991	0.502674	0.817779	1.04857	1.01648	0.849173	0.853898	-0.103585	0.514375	-0.115116	-0.662923	0.107169	0.0152242	0.134587	0.358681	0.430452	0.291334	-0.152217	0.30824	1.21709	0.896434	0.84328	0.273359	0.395586	0.500208	0.566728	0.647294	0.399792	-0.278243	0.0406893	0.635661	0.592317	-0.416526	-0.0930943	-0.148785	0.195537	0.161621	0.182624	0.7997	0.590989	0.853412	0.302805	0.214013	0.365037	0.16121	0.363642	0.254041
Z0504	0.128901	-0.269526	0.140625	-1.93268	-1.75448	-2.1272	-2.10181	-2.0998	-2.15888	-1.98981	-1.79877	-1.86308	-2.10766	-2.04645	-1.9684	-1.81905	-1.91515	-2.13104	-2.11453	-2.18189	-2.045	-2.21085	-2.57009	-2.69713	-2.81817	-2.8872	-2.17393	-1.98576	-2.67514	-2.40671	-0.666357	-1.89528	-0.57192	-0.503784	-0.318859	-0.0801258	0.0985621	-2.9863	-3.14574	-3.06101	-3.44733	-3.22201	-3.14382	-3.69995	-3.76966	-3.47948	-3.85801	-3.60212	-2.87068
Z0505	0.0593522	-0.128861	0.0695091	-1.02205	-1.48798	-2.17028	-1.99325	-2.13372	-2.34614	-3.23162	-3.01416	-3.10428	-2.9763	-3.01496	-2.99721	-3.20658	-2.96631	-3.42474	-3.05775	-3.59101	-3.33703	-1.55026	-1.57788	-1.59272	-1.92219	-2.14842	-1.64706	-1.69344	-2.07631	-2.19416	0.817043	0.0224138	-1.8783	-1.96625	0.376316	0.0858312	0.181046	-3.46242	-3.52505	-3.66124	-3.78408	-3.76969	-3.88095	-0.988334	-0.928728	-1.10286	-1.13954	-1.22342	-0.462272
Z0506	-0.241661	0.222977	0.0186845	-0.997936	-1.35179	-2.2098	-2.01678	-2.0075	-1.91098	-3.94293	-3.4865	-4.5388	-3.63612	-4.43042	-5.24709	-3.60291	-3.23468	-4.00628	-4.11226	-4.6243	-3.48236	1.31981	1.37398	1.34498	0.160424	-0.274049	0.460955	0.448935	-0.0981011	-0.332186	1.36492	0.741751	-1.84638	-1.8007	-0.136936	0.247929	0.285886	-0.457694	-0.317839	-0.34288	-0.742467	-0.627121	-0.666488	1.39338	1.24947	1.08757	1.18938	1.18915	1.61336
Z0507	-0.0157573	-0.109156	0.124913	-2.55789	-2.70767	-3.54095	-3.14489	-3.49883	-3.16072	-3.00225	-2.96311	-3.11087	-2.97503	-3.21195	-2.91058	-2.93823	-3.09512	-2.98167	-3.14897	-3.10684	-3.21278	-0.734395	-0.813137	-0.823255	-1.47391	-1.63199	-0.949778	-0.900917	-1.45344	-1.49269	0.444255	-0.559151	-2.32566	-2.52134	0.281031	0.266649	0.121146	-2.92364	-2.88452	-2.85733	-3.39065	-3.36158	-3.40032	-2.09808	-2.04874	-2.39044	-2.36653	-1.84694	-1.17779
Z0508	0.00444407	0.0754308	-0.0798749	-2.4395	-3.00342	-3.27911	-3.60263	-3.19177	-3.26686	-3.18198	-3.11255	-3.30324	-3.04239	-3.75078	-3.11894	-3.22632	-3.05522	-3.63697	-3.05916	-3.59463	-3.15757	-1.17256	-1.12538	-1.00146	-1.81195	-1.96119	-1.26794	-1.18711	-2.01456	-2.01585	0.315201	-0.441794	-2.78716	-3.11252	0.00130211	0.169277	0.0861469	-2.66929	-2.55573	-2.77713	-2.69749	-2.7077	-2.59707	-1.68389	-1.44292	-1.52725	-1.60269	-1.699	-1.00131
Z0509	0.212987	0.168664	-0.381651	-0.766376	-0.433749	-0.332927	-0.398637	-0.206679	-0.178117	-1.90732	-1.18103	-0.859828	-2.00171	-1.75366	-1.88751	-1.32026	-0.871768	-1.32951	-1.4355	-2.60214	-1.28056	0.400332	0.55749	0.329984	-0.101501	-0.247711	-0.263851	-0.528399	-0.300293	-0.130586	0.138352	0.563907	-0.0845329	-0.607404	-1.03327	0.0909016	-0.775866	2.20169	2.2092	2.31503	2.78754	2.54507	2.62122	0.913195	0.894369	1.13415	1.18575	0.772658	0.32091
Z0510	0.211482	0.340923	-0.552405	-0.203687	0.0574219	0.436291	0.969951	0.624602	1.01261	0.0902368	0.130767	-0.729268	0.324583	0.158386	-0.307558	-0.340568	-0.0238285	-0.255816	0.429565	-0.387966	0.15297	0.95169	1.01898	0.896612	1.16815	1.19041	1.05757	0.941569	0.985487	1.21369	-0.224573	-0.271822	-0.0473736	0.210348	-0.867591	-0.352301	-0.361222	2.0018	1.95525	1.94685	2.34204	2.25456	2.42145	0.836906	0.464801	0.829325	0.989909	0.61701	0.0950184
Z0511	0.0722762	0.00729463	-0.0795709	0.00543732	-0.0679154	0.107604	-0.370397	-0.23453	-0.315623	-2.45107	-1.84892	-2.74798	-2.92174	-2.42266	-2.87694	-2.84433	-2.05759	-2.21375	-2.58306	-2.05849	-2.20161	0.302626	0.424624	0.0966115	0.201306	-0.0764455	0.299473	0.312119	0.359738	0.354318	0.0817359	1.01756	0.0643056	-0.37559	0.573764	0.395636	0.817365	1.02235	1.09005	1.06083	0.813316	0.818628	0.727863	-0.373007	-0.258445	0.0248932	-0.479355	-0.411113	-0.291989
Z0512	-0.135134	-0.0397963	0.17493	-2.45681	-2.38176	-2.94379	-2.61814	-2.71527	-2.68873	-3.44509	-3.61355	-3.28178	-3.42769	-3.35854	-3.20889	-3.45065	-3.39649	-3.48095	-3.20402	-3.2213	-3.64228	-2.26224	-2.25917	-2.3592	-1.59193	-2.08517	-1.66672	-1.70487	-2.04596	-2.28901	1.36655	0.329828	-1.94642	-2.38291	-0.436145	-0.11211	-0.306893	0.402722	0.398993	0.460257	-0.0290434	-0.0962458	-0.198667	-1.54052	-1.54364	-1.71363	-2.54538	-2.17189	-1.42728
Z0513	-0.204071	0.149595	0.0544756	1.68779	1.72668	0.696968	0.996155	0.897637	0.488795	0.316999	0.516203	0.51808	0.719827	0.399333	0.203276	0.490129	0.480568	0.572301	0.557771	0.560147	0.501626	0.273585	0.380246	0.301204	-0.688701	-0.708424	-0.699237	-0.779743	-0.585312	-0.407005	0.0949258	0.18371	1.50816	1.79279	-0.850734	0.39477	0.0311146	0.661174	0.708058	0.585695	0.941407	0.996483	0.983776	-0.906106	-0.787283	-0.397315	-1.13	-0.508335	-0.845126
Z0514	0.0372479	-0.0355799	-0.00166799	-1.37864	-0.938443	-1.42557	-0.803456	-0.979099	-1.29948	-2.14561	-1.99366	-2.23916	-2.19375	-2.60195	-2.58933	-2.76961	-2.07334	-2.82908	-2.55435	-2.97778	-2.33648	-0.0550031	-0.0890578	0.204732	-0.153819	-0.122126	0.365213	0.320531	0.474811	0.174864	0.653261	0.390943	0.862988	1.28229	0.0587371	0.1529	-0.0944326	0.40321	0.351775	0.43392	0.398494	0.260037	0.36059	0.281243	0.162795	0.344745	-0.107794	-0.328148	-0.363359
Z0515	0.0439037	-0.147718	0.103814	-1.17587	-1.42099	-1.47147	-1.1927	-1.27415	-1.18763	-1.35502	-0.783731	-1.49813	-1.21153	-1.06985	-1.22199	-1.3224	-1.14549	-1.14804	-1.1094	-1.36829	-1.15404	-0.309096	-0.485629	-0.306987	1.0986	0.991732	1.1249	1.15219	1.2486	1.08242	0.192835	0.285545	0.800889	1.06086	-0.26123	-0.441351	-0.160263	-0.6385	-0.770385	-0.707613	-0.869659	-0.775189	-0.813039	-0.217387	-0.479508	-0.282634	-0.498844	-0.54809	-0.77213
Z0516	0.190669	-0.254429	0.0637601	0.77413	0.719699	0.376212	0.748709	0.220725	-0.171877	-3.7391	-3.52652	-4.38072	-4.55449	-4.0554	-4.27466	-4.40205	-3.5654	-3.84649	-4.39876	-4.72636	-4.33006	-0.67697	-0.857047	-0.802804	-0.300628	-0.407787	0.206303	0.221081	-0.176202	-0.286849	0.680005	-1.17379	-0.461599	-0.59161	-0.390494	-0.312237	-0.229781	-2.13477	-2.4128	-2.23588	-1.75245	-1.7138	-1.64441	-0.623485	-0.628278	-1.01427	-0.708794	-0.632531	-0.728903
Z0518	-0.177726	0.148594	0.0291324	0.939442	0.745526	0.263482	0.335762	-0.112203	-0.244636	-3.31386	-2.9514	-3.71822	-3.57942	-3.29246	-4.79956	-3.92259	-3.0859	-4.26756	-3.25648	-3.82356	-3.41262	-0.248258	-0.601803	-0.435088	-0.331026	-0.353103	0.202527	0.250014	-0.190579	-0.251975	0.81903	-0.636694	-0.836748	-0.577801	0.416403	0.784953	0.488365	-0.930358	-1.0935	-0.857582	-0.874001	-0.855786	-0.805263	-0.311878	-0.588262	-1.02309	-0.591794	-0.562959	-0.619314
Z0519	0.114581	-0.0776594	-0.036922	-1.31511	-0.767866	-1.43682	-1.54992	-1.85462	-2.14889	-1.36285	-0.942541	-1.68559	-1.47502	-1.26703	-1.14005	-1.20371	-1.0955	-0.934459	-1.1448	-1.14285	-1.09906	-2.55532	-2.60884	-2.35863	-1.66406	-1.73247	-1.64016	-1.44959	-1.82055	-1.82147	-0.404621	-2.01649	0.370167	0.294714	-0.0142863	0.148211	-0.174003	-2.71658	-2.94374	-2.9207	-2.52046	-2.41914	-2.55663	-1.2567	-0.946505	-1.09416	-0.984959	-1.19504	-1.13692
Z0520	0.171761	-0.0555539	-0.116207	0.91859	0.579682	-0.33031	-0.257945	-0.51778	-0.701857	-1.14707	-0.920169	-0.998925	-1.28808	-1.54911	-1.96073	-1.64956	-1.06108	-1.66069	-1.11512	-2.16826	-1.1404	-1.40528	-1.5153	-1.45833	-0.96977	-1.10095	-0.829157	-1.11689	-0.985836	-1.10499	-0.047292	-1.51393	-0.0256745	-0.629869	-0.404743	-0.151668	-0.496885	-0.879857	-0.899577	-0.644023	-0.963748	-0.864644	-0.973982	-1.09371	-0.964806	-0.674133	-0.968135	-1.15558	-1.11528
Z0521	0.0478377	-0.31641	0.268572	2.17002	2.02381	2.46845	2.16395	1.9374	2.40106	2.20285	1.63965	2.32312	2.16921	2.09754	2.26546	2.31932	1.88748	2.22538	2.27257	2.34313	2.42229	-0.141436	0.291852	-0.168997	-1.31439	-1.15411	-1.25298	-1.10183	-1.23848	-1.1401	-0.656514	-0.0561145	0.692124	0.87211	0.409108	-0.313774	0.205968	-1.2069	-0.997014	-1.12279	-1.47616	-1.37499	-1.32074	-0.880494	-0.635197	-0.514023	-0.660278	-0.558447	-1.01478
Z0522	-0.332326	0.311529	0.0207967	0.40981	0.0824005	0.476506	0.330854	0.571219	0.610771	1.9532	2.13878	1.55361	1.85797	1.78835	1.55544	2.03816	2.07066	1.97451	2.00453	1.72558	1.85538	3.4487	3.84131	3.89131	1.94046	2.06545	1.9918	2.06394	2.22691	2.07046	2.25921	2.81244	1.20753	0.858884	0.786517	1.01865	0.902249	4.96817	4.83536	4.93343	4.69642	4.73158	4.65351	5.39184	5.15976	5.44009	5.35858	5.38989	4.5789
Z0523	0.117361	-0.0619462	-0.0554147	-0.881449	-1.17622	-1.49329	-1.4459	-1.42695	-1.79762	-1.50263	-1.17264	-1.70042	-1.41258	-1.33	-1.46812	-1.4059	-1.2442	-1.28913	-1.33273	-1.41005	-1.4627	-0.464968	-0.811618	-0.752065	-0.509373	-0.72714	-0.0971401	-0.0571354	-0.412519	-0.415857	0.437115	0.166732	0.541619	0.660805	0.0916473	0.0447172	0.105333	-2.04319	-1.97201	-2.06361	-2.46759	-2.41913	-2.54978	-1.34261	-1.34982	-1.99035	-1.61383	-0.94065	-0.556036
Z0524	-0.0843873	0.00912954	0.0752578	-0.377366	-0.582023	-0.861228	-0.852672	-0.629797	-1.12699	-1.99808	-1.53722	-2.13984	-1.95761	-2.06038	-1.85228	-1.84573	-1.63061	-2.2109	-1.96436	-1.98655	-1.99103	-0.230521	-0.611416	-0.452261	-0.564632	-0.607943	-0.0658319	-0.00812793	-0.192432	-0.256495	0.637214	0.044218	1.23537	1.26134	0.198466	0.170879	0.135063	-1.06797	-1.13169	-1.10101	-1.4403	-1.26043	-1.35388	-1.99019	-1.9253	-2.73317	-2.20939	-1.55841	-1.24667
Z0525	-0.0492153	0.104461	-0.0552454	-0.162711	-0.0326243	-0.138063	0.124411	-0.0334306	0.204415	-2.35735	-1.8149	-2.45506	-2.46116	-1.9833	-3.25998	-2.38751	-1.95225	-2.70198	-3.18031	-2.38502	-2.24715	-0.0874606	-0.332056	-0.500556	-0.907788	-1.17821	-0.760947	-0.579816	-0.647866	-0.788862	1.28167	0.0438394	0.59743	0.591521	0.279497	0.304336	0.34954	1.04453	1.043	1.04494	0.885008	0.823062	0.894302	-0.271023	0.0927015	-0.314992	0.138553	0.0946738	-0.026987
Z0526	-0.120926	0.0199385	0.100988	-0.623875	-0.419009	-0.823597	-0.622982	-0.829581	-1.01171	-1.97808	-1.89955	-2.20697	-1.64918	-2.01468	-1.88437	-1.9713	-2.00487	-2.28081	-1.94729	-1.88815	-2.02113	-1.72455	-2.03748	-1.97716	-2.21889	-2.21272	-1.31178	-1.37431	-1.90046	-1.70063	0.227768	-0.850791	-0.319183	0.0166226	0.0629825	0.345426	0.215401	-2.82216	-2.93677	-2.84558	-2.73674	-2.87974	-2.68839	-3.0242	-3.18722	-3.26011	-3.78268	-2.78348	-2.5074
Z0527	-0.250244	-0.135373	0.385617	1.21668	0.794603	0.549353	0.697955	0.585465	0.647837	-0.487943	0.123016	-0.392069	-0.848957	-0.232722	-0.913814	-0.264083	0.0437057	-0.0442864	-0.708516	-1.13049	-0.197129	1.03943	0.832083	0.929756	1.4736	1.39744	1.68154	1.60723	1.58061	1.30561	0.849696	1.23573	0.517085	0.35322	-0.245353	0.108971	-0.232909	1.62002	1.72586	1.71432	1.62859	1.64012	1.53987	1.12112	0.959687	0.785323	0.931233	1.42863	1.12205
Z0528	-0.0344192	-0.263287	0.297706	-0.40827	-0.18718	-0.257831	-0.263971	0.0292222	-0.090761	-0.320575	-0.262266	-0.440896	-0.206095	-0.508343	-0.043897	-0.0865169	-0.264521	-0.629611	-0.143052	-0.316944	-0.389594	0.322432	0.325373	0.28567	1.02571	0.908658	1.15785	1.07628	1.01484	0.803488	1.00049	1.4387	0.639369	0.6973	-0.307758	0.107631	0.198918	1.73801	1.65491	1.69586	1.76626	1.73425	1.65081	0.160723	0.0893972	0.673543	0.0145036	0.184667	0.07922
Z0529	-0.221284	-0.00752797	0.228812	-1.1446	-0.924224	-1.34186	-1.4659	-1.54574	-1.68321	-2.48659	-2.21353	-2.36991	-2.4496	-2.23439	-1.98818	-2.2264	-2.21951	-2.25141	-2.51275	-1.9891	-2.63112	0.676367	0.682149	0.595902	0.925924	0.819427	0.971432	0.853428	0.890461	0.572124	1.57208	0.927467	-0.550739	-0.704097	-0.143386	0.299763	-0.146974	0.248177	0.389101	0.251388	-0.00424446	0.0667672	-0.111151	1.31056	1.3629	1.38138	1.2094	1.27552	1.29299
Z0530	0.174292	-0.100273	-0.074019	-1.1742	-1.58264	-1.50757	-1.34589	-1.69737	-1.36694	-0.2343	-0.156945	-0.286387	-0.139618	-0.573112	-0.5952	-0.336363	-0.136787	-0.280447	-0.289268	-0.224733	-0.315529	-1.74199	-1.75626	-1.83458	-1.34222	-1.17512	-1.40764	-1.33227	-1.13579	-1.24893	-1.18634	-1.40794	-1.14835	-1.11239	-1.0188	-0.663026	-1.08642	-1.34478	-1.27646	-1.31075	-1.76338	-1.68057	-1.82263	-1.52454	-1.57591	-1.77059	-1.66461	-1.36283	-1.13637
Z0531	-0.360852	0.08118	0.279672	-1.49577	-2.07689	-2.30667	-1.6169	-1.03789	-1.4688	-4.63069	-4.20858	-4.52768	-4.20463	-4.22343	-4.31374	-4.37183	-4.17801	-4.43289	-4.25091	-4.39275	-4.33571	-2.21826	-1.665	-1.405	-0.627621	-0.82049	-0.7486	-0.734785	-1.15686	-1.50719	-1.4012	-0.950716	-6.344	-6.08598	-2.5217	-1.58628	-2.35216	-3.54367	-3.5859	-3.64899	-4.13692	-3.90628	-4.25113	-0.644446	-0.703183	-0.277457	-0.17343	-1.5822	-0.04113
Z0532	-0.43216	0.53278	-0.10062	-1.66783	-2.30879	-2.14528	-2.10625	-2.73519	-1.78372	-3.22848	-3.45316	-3.30964	-3.93788	-3.62143	-4.73839	-4.41377	-2.94351	-3.21232	-3.23445	-3.86745	-3.10778	-0.187604	0.376292	0.507964	-0.2078	-0.43385	-0.426424	-0.489996	-1.09387	-1.40683	-0.942705	-0.157465	-5.07476	-5.38735	-2.59173	-0.983765	-1.38701	-2.86766	-2.93993	-3.09134	-3.55514	-3.19265	-3.52856	0.982973	1.01421	1.35745	1.54202	-0.259541	1.48154
Z0533	-0.203501	-0.0474395	0.250941	-2.81551	-2.81132	-3.05329	-3.2362	-3.0973	-2.61896	-3.92793	-3.70298	-4.1624	-4.07275	-3.94431	-4.20213	-4.20928	-3.63067	-3.99703	-4.31241	-4.22859	-3.90911	-0.747241	-0.354922	-0.245907	-0.55631	-0.795766	-0.734673	-0.701186	-1.52379	-1.93243	-0.829036	-0.758109	-6.00904	-5.94878	-2.30711	-1.28701	-1.68337	-4.00273	-3.95373	-4.26949	-4.73481	-4.50271	-4.79059	0.11111	0.0606318	0.258211	0.579252	-1.0878	0.624275
Z0534	-0.188267	-0.00569075	0.193958	-3.25052	-3.24104	-3.64464	-3.64714	-3.5793	-3.3499	-4.68994	-4.56841	-4.66088	-4.64251	-4.6293	-4.78037	-4.55542	-4.62765	-4.45861	-4.68404	-4.66149	-4.60459	-1.61703	-1.47472	-1.27982	-1.56282	-2.00479	-1.74786	-1.67008	-2.56473	-2.79976	-0.813987	-1.18319	-6.50903	-7.05201	-2.08178	-1.18843	-1.61956	-4.5286	-4.53416	-4.54674	-4.823	-4.71783	-4.61925	-1.45922	-1.53713	-2.22284	-1.42128	-2.5917	-0.764163
Z0535	-0.186641	-0.015518	0.202159	-2.11831	-2.22959	-2.36449	-2.35251	-2.20955	-2.43091	-5.14665	-5.3076	-5.13216	-5.28211	-5.36892	-5.25395	-5.00063	-5.33764	-5.09911	-5.06543	-5.37579	-5.30926	-1.76279	-1.56397	-1.53184	-3.25347	-3.49366	-3.18938	-3.10519	-3.67692	-3.64825	-0.434312	-0.800392	-6.22382	-7.02452	-2.03717	-0.944317	-1.35476	-2.78038	-2.76948	-2.77961	-3.23106	-3.21276	-3.28491	-2.96056	-3.21799	-4.63868	-3.49755	-3.16091	-1.2494
Z0536	0.0532946	-0.0360965	-0.017198	-1.20279	-1.22159	-1.79804	-1.81981	-2.03097	-1.55074	-0.703856	-0.606534	-0.502601	-0.668133	-0.933174	-0.700954	-0.498158	-0.794114	-0.514344	-0.766846	-0.569387	-0.85099	-1.03057	-1.48808	-1.43951	-1.58739	-1.76888	-1.15363	-1.04517	-1.49649	-1.36737	-0.334519	-1.77495	-1.44058	-1.19311	-0.23337	-0.249666	0.0539233	-3.0593	-3.00779	-3.03712	-3.69025	-3.61939	-3.55949	-2.99935	-3.13831	-3.13313	-2.74141	-2.31234	-1.68934
Z0537	-0.1025	0.0198648	0.0826349	-0.437907	-0.110325	-0.664101	-0.395966	-0.631729	-1.01087	-1.59647	-1.53679	-1.76947	-1.64541	-1.45962	-1.92922	-1.60254	-1.50983	-2.12867	-1.92875	-1.87571	-1.38033	0.478352	0.47642	0.280003	-0.694099	-0.847862	-0.12139	-0.0846454	-0.235556	-0.340025	0.295922	0.0207025	-1.39049	-1.12138	0.839021	0.999787	0.868023	-1.29876	-1.50843	-1.48719	-1.78859	-1.84392	-1.87334	-1.69101	-1.93165	-1.65287	-1.81576	-1.55328	-1.05577
Z0539	0.166308	0.192364	-0.358672	4.01084	3.2961	3.72644	4.09638	4.30742	3.91202	-1.29163	-1.25939	-1.2316	-1.48819	-1.37654	-1.34506	-1.0881	-1.15716	-1.41108	-1.33356	-1.39604	-1.05216	3.16335	3.21371	2.89211	1.68836	1.51817	1.36403	1.17276	1.56181	1.44653	1.51302	2.17964	1.42096	0.72259	-0.188679	-0.132479	-0.760932	5.70891	5.8389	5.82202	6.41177	6.15795	6.1227	4.51396	4.53402	5.51015	5.14199	4.43576	4.02424
Z0541	-0.275817	0.00825599	0.267561	-2.31843	-2.52396	-2.66598	-2.57297	-2.6434	-2.54366	-5.03853	-5.08332	-5.10959	-4.97961	-5.17748	-5.06452	-4.95703	-5.14176	-4.98704	-4.89954	-5.02362	-5.14602	-1.17608	-1.21808	-1.29327	-1.84743	-2.27989	-1.32047	-1.33591	-2.18023	-2.41623	1.12141	0.532325	-3.45549	-3.6016	0.144485	0.312118	0.168205	-4.80847	-4.75664	-4.91279	-5.16494	-5.21606	-5.33131	-2.1664	-2.19327	-3.04016	-2.84947	-2.05908	-0.949251
Z0542	-0.223995	0.0953277	0.128667	-0.368596	-0.392339	-0.364612	-0.545411	-0.310235	-0.211465	-3.50121	-3.68345	-3.82685	-3.60576	-3.54168	-3.44923	-3.51219	-3.68437	-3.70969	-3.60811	-3.82294	-3.69389	-0.381039	-0.597832	-0.411454	0.0501373	-0.217464	0.0495512	0.0627947	-0.0222882	-0.219281	0.879128	1.46888	-0.568213	-0.769692	0.316524	0.427479	0.435301	0.337756	0.240646	0.341285	0.88977	0.792096	0.815391	0.356303	0.364854	0.563319	0.580562	0.378705	0.139311
Z0543	-0.183028	-0.0406537	0.223682	-0.27381	-0.677663	-0.549825	-0.584009	-0.637554	-0.457972	-3.63039	-3.63321	-3.56522	-3.59227	-3.79778	-3.41323	-3.55607	-3.68725	-3.75202	-3.45241	-3.49388	-3.89999	0.398773	0.305625	0.439377	0.10487	0.0211583	0.456196	0.44004	0.170263	-0.0782088	0.64029	0.93497	-0.479946	-0.70601	0.624855	0.793094	0.561602	-0.427967	-0.313133	-0.418177	-0.252503	-0.176176	-0.323677	0.439355	0.294697	0.397959	0.317309	0.645378	0.453695
Z0545	-0.201929	0.0730308	0.128899	0.733977	0.608802	0.243589	0.161802	0.0649452	0.0304267	-2.18174	-2.19543	-2.12981	-2.16542	-2.31647	-2.14557	-2.2184	-2.25527	-2.28179	-2.03242	-2.21948	-2.27519	-0.129332	-0.0542969	-0.0430432	0.41066	0.208089	0.83276	0.787995	0.334472	0.0556839	1.33879	1.76475	-0.394056	-0.420317	0.822828	0.888886	0.706603	-0.199169	0.0530451	-0.172507	-0.450185	-0.406777	-0.61229	0.769912	0.572519	0.0775488	0.874556	1.30183	1.31673
Z0547	-0.223506	0.346503	-0.122997	-1.04986	-1.34177	-1.48	-1.18179	-1.276	-1.3849	-5.10279	-4.93575	-5.33726	-5.42696	-5.85191	-5.30763	-5.06869	-4.93586	-5.41793	-5.30888	-6.0755	-5.24483	0.292804	0.377385	0.516106	1.60502	1.42974	1.44348	1.2741	1.36142	1.11025	0.716666	0.719583	-2.55723	-2.83004	-0.87929	-0.373834	-0.733007	1.34135	1.25281	1.29709	0.77978	0.663911	0.70682	0.85767	0.97451	0.972616	0.931449	0.452722	1.14299
Z0548	-0.202	0.0531538	0.148847	-1.57339	-1.78069	-1.75829	-1.57266	-1.67088	-1.75726	-2.50392	-2.48094	-2.47412	-2.30772	-2.80617	-2.45881	-2.48201	-2.57576	-2.37313	-2.49434	-2.41789	-2.61308	-0.229977	-0.35704	-0.356801	-0.484831	-0.535703	-0.0475991	0.0294651	-0.185311	-0.320563	0.616034	0.191068	-0.681923	-0.56137	-0.180421	0.0494093	0.0296915	-1.64833	-1.65609	-1.68817	-2.11081	-2.07473	-2.0783	-1.63372	-1.79975	-1.93103	-1.95891	-1.31541	-0.756059
Z0549	0.234297	0.0745823	-0.308879	0.619921	0.678768	0.7006	0.626111	0.398202	0.151591	0.791301	1.14048	0.743763	0.623954	0.861041	-0.0579755	0.140465	0.884102	0.129342	0.000880959	-0.146591	0.750584	-0.786532	-0.426691	-0.57684	0.324595	0.272518	0.251844	0.299289	0.719146	0.551432	0.800239	1.17342	0.329547	0.426316	0.154661	-0.462188	-0.171832	1.57026	1.58158	1.64451	1.08063	1.18063	0.984969	0.0642337	-0.285528	0.179303	0.0961995	-0.587866	0.0309256
Z0550	0.342228	-0.281892	-0.0603362	0.602711	0.479182	0.643743	-0.0732772	0.374458	0.38979	0.0766337	0.0306127	0.124048	-0.0593912	-0.566633	-1.74111	-0.616859	0.125707	-0.627347	-0.272139	0.357562	0.0258608	0.425089	0.697433	0.39073	-0.522376	-0.562783	-0.584729	-0.444616	-0.545897	-0.252046	0.198155	-0.592051	0.755039	0.231283	-0.383175	-0.89477	-0.182502	1.36384	1.39744	1.43266	1.33582	1.25579	1.22056	1.13093	1.32108	1.57831	1.85174	1.63382	1.6869
Z0551	-0.12007	0.044396	0.0756743	-0.262465	-0.544308	-0.710159	-0.615393	-0.590108	-0.688104	-1.5398	-0.860383	-1.70378	-1.31101	-1.65156	-1.31616	-1.26817	-0.824446	-1.2802	-1.46739	-1.41463	-1.42036	-0.15436	-0.111182	-0.0279253	-0.519662	-0.540181	0.172648	0.352163	-0.13548	-0.256402	0.28516	-0.098316	0.737321	0.697856	-0.302722	-0.30591	-0.227148	1.63178	1.6187	1.57477	1.32008	1.26602	1.25725	-1.01335	-0.981983	-1.44798	-1.13607	-0.713466	-0.436395
Z0552	-0.274801	0.258919	0.0158827	2.25061	2.63994	2.76231	2.93379	3.57121	3.26998	3.46966	3.3263	3.22044	3.39707	3.2715	3.55785	3.27899	3.34272	3.21082	3.21112	3.10567	3.1223	0.763882	0.704586	0.527487	1.59987	1.7318	1.31086	1.08995	1.53949	1.46031	2.21286	1.44391	1.90708	1.93336	0.494646	0.946421	0.720213	6.9081	6.79698	6.90778	6.97236	6.94445	6.84663	2.21298	2.17733	2.34148	2.3972	1.57989	2.09134
Z0553	0.0711555	0.0920569	-0.163212	1.12098	1.06761	0.547082	0.967455	0.669151	0.763517	0.747002	1.01483	0.58568	0.82933	0.850418	0.615159	0.120097	0.988115	0.938517	0.704249	0.59136	1.01728	1.03783	0.96608	1.00059	0.367341	0.161255	0.745001	0.692343	0.371129	0.435259	2.91957	3.67515	1.26117	1.62374	3.63486	3.33029	3.5252	0.995513	0.889959	0.889856	0.715495	0.846755	0.824013	-0.494635	0.334782	-0.0427879	-0.157063	0.194928	-0.0883397
Z0555	-0.10632	0.359458	-0.253138	2.61684	2.8054	2.90435	3.19808	3.24082	2.983	0.278726	0.33552	0.16726	-0.108243	-0.235976	-0.0745794	-0.0708038	0.516148	-0.533825	0.250878	0.0485598	0.618898	1.76293	1.28426	1.25489	0.691756	0.59324	0.487874	0.673996	0.526533	0.571426	1.58124	1.31417	1.71443	1.78987	1.63471	1.56583	1.39212	3.67237	3.3792	3.61953	4.34144	4.17454	4.42035	0.722625	0.801609	1.01433	1.39504	0.964887	0.88593
Z0557	0.0356146	-0.00675108	-0.0288635	2.47838	2.26318	2.07204	2.3068	2.16494	1.99252	1.43299	1.39756	1.34181	1.56377	1.18127	1.30405	1.4062	1.43133	1.25356	1.47865	1.44405	1.19796	1.03786	0.800711	0.985536	0.289108	0.422297	0.660286	0.696307	0.547391	0.500919	0.89568	0.849352	1.66048	1.38657	1.23365	1.16845	0.891601	0.548206	0.494941	0.43978	0.519818	0.472181	0.662493	-0.747916	-0.700631	-0.721297	-0.61248	-0.0972008	-0.291858
Z0559	0.339396	-0.454501	0.115106	1.88385	1.89194	1.57645	0.986506	0.620386	0.889736	1.93874	1.86803	1.62527	1.75125	1.49601	1.70929	1.81021	1.69872	1.72957	1.77334	1.68094	1.6476	1.08513	0.827251	0.781659	0.780075	0.857432	0.909696	0.912411	0.694266	0.602399	0.754656	0.216319	1.65461	1.27451	1.50273	0.483841	0.589633	-0.0985618	-0.0495003	-0.107183	-0.263533	-0.0377625	-0.0282329	0.507092	0.317922	0.154809	0.882209	0.535994	0.534932
Z0562	-0.708094	0.361663	0.346431	-2.50133	-2.29405	-2.16742	-2.49569	-1.09323	-2.20609	-1.87143	-0.852956	-1.38332	-1.2471	-1.82867	-1.34285	-1.03269	-0.711789	-1.26009	-1.2262	-1.53602	-1.13878	4.31346	5.72857	5.76941	-2.44638	-2.42541	-2.82718	-1.9289	-2.34942	-2.3647	-3.9769	-3.66485	-2.84025	-2.58417	-3.41695	-2.09316	-3.19232	-3.55261	-3.66869	-3.56522	-3.50377	-3.56207	-3.66407	-3.9769	-3.35765	-3.62474	-3.74424	-3.82495	-3.76197
Z0563	-0.561374	0.185795	0.375579	-2.47541	-2.94984	-2.66063	-3.26335	-1.96826	-2.43743	-0.557944	-0.261519	-0.65322	-0.629628	-0.51741	-0.627636	-0.631758	-0.297591	-0.579279	-0.339782	-0.824846	-0.793221	4.05481	5.53293	5.78493	-2.23998	-1.99483	-2.04885	-1.13144	-1.88318	-1.86259	-3.78252	-2.88714	-2.80349	-2.62205	-1.83726	-1.94304	-2.05887	-2.37186	-2.51269	-2.36774	-2.55689	-2.53179	-2.60467	-2.73044	-2.57421	-2.43092	-2.71952	-2.56356	-2.47647
Z0564	-0.276801	0.135321	0.14148	-0.794757	-0.835909	-0.763494	-0.872096	-0.736517	-1.00928	-0.709968	-0.486187	-0.485749	-0.273865	-0.448578	-0.472904	-0.37633	-0.435826	-0.431703	-0.377118	-0.576447	-0.532656	0.711877	1.10991	1.29829	-0.189828	-0.241336	0.0330774	0.159888	0.070369	-0.116064	0.36385	1.21811	-0.626589	-1.5855	-0.708061	0.0369629	-0.256391	0.843203	0.896972	0.893261	0.560744	0.549703	0.577947	-0.392196	-0.647659	-0.464756	-0.496183	0.528894	0.457042
Z0565	-0.304297	0.170422	0.133875	1.93777	2.15737	1.46465	1.85438	1.83807	1.11271	-0.955694	-0.471767	-0.580642	-0.780955	-0.834868	-1.22085	-0.41371	-0.673114	-0.983547	-0.957871	-0.800888	-0.919791	3.5164	3.24199	3.35091	1.07658	1.10999	1.02555	0.760981	0.947179	0.808346	0.376257	1.06089	1.15148	0.255289	-0.291228	0.417265	-0.568614	2.48267	2.57364	2.50496	3.01992	3.08276	3.02401	5.00492	4.83721	4.74732	4.80746	5.02957	4.14623
Z0566	-0.10659	0.0294234	0.0771663	0.411965	0.787757	0.260302	0.106681	0.269474	0.135839	0.144896	0.0638482	-0.599265	-0.828126	-0.350269	-1.37777	-0.754483	-0.233689	-1.06895	-0.241433	-1.23834	-0.479122	0.801574	0.502329	0.396631	1.67208	1.42875	1.38005	1.382	1.56227	1.559	0.398915	0.0808733	0.719673	0.777725	0.560374	0.161163	0.145594	2.51715	2.18008	2.45399	2.83676	2.41998	2.80853	0.676734	0.374952	0.469899	0.231964	0.339671	0.2662
Z0567	0.130062	0.69138	-0.821442	6.17984	5.62503	5.65723	6.60689	6.02785	6.36588	0.779224	1.53014	1.18631	0.70356	0.51524	0.381392	0.830645	1.36991	1.60609	1.1291	0.770002	0.988346	2.80991	2.37626	2.61393	0.465463	0.852825	1.0686	1.01205	1.07762	1.19889	-0.0321782	-0.509396	-0.108362	-0.568947	0.140869	-0.286998	-0.0368616	2.86043	3.04009	2.31972	2.69948	3.67465	3.86118	5.53412	6.13205	5.39851	5.87271	7.52676	5.03726
Z0568	0.427455	0.157909	-0.585364	2.2735	2.3621	1.78185	1.49473	1.28921	1.34376	-0.541698	-0.661074	-1.58698	-1.10964	-0.894017	-1.1745	-1.22103	-0.41435	-0.842292	-1.39058	-1.02809	-0.936901	1.49625	1.06192	1.10937	-0.931334	-1.09383	-0.973946	-0.927596	-0.980849	-0.989245	-1.37242	-0.558314	0.147817	0.172102	-1.11569	-1.34369	-1.38094	0.428679	0.527844	0.378523	1.02326	0.944074	0.770101	2.63278	2.74908	3.28398	2.99575	2.93612	1.88861
Z0569	0.18673	0.00530474	-0.192035	1.64692	2.01756	1.65384	1.44135	1.3741	1.09296	0.854001	0.651349	0.94523	0.929246	0.492809	0.886059	0.876031	0.722837	0.847814	0.79876	0.97534	0.852937	0.986243	1.03187	0.89943	0.363177	0.266121	-0.135651	-0.0633769	0.360976	0.290215	-0.389672	0.000848225	1.55741	1.51196	-0.825572	-0.908368	-0.938944	2.65089	2.56984	2.58639	2.70069	2.75377	2.82096	1.79376	1.85748	2.0183	1.80421	1.87078	1.57745
Z0570	0.0409726	-0.0228161	-0.0181566	1.20676	1.64683	1.40736	1.48092	1.13209	0.989022	-0.895764	-0.958049	-0.828465	-0.901908	-1.24822	-1.0268	-1.09521	-0.754553	-0.865005	-0.886767	-0.691476	-0.468637	-0.200177	-0.0100721	-0.0603141	-0.336966	-0.284312	-0.90204	-1.37021	-0.601887	-0.929507	-1.72823	-1.3685	0.596409	0.160307	0.602082	-0.22578	-0.0530845	2.08745	1.84889	2.04484	2.15279	2.1804	2.17904	0.937952	0.901321	0.809172	0.586251	0.853024	1.01906
Z0571	-0.00597982	0.160639	-0.154659	1.96472	2.24009	1.64537	1.90535	1.74237	1.48305	-1.04848	-1.11882	-1.31583	-1.33989	-0.928773	-1.53121	-0.997439	-1.005	-2.03593	-1.36688	-1.17289	-0.935032	0.414563	0.628523	0.559918	-0.701638	-0.666037	-0.0232821	0.0265587	-0.0246591	0.187848	-0.922921	-1.07728	1.21738	1.22983	-0.527441	-0.212867	-0.315215	0.177646	0.0583211	0.182793	0.491048	0.409297	0.473037	-0.654223	-0.921557	0.0126062	-0.799081	-0.910925	-0.818662
Z0573	-0.182556	0.231429	-0.0488733	0.43614	0.764171	0.203214	0.417764	0.455352	0.132454	-2.72189	-2.9946	-3.19281	-2.55486	-2.93326	-3.35104	-2.95263	-3.15362	-3.13525	-3.39031	-3.60912	-2.72647	1.36169	1.68853	1.47799	-0.821691	-0.739426	-0.414506	-0.376507	-0.0638764	-0.113039	-0.424621	-0.838882	1.1895	1.10213	0.211294	0.527695	0.405018	1.4726	1.38928	1.50146	1.83957	1.77366	1.76033	1.0664	1.07518	1.62451	1.18181	0.550829	0.4339
Z0574	0.150669	0.303229	-0.453899	2.85424	2.67073	2.93435	2.79212	2.95989	2.55293	-1.81497	-2.17881	-1.54696	-1.54404	-2.0982	-2.07743	-1.79686	-1.95261	-1.82253	-1.81111	-1.51398	-1.7038	1.4479	1.51456	1.34207	-0.709341	-0.630189	-0.425205	-0.459066	-0.149313	-0.161243	-0.793487	0.295229	1.7755	1.50034	0.117931	0.132109	0.514761	2.95123	2.82701	2.96047	3.4138	3.39397	3.39716	1.95024	1.9859	2.55376	2.30038	1.61585	1.195
Z0576	0.104259	-0.156645	0.0523852	-2.34407	-2.48871	-2.72385	-2.50099	-2.43148	-2.45252	-2.39565	-2.46959	-2.38114	-2.17827	-2.48697	-2.21434	-2.23338	-2.36417	-2.35574	-2.23124	-2.22174	-2.44017	-0.251617	-0.247481	-0.1251	0.115171	-0.256433	0.0376119	0.0637529	-0.56418	-0.821706	1.02805	0.219481	-1.81363	-2.0799	0.45342	0.279972	0.0558981	-2.81567	-2.83685	-2.89925	-2.74948	-2.82143	-2.87023	0.0529285	0.0120407	-0.13354	-0.0711756	-0.458758	-0.150412
Z0578	-0.0297912	-0.0674584	0.0972496	-1.41619	-1.46607	-1.773	-1.68839	-1.59609	-1.63194	-2.39039	-2.30803	-2.80772	-2.34463	-2.67191	-2.39112	-2.63841	-2.52859	-2.43276	-2.44651	-2.73389	-2.49714	-0.0986696	0.109804	0.124763	-0.720065	-0.91291	-0.39241	-0.317818	-0.715509	-0.944014	1.44312	0.930484	-0.177507	-0.357544	0.603562	0.549962	0.551988	-2.96825	-2.94049	-2.99246	-3.32912	-3.3137	-3.35904	-0.807568	-1.0485	-1.39538	-1.41219	-0.917058	-0.221644
Z0579	-0.12134	0.199377	-0.0780368	0.383705	0.458927	0.61717	0.624597	0.640067	0.514482	-1.42414	-1.47374	-1.19652	-1.75335	-1.65789	-1.31054	-1.4157	-1.3137	-1.63696	-1.44837	-1.51335	-1.43561	0.416661	0.424233	0.281023	-1.07015	-1.23829	-0.786218	-0.655437	-0.881044	-0.817377	0.72	0.0757309	0.873735	0.991466	-0.0161888	-0.174661	0.0406646	-0.125383	-0.148108	-0.164595	-0.155212	-0.289062	-0.0389593	-0.944576	-1.17013	-0.469042	-0.893325	-1.0181	-0.777129
Z0581	-0.0488651	0.0265764	0.0222887	-0.966983	-1.1695	-1.34351	-1.38996	-1.4592	-1.61294	-1.11056	-1.12776	-1.0762	-0.896683	-1.38865	-1.05608	-1.10774	-1.1252	-1.07642	-0.99512	-1.15826	-1.20337	-0.931323	-0.913358	-1.06798	-1.03128	-1.06911	-0.649693	-0.675638	-0.907837	-0.931676	-1.07087	-1.43066	0.686966	0.726148	-0.617337	-0.646444	-0.691534	-1.28953	-1.21707	-1.2922	-1.75112	-1.79406	-1.99254	-1.55281	-1.83229	-1.52098	-1.3349	-1.51861	-1.26011
Z0583	-0.100221	0.200441	-0.100221	0.18975	0.813761	0.222302	0.57539	0.523363	0.411476	0.911573	1.01333	1.64399	1.22303	0.365936	0.419795	1.12586	1.60563	0.383304	0.679081	1.28427	0.834287	1.70071	1.73799	1.80631	0.642446	0.294438	0.397016	0.36051	0.530701	0.709874	-0.100221	-0.100221	0.209814	0.0315432	-0.100221	-0.100221	-0.100221	0.997181	1.04426	0.893049	0.800921	1.24628	1.32076	1.40012	1.91333	1.38368	2.06968	2.34413	2.02859
Z0584	0.133943	-0.130199	-0.00374359	-0.756244	-0.546516	-0.293647	-0.282819	-0.340741	-0.26394	0.0273118	0.557802	-0.255523	-0.113701	-0.0940045	-0.0637268	-0.25891	0.268458	-0.672576	-0.703343	-0.993873	-0.275882	0.399746	0.295481	0.361013	0.907133	0.966019	0.864175	0.904074	1.12752	0.934569	0.437165	0.274772	0.15723	-0.0278864	-0.362188	-0.212167	-1.71435	0.66669	0.738866	0.69119	0.317815	0.368364	0.21448	-0.375899	0.056488	0.268216	-0.301068	-0.183678	0.0224053
Z0585	0.0109601	0.0404856	-0.0514457	-1.40054	-1.47061	-0.90677	-1.38161	-1.11722	-1.27324	-2.64956	-2.25976	-3.02416	-2.88426	-2.55161	-2.77386	-2.94728	-2.33526	-2.74194	-2.81128	-2.72746	-2.60328	0.265386	0.0106369	-0.0436671	-0.302335	-0.341082	0.376365	0.342008	0.0885342	0.156772	-0.747296	-1.75829	-1.5056	-1.1263	-2.17393	-1.68541	-2.10876	-0.641522	-0.740936	-0.569665	-0.379063	-0.672686	-0.315089	-2.64987	-2.84599	-2.44283	-2.97251	-2.61846	-2.304
Z0586	-0.223785	0.0227808	0.201004	-1.03315	-0.660619	-0.985609	-1.17122	-1.39448	-1.39772	-2.86297	-2.50469	-2.78218	-3.16388	-2.95374	-2.81511	-2.64327	-2.53836	-3.00673	-3.14874	-3.15424	-2.88385	-0.457654	-0.650414	-0.659275	-1.34573	-1.4213	-0.593307	-0.500153	-0.999037	-1.0246	-0.183867	-3.46112	-1.55702	-1.84478	0.234299	0.271831	0.344163	-2.90686	-2.97852	-2.98336	-3.43312	-3.30435	-3.26935	-2.46579	-2.71102	-2.50261	-2.71168	-2.23862	-1.75933
Z0587	0.164889	-0.248001	0.0831115	-0.565129	-0.69156	-0.678188	-0.730322	-0.829206	-0.669982	-2.16888	-1.87957	-2.46442	-2.13116	-2.41963	-2.19639	-2.17619	-2.12502	-2.1681	-2.27445	-1.99149	-2.53174	-1.42886	-1.89809	-1.66115	-0.617975	-0.688168	-0.0189598	0.0332279	-0.360676	-0.420191	-0.303378	-0.769484	-0.1696	-0.0712762	-0.585664	-0.671375	-0.681522	-2.63843	-2.70556	-2.69367	-2.95302	-2.90739	-2.98759	-2.08611	-1.992	-2.34249	-2.34214	-1.69979	-1.72897
Z0588	-0.505404	0.664283	-0.15888	-1.59291	-2.00242	-2.65994	-2.15072	-2.12932	-2.01248	-3.33792	-2.49392	-3.0469	-3.52966	-3.71798	-3.60265	-3.53109	-2.63501	-3.68025	-3.57401	-3.28226	-3.0686	1.08001	0.825452	0.984109	0.125366	-0.026235	0.617714	0.64929	0.0407379	-0.117973	1.22411	1.33045	-0.493015	-0.643635	0.297039	0.813066	0.69351	0.435109	0.354066	0.393635	0.740231	0.822855	0.734315	1.86553	1.55257	1.35786	1.51744	1.66363	1.38337
Z0589	-0.137649	0.205101	-0.0674521	-1.18438	-1.31696	-1.9284	-1.75143	-1.32813	-1.46631	-2.57478	-1.81111	-2.94451	-2.17015	-2.4555	-2.49657	-2.40334	-1.97249	-2.44867	-2.58731	-2.28926	-2.32239	0.310739	-0.0064429	0.201088	0.0364398	0.0924679	0.681819	0.749285	0.0736895	-0.0131273	0.772456	0.826513	-0.964129	-0.787406	0.190279	-0.0747911	-0.139048	-1.27558	-1.3354	-1.18957	-1.1213	-1.1113	-1.16421	-0.258437	-0.595058	-0.389529	-0.721885	0.0129903	-0.0265932
Z0590	-0.415737	0.417784	-0.00204764	1.19295	1.46402	1.22779	0.773726	1.00499	1.04391	-0.284773	-0.315551	-0.552343	-0.351552	-0.570415	-0.367971	-0.280512	-0.351099	-0.388488	-0.370603	-0.244215	-0.439955	0.947746	0.880556	0.7819	2.27343	1.89015	2.799	2.65505	1.86401	1.4811	2.44306	3.19301	1.00256	1.01223	1.01784	1.33686	1.13239	2.51308	2.56004	2.50485	2.50241	2.56514	2.31989	2.9564	2.8139	2.59381	3.64668	3.87995	3.64698
Z0591	-0.163006	-0.0347172	0.197724	-1.10119	-1.23419	-1.54393	-1.35371	-1.34227	-1.32418	-3.81223	-3.37379	-3.83268	-3.78398	-3.53377	-3.69984	-3.79111	-3.50822	-3.38684	-3.88374	-3.68975	-3.54	-0.415164	-0.405827	-0.5162	-1.31393	-1.57123	-0.789054	-0.759808	-1.05011	-1.02598	1.17516	0.872581	0.218281	-0.0428101	1.12685	0.78821	0.939581	-1.40932	-1.40399	-1.45903	-2.26146	-2.28899	-2.32004	-1.32935	-1.21655	-1.90188	-1.56707	-0.329773	0.653056
Z0592	-0.208506	0.227178	-0.0186719	0.511323	0.393515	0.383178	0.218265	-0.0131072	0.216818	0.0925225	0.352135	-0.266403	-0.473783	-0.166847	0.0623502	0.329573	0.209431	0.174574	0.226295	0.370961	0.0520914	0.656455	0.648731	0.731455	0.955416	0.912545	0.824136	0.79123	0.837073	0.801852	4.59899	1.20979	1.13495	1.06615	3.37239	2.56459	2.29617	1.10641	0.909696	1.05193	1.59972	1.54803	1.50813	2.08419	1.81999	2.58285	2.08321	1.93161	1.60896
Z0593	0.296896	0.0358357	-0.332732	3.43764	3.11745	3.69482	2.97968	2.87709	3.25265	2.44861	2.56274	2.58484	2.46034	2.63932	2.77521	2.66076	2.67799	2.3364	2.73196	2.45797	2.53592	1.01958	0.778906	0.687348	1.20261	1.46197	0.799286	0.639396	0.887969	1.09879	1.71186	2.48741	1.94534	1.70829	1.27381	1.36189	0.711874	3.29399	3.42697	3.26745	2.93402	3.00775	2.9556	2.05969	1.90221	2.08696	1.89057	1.78001	1.52622
Z0596	-0.0225444	-0.0566281	0.0791726	-0.565426	-0.55074	-0.70992	-0.79594	-0.950385	-1.01731	-1.53081	-1.55673	-1.65918	-1.29786	-1.4907	-1.64673	-1.24276	-1.43583	-1.92238	-1.63856	-1.35718	-1.6381	-0.799566	-1.10274	-1.02775	-1.12257	-1.18584	-0.902461	-0.894499	-0.824197	-0.797529	-0.310973	-0.976534	-0.466806	-0.546381	-0.248565	-0.274912	-0.255287	-1.61263	-1.79736	-1.68243	-1.8125	-1.73102	-1.6332	-1.45396	-1.62363	-1.24314	-1.54986	-1.41185	-1.28083
Z0597	-0.0412575	0.0595912	-0.0183336	-0.470679	-0.643711	-0.885312	-0.450845	-0.566524	-0.638779	-1.17208	-0.998352	-1.21011	-1.07656	-1.18986	-1.32314	-1.09728	-1.02801	-1.10087	-0.966236	-1.12235	-1.33307	0.779327	0.605165	0.712112	0.431754	0.327231	0.0642882	0.0384481	0.386355	0.280448	1.21247	1.24231	0.231794	0.172864	-0.180535	-0.0144524	-0.323364	-0.443944	-0.321572	-0.413959	-0.391088	-0.395023	-0.413785	1.75392	1.72425	1.90551	1.90377	1.5271	1.17934
Z0598	-0.248679	0.153582	0.0950969	-0.0559227	0.150167	0.478885	0.304932	0.231191	0.0815249	1.96779	2.04336	1.78034	2.00631	1.66405	2.21001	2.14972	2.06937	1.80797	1.97912	2.0358	2.09225	1.27701	1.3426	1.34217	0.806867	1.13841	0.83476	0.952508	0.718004	0.770384	0.0564785	-0.0188154	0.962995	0.817354	1.29584	1.24575	1.10132	1.11875	1.0172	1.00172	1.23238	1.17715	1.41507	0.455758	0.685691	0.277221	0.592364	0.727166	1.28552
Z0599	-0.100692	0.162367	-0.0616747	-0.0396648	-0.0495406	0.103637	0.260963	0.264942	0.333761	0.278889	0.383096	0.412392	0.372417	0.116889	0.390762	0.346502	0.351549	0.129637	0.275754	0.401619	0.36829	0.453253	0.232285	0.417551	1.49367	1.44587	1.34136	1.31647	1.52514	1.28939	1.09898	1.8705	0.180154	0.103218	0.190281	0.652758	0.50802	1.98964	1.89123	2.01622	1.95185	1.95977	1.84258	2.37375	2.64484	2.47129	2.51593	2.18598	2.02568
Z0600	-0.120524	0.0769198	0.0436043	0.951851	0.582287	0.953463	1.15729	1.15895	1.02112	-1.08412	-0.892299	-0.822414	-1.37491	-1.35595	-0.895955	-1.1605	-0.690848	-0.704746	-0.897205	-1.28902	-1.36156	0.368361	0.294568	0.148173	0.228056	0.00854955	0.463812	0.476448	0.132108	-0.269772	0.602528	0.667178	0.972718	0.710856	0.34588	0.650522	0.227912	0.108743	0.0547695	0.0255327	0.0894828	-0.00174956	0.0217336	0.538094	0.504614	0.192608	0.343177	0.397293	0.590184
Z0601	0.189211	-0.109498	-0.0797124	0.270146	0.235289	0.173394	0.282065	0.363958	0.0702343	-3.0653	-3.04349	-3.16543	-3.42729	-3.5473	-3.0991	-3.03529	-3.13584	-3.34712	-3.24636	-3.44365	-3.18857	-0.674669	-0.907787	-0.865664	0.47965	0.244966	0.338334	0.302581	0.524213	0.423865	0.0529612	-0.00121414	0.540626	0.246442	-0.734581	-0.979503	-1.05528	0.810362	0.526586	0.675996	0.639095	0.704313	0.776342	-0.823265	-0.872775	-0.457474	-0.763721	-1.17253	-1.01416
Z0602	0.110657	0.0187692	-0.129426	0.132093	0.0982468	0.138229	0.37028	0.238592	0.169274	-3.95103	-4.21045	-4.02361	-4.42874	-4.57445	-4.59703	-4.35809	-4.14367	-3.98416	-4.16645	-4.50427	-4.46772	-0.651642	-0.878348	-0.879516	-1.29661	-1.30184	-0.981646	-1.05063	-0.90301	-0.946556	-0.143805	-0.0211864	0.0125741	0.13736	-0.861044	-0.817139	-0.81195	-0.0292141	-0.0457052	-0.0798466	-0.356358	-0.350354	-0.409988	-1.40787	-1.59467	-1.10364	-1.58326	-2.01333	-1.9753
Z0604	-0.177039	0.197233	-0.0201939	1.28698	1.0742	1.078	1.17437	1.40354	1.40505	-0.0917492	-0.0217937	-0.458066	-0.333794	-0.385862	-0.103535	-0.134814	-0.209628	-0.174216	-0.302732	-0.169472	-0.423134	0.20871	0.014052	0.297912	2.46078	2.04504	1.95179	1.99101	2.25108	2.0176	1.1169	1.55467	1.04223	0.975454	0.855261	0.462948	0.635477	3.21897	3.12555	3.11982	3.08576	3.09339	2.91245	2.23674	2.1703	2.34146	2.30914	2.05527	1.77854
Z0606	-0.623863	0.504298	0.119565	0.580062	0.890731	0.891458	1.28264	1.41758	0.774659	0.838622	1.08589	1.18038	0.966496	1.10404	1.12672	0.998489	1.07499	0.985858	1.0887	0.822424	1.02916	3.00958	2.23231	2.54405	0.742839	0.969642	0.899339	0.631988	0.691061	0.56757	0.242273	2.07381	4.43861	4.60603	0.824667	0.134954	-0.356889	3.2332	3.14136	3.22377	4.25959	4.31706	4.26349	5.23758	5.26534	4.88553	4.61649	4.79434	4.61068
Z0607	-0.322411	0.426802	-0.104391	2.03466	1.73942	1.85584	2.00082	1.88165	1.61655	1.34144	1.42997	1.23618	1.40762	1.29692	1.61108	1.44508	1.49094	1.38769	1.51271	1.56095	1.31192	3.03841	2.20028	2.40374	1.73366	1.85655	1.66858	1.40958	1.44782	1.46944	-0.376575	0.923256	3.84612	3.67748	0.23657	-0.57688	-0.587639	3.39353	3.55192	3.43115	3.81518	3.88733	3.85685	5.51934	5.48853	5.48177	5.51499	5.06362	4.50607
Z0608	0.502017	-0.394835	-0.107182	-1.2352	-1.90824	-0.820794	-1.048	-0.587262	-0.588821	-0.38801	-0.432413	-0.2532	-0.192642	-0.42337	-0.218702	-0.257023	-0.451671	-0.329865	-0.316636	-0.449694	-0.367166	-0.745856	-0.606253	-0.746544	0.00115023	-0.11916	-0.705258	-1.10329	-0.0690524	-0.345815	-4.99701	-4.51034	-0.0772343	-1.30146	-3.70881	-4.46863	-3.22576	0.244332	0.367917	0.332907	0.239378	0.235398	0.293557	-0.166512	0.0141504	0.640049	0.21679	0.00108131	0.474102
Z0609	0.415461	-0.77283	0.357369	-1.92532	-1.6966	-2.05125	-1.86129	-1.80174	-1.41895	1.08884	1.41543	0.857427	1.15185	0.832627	1.09422	1.16928	1.14916	0.999583	1.21252	1.08731	1.0784	-0.115333	-0.404004	-0.2641	1.94699	1.74575	0.781711	0.382833	1.31268	1.0671	-4.24205	-3.32662	-0.13139	-0.518157	-2.27419	-3.57294	-3.93582	-0.331477	-0.243584	-0.284919	0.0316465	0.0759742	0.0877985	1.66812	1.57811	1.62868	1.7646	1.62025	1.39378
Z0615	0.256572	-0.442387	0.185814	0.239249	0.179784	0.250791	0.259775	0.341598	0.536097	4.14643	4.5676	3.98607	4.27846	3.94816	4.12333	4.19993	4.20174	4.11571	4.2092	4.17689	3.97296	-0.153949	-0.63167	-0.404338	2.2832	2.86455	0.765413	0.618766	1.44222	1.9573	-0.734785	-0.573742	0.470762	0.295026	0.0240412	-0.821978	-0.111372	0.671908	0.779623	0.689953	0.433962	0.581578	0.479678	0.481216	0.318425	0.482075	0.435621	0.482244	0.0797994
Z0634	0.374298	-0.0770331	-0.297265	-0.680516	-0.55533	-0.580655	-0.611279	-0.574408	-0.717119	3.95161	4.3809	4.19328	4.13947	3.82011	4.07424	4.27591	4.24622	4.07548	3.94332	4.08247	4.12337	0.381978	-0.0437361	0.258618	2.07001	2.88916	0.436935	0.544303	1.25184	1.90395	-0.718921	-0.476617	0.610345	0.394565	-0.45083	-0.674685	-0.240897	0.919046	1.02336	0.937845	0.884945	0.80892	0.917502	-0.0396195	0.23154	0.707906	0.0216078	0.569129	0.46769
Z0635	-0.176364	0.285654	-0.10929	1.61447	0.680108	1.16521	1.60973	1.20821	1.39762	2.35804	2.72773	2.03488	2.06972	2.25025	2.2278	2.23197	2.46385	2.34734	2.33923	2.36319	2.22874	0.137414	0.370803	0.471586	1.31721	1.55023	0.861504	0.777722	1.17989	1.06159	0.0317248	-0.410383	1.56547	1.62742	-0.508036	-1.13681	-1.13014	1.17192	1.31935	1.29529	0.999111	1.26681	1.20681	1.55676	1.0982	1.34945	1.05066	1.28749	0.96657
Z0636	-0.079806	-0.149133	0.228939	0.964819	0.710577	0.462446	1.03282	0.718701	1.19928	0.871581	1.75597	1.13189	0.162186	0.93973	0.98971	1.18815	1.54474	0.887746	1.82646	1.19093	1.51157	1.09511	1.10715	1.05698	2.75223	2.71956	2.35557	2.32815	2.60841	2.40509	0.287497	1.11838	1.78648	2.12324	0.144138	-0.310102	-0.249841	1.59573	1.66757	1.69291	1.21579	1.24131	1.55753	2.48192	2.17732	2.40286	1.96163	2.12269	1.78159
Z0638	-0.30715	-0.108124	0.415274	0.618667	0.879776	0.590962	1.01038	0.854353	0.773709	2.16671	1.90946	1.97006	1.82514	2.18202	1.70997	1.87628	2.07121	2.23922	1.70872	2.07083	2.39812	-0.477192	-0.493106	-0.805332	-0.0950904	0.0366023	-0.433836	-0.736009	-0.79663	-0.340824	-1.25748	-1.49877	2.75975	2.1312	-0.536462	-1.20694	-0.714193	-0.865713	-1.10091	-1.10966	-0.933729	-1.04649	-0.963031	-1.0067	-1.05795	-0.863774	-1.26612	-1.08387	-1.28385
Z0639	0.486785	-0.784044	0.297259	1.05991	1.70983	1.32169	1.77258	1.35646	1.64689	2.64842	2.42652	2.25087	2.57564	2.31703	2.81003	2.61607	2.64805	2.43378	2.47703	2.68925	2.87071	-1.2917	-0.721657	-0.767077	-0.263286	0.186614	-0.828782	-0.828864	-0.541043	-0.433098	-1.01802	-0.962211	2.86439	2.50676	-1.33473	-1.15257	-0.554059	-0.711431	-0.926813	-0.79545	-0.809013	-0.74754	-0.661308	-1.23739	-1.59294	-1.5375	-1.36018	-0.929356	-1.37329
Z0640	0.0684163	-0.333198	0.264782	2.09424	1.83311	2.01172	2.23839	2.14067	2.03604	-1.2406	-1.12989	-1.0542	-1.80363	-1.29098	-1.34999	-1.47039	-1.0663	-0.8265	-0.819331	-0.851338	-1.13888	-0.458997	-0.90511	-0.993307	0.102977	-0.124868	-0.373656	-0.586844	0.211537	-0.035704	0.537151	0.382117	1.88738	2.02541	-1.36481	-1.10498	-1.26125	-0.164874	-0.149115	-0.1867	-0.621858	-0.645355	-0.527865	-1.10628	-0.520213	-0.463686	-0.922683	-1.03842	-0.752966
Z0641	-0.0764192	-0.325878	0.402297	2.07434	1.7913	1.60228	1.82303	2.04526	2.02468	-0.758742	0.240961	-1.09244	-1.22478	-0.857629	-1.52517	-0.741812	-0.214444	-1.05934	-0.656915	-1.0456	-0.716211	-0.00610181	-0.361946	-0.319603	2.29461	2.3671	1.78075	1.71095	2.28105	2.16454	-0.0669561	0.675669	1.17044	1.06952	-0.813608	-0.401577	-0.359421	2.46596	2.50783	2.42481	2.31114	2.32458	2.17428	2.46608	2.17203	3.1267	2.69938	1.8195	1.17359
Z0642	-0.166775	0.140082	0.0266928	0.71037	0.869491	0.832576	1.07387	1.13743	0.886346	-0.647729	-0.589558	-0.465237	-0.590153	-0.632245	-0.589775	-0.712513	-0.534661	-0.616746	-0.676828	-0.925822	-0.755808	-0.41795	-0.387164	-0.389791	1.75906	1.43624	1.06714	1.07938	1.60282	1.4214	0.234238	1.34772	0.45477	0.459831	-0.56587	-0.508924	-0.843148	1.79743	1.68825	1.77222	1.92974	1.79959	1.70039	2.66475	2.43337	3.11948	2.74773	2.08066	1.6288
Z0643	-0.729498	0.587783	0.141715	0.177973	-0.242578	0.243961	0.981701	0.827418	0.83064	-0.000219724	-0.041428	0.250835	-0.140125	0.098453	0.143624	-0.148863	0.346814	0.0722891	0.130626	0.129903	0.316847	-0.288235	0.0937083	-0.143231	0.252672	0.534416	0.297096	0.228154	0.482491	0.504848	0.958764	1.297	0.691753	0.939218	-0.365286	-0.0295089	0.349939	1.82772	1.78945	1.86927	1.55804	1.35857	1.36488	0.509954	0.473298	0.4364	0.369889	0.679567	0.59983
Z0644	-0.529111	0.31991	0.209201	0.065214	-0.177612	0.352082	0.589482	0.403807	0.674898	0.213473	0.406645	0.749054	0.351372	0.444985	0.255296	0.00817474	0.526998	0.185621	-0.045539	-0.0938747	0.122497	-0.338939	-0.2676	-0.371431	-0.163283	0.0971666	0.157673	0.265399	0.1746	0.0189175	0.565	0.886517	1.08198	0.58441	-0.909755	0.127529	-0.182071	0.376056	0.473729	0.47493	-0.293401	-0.142647	-0.13373	0.419836	0.227906	-0.250069	0.275284	0.559316	0.478631
Z0645	-0.19975	0.0481965	0.151554	0.365254	0.270574	0.702953	0.335184	0.663956	0.857752	-1.31012	-0.644381	-1.34147	-0.931731	-1.29981	-1.62145	-1.20074	-0.995224	-1.41962	-1.30466	-1.40414	-1.20363	0.888065	0.516995	0.666921	1.42303	1.24922	1.77955	1.73471	1.21124	0.927898	1.43404	1.73256	0.0326953	0.139758	0.351689	0.749273	0.71845	1.38444	1.38373	1.30605	1.2938	1.28154	1.19186	1.61757	1.45084	1.56452	1.91786	2.20764	1.59601
Z0646	-0.239582	0.0361742	0.203407	-0.722351	-0.940272	-0.81835	-0.584507	-0.366076	-0.307534	-0.00841836	0.342701	-0.179536	-0.552711	-0.0417185	-0.266492	-0.513614	0.0724999	0.180469	-0.197406	-0.321047	-0.0900967	0.691466	0.575338	0.779052	1.52548	1.47023	2.16277	1.92422	1.63521	1.40833	0.460224	0.83999	0.0281091	0.0299166	-0.0289403	0.229538	0.222385	-0.939269	-1.09149	-1.11537	-1.1311	-0.960207	-0.862036	-0.243466	-0.218525	-0.595542	-0.0739638	0.330498	0.148163
Z0647	-0.12765	0.0601204	0.0675301	1.33039	0.729171	0.271002	0.865482	1.20976	0.967155	-1.10663	-0.384548	-0.93396	-1.23584	-0.977698	-1.35206	-1.40812	-0.710863	-1.25487	-1.47615	-0.985621	-1.04343	1.42146	1.06013	1.06288	0.897873	0.875972	1.22724	1.16989	1.03262	0.928988	0.609129	1.48739	-0.861454	-0.506929	1.32947	0.507541	0.710784	1.12782	1.10682	1.09879	1.04902	1.03963	0.9105	1.09505	1.10645	0.80461	0.839518	0.936699	0.945766
Z0648	-0.135246	0.209732	-0.0744856	-0.027141	0.249731	0.162826	0.137515	0.445555	0.610249	0.141548	0.78781	-0.101688	-0.403567	0.0598303	0.225645	0.126375	0.858412	0.237518	-0.152676	-0.0773336	0.187822	1.51159	1.23032	1.26184	0.886833	1.21252	0.754207	0.89377	0.953694	1.05355	0.0320573	1.11282	-0.899942	-0.425374	1.11371	1.15916	0.900428	-0.0340164	0.114009	0.0817221	-0.42644	-0.0755514	-0.452263	0.650141	0.363412	0.509266	0.429663	1.04708	0.708851
Z0649	0.0613402	-0.120294	0.0589534	0.250192	-0.0435339	-0.0466313	0.044016	0.0684968	0.208375	1.86355	2.1918	1.83057	1.84024	1.67904	1.9611	1.8826	1.92156	1.83834	1.8332	1.88345	1.89645	0.0720774	0.176492	0.333229	0.399891	1.06719	-0.0869533	0.00512056	0.0838919	0.484642	-0.04003	0.481332	-0.777737	-1.07099	1.21217	0.847154	0.976495	-0.949135	-0.867314	-1.03092	-0.937926	-1.03985	-0.750404	0.460758	0.733323	0.219538	0.563482	0.575278	0.765582
Z0651	-0.131405	-0.0789906	0.210395	1.46382	1.42355	1.61901	1.47283	1.64211	1.48259	3.92436	4.51284	3.78042	4.03272	3.66314	3.94611	4.05924	3.81903	3.82607	3.85781	3.91731	3.80271	-0.0507499	-0.503808	-0.23141	2.29435	2.69191	0.933228	0.999703	1.513	2.14233	0.0198348	0.0351331	0.988422	1.05418	0.564259	0.128346	0.346982	0.710507	0.389599	0.560447	0.480654	0.487555	0.775088	0.355836	0.483291	-0.080394	0.25032	0.178599	-0.271415
Z0653	-0.0546609	-0.0546609	0.109322	0.683325	0.233473	0.531292	0.962474	0.463932	0.136786	1.41976	1.05889	0.686446	1.03397	0.763247	1.14817	0.564254	1.20363	1.31975	0.386982	1.53678	1.6582	0.0302151	0.236909	0.423247	-0.0546609	0.107991	0.012264	-0.0546609	0.000787967	-0.0546609	-0.0546609	-0.0546609	0.255373	0.41265	-0.0546609	-0.0546609	-0.0546609	0.0762358	0.00149824	-0.0251877	-0.0220944	-0.0546609	-0.0546609	0.212256	-0.0546609	-0.0546609	-0.0546609	-0.0546609	0.160266
Z0654	0.234127	-0.199055	-0.0350719	-0.199055	-0.199055	-0.199055	-0.199055	-0.199055	-0.00760747	-0.199055	0.645946	0.542053	0.609246	-0.199055	-0.199055	0.41986	0.892547	0.28447	0.242588	0.289153	0.342578	-0.114179	0.389688	-0.0456301	-0.199055	-0.108071	-0.199055	-0.199055	-0.199055	-0.0222425	-0.199055	-0.199055	-0.199055	-0.0672908	0.0126694	-0.199055	0.245925	-0.199055	-0.170702	-0.199055	-0.199055	-0.199055	-0.199055	-0.199055	-0.199055	-0.199055	-0.199055	-0.199055	-0.0875923
Z0655	0.589077	-0.226199	-0.362878	1.25922	1.25204	1.06008	1.26991	1.66489	1.46594	1.66137	1.28514	1.4809	1.33272	0.80982	1.8899	1.63734	1.42594	1.39423	0.525868	1.68238	2.16633	-0.441985	-0.448261	-0.44811	-0.373431	-0.218051	-0.481901	-0.20398	-0.383485	-0.226101	-0.0789158	-0.526861	1.59625	2.7082	-0.130545	-0.526861	-0.526861	-0.102576	0.0351541	-0.137745	-0.257264	-0.150492	-0.0982757	-0.526861	-0.526861	-0.526861	-0.294205	-0.526861	-0.526861
Z0656	-0.349913	0.664334	-0.314421	1.22486	1.27907	0.983714	1.39149	0.872889	1.34094	1.26595	1.22285	1.61994	1.52904	1.32586	1.23311	1.43065	1.42539	1.38397	1.17017	0.954852	1.65242	0.535705	0.295992	0.349517	0.742305	0.928744	0.726761	0.718395	0.790292	0.829854	-1.36634	-0.531769	1.8081	1.73512	0.00942105	0.553595	-0.999406	1.88993	1.59716	1.88263	1.8569	1.71044	1.71348	0.320794	-0.165654	-0.0835922	0.0207925	-0.218524	-0.162399
Z0657	0.041611	-0.107456	0.0658454	0.732844	0.522239	0.215655	0.698044	0.573276	0.362312	0.378924	0.979817	0.671009	0.615236	0.269391	0.566462	0.421124	0.927386	0.715568	1.04386	0.712425	0.668038	-1.21911	-1.3183	-1.26253	-1.25552	-0.85373	-1.29952	-1.16244	-1.22042	-0.735643	0.356779	-0.216065	2.17937	2.52621	-0.494094	0.54178	0.35712	-0.410786	-0.373745	-0.388884	-0.853215	-0.815877	-0.814653	-1.51582	-1.42751	-1.56892	-1.491	-1.21391	-1.07736
Z0658	0.023037	0.305992	-0.329029	2.1693	2.55813	2.11717	2.8392	3.04853	3.03539	3.84162	4.03567	3.8932	4.02721	3.89099	4.09334	3.99432	4.11081	3.97395	3.98256	4.10246	4.17273	0.505064	0.811707	0.590253	1.46125	2.15808	0.250919	-0.094426	0.621291	0.916193	1.18704	0.91151	1.83355	1.93818	0.322067	0.101828	1.31966	4.78019	4.59614	4.65797	5.03985	4.91728	4.97127	2.26732	2.44807	2.3933	2.15674	2.14357	1.37849
Z0659	0.246694	-0.183534	-0.0631607	1.17251	1.08888	1.0573	1.68846	1.43841	1.63203	2.69137	2.74244	2.60884	2.79858	2.45227	2.77219	2.31382	2.7563	2.45503	2.6944	2.09923	2.65946	0.724769	0.799964	0.87255	1.09228	1.81924	0.637256	0.656519	0.860205	1.21757	1.78701	1.5984	0.292948	1.23726	0.808279	0.284752	0.543832	2.79553	2.77167	2.62266	2.52934	2.54108	2.48661	2.56159	2.58399	2.43357	2.39132	2.75502	1.91607
Z0660	-0.314514	0.252663	0.0618511	-0.166748	-0.589886	-0.0324037	-0.0392171	0.102275	0.00471389	-2.28223	-1.81709	-2.25819	-2.58786	-1.859	-2.11325	-2.34606	-2.07102	-1.99939	-2.00969	-2.00774	-2.30804	0.680318	0.00538934	0.051816	-0.544964	-0.609579	-0.271547	-0.225482	-0.463068	-0.542615	0.0252439	0.893569	0.310093	-0.0990691	0.243225	-0.156687	0.115086	1.60365	1.47948	1.37867	2.03336	2.27634	2.48189	1.02704	0.961227	1.52553	1.36583	1.24734	0.788447
Z0661	0.398076	-0.761238	0.363163	0.413663	0.287135	0.399422	0.545863	0.138274	0.58363	4.70935	4.84168	4.60167	4.76045	4.56573	4.6915	4.84329	4.63333	4.4362	4.53133	4.60868	4.60095	1.0534	1.20339	0.887173	2.33306	2.85497	1.01292	0.754573	1.66694	2.01147	1.58872	1.06921	1.06121	0.739856	0.62202	0.16778	-0.27732	0.802149	0.608567	0.819029	0.612419	0.755654	0.804507	2.22188	2.27627	1.94708	1.49879	2.14274	1.70007
Z0662	0.185428	0.181957	-0.367385	1.21928	0.546596	1.21956	0.821566	0.832789	1.14095	3.3267	3.33364	3.37914	3.63468	3.62135	3.39657	3.47991	3.51499	2.66238	3.18653	3.50956	2.86971	0.0144329	0.895541	0.513534	1.05655	1.51649	0.0293707	0.359388	0.636707	0.991349	-0.126097	0.418709	-0.057351	0.528454	0.472862	-0.0755558	-0.367385	-0.139702	0.0304759	-0.12158	0.105738	-0.11295	-0.0747879	1.72067	1.51246	1.37677	1.26486	1.54976	0.77329
Z0663	0.086985	-0.262931	0.175946	-0.149141	-0.639048	-0.564363	-0.296282	-0.392414	0.061519	3.18866	3.33371	2.9345	2.96002	3.00788	3.07529	3.04367	3.33549	3.04019	3.16339	2.72361	3.11334	0.742313	0.98975	0.696671	1.8066	1.87748	1.40772	1.08302	1.50939	1.58677	-0.30791	1.17034	-0.591244	-0.905681	-0.532744	-0.288275	-1.37299	0.227491	0.60424	0.290188	0.205328	-0.108344	0.102847	1.49495	1.91328	1.8217	1.56244	1.54409	0.755816
Z0665	0.0510123	0.167174	-0.218186	2.42737	2.6311	2.32078	2.84462	3.29446	2.99161	4.40865	4.42894	4.36474	4.17453	4.14906	4.35142	4.42796	4.58494	4.34477	4.41802	4.22408	4.27019	0.06523	0.776066	0.095739	1.8514	2.56969	0.0823457	0.438653	1.11787	1.86641	0.246506	0.403925	0.645595	0.654831	0.014147	0.152275	0.677107	1.82822	1.7919	1.84243	2.00287	1.82867	2.19825	1.11818	1.18616	1.17133	0.383351	1.49191	0.99992
Z0666	0.426185	-0.435494	0.0093088	1.04007	0.638531	0.565992	0.906972	1.17551	0.658924	3.5638	4.24732	3.15894	3.42454	3.71691	3.41781	3.92584	4.03328	3.38613	3.74967	3.59154	3.50486	0.748805	1.10243	0.687621	2.72913	2.96925	2.01845	1.99837	2.48969	2.30725	0.49826	0.3506	0.802383	0.601507	0.2714	-0.143664	1.38379	0.908529	0.856603	0.95985	0.795309	0.979014	0.858957	0.957302	1.04317	1.42306	1.8936	0.91782	1.15334
Z0667	0.133906	0.00138658	-0.135293	1.89034	1.38357	1.60979	1.46162	1.67149	1.13523	2.76578	2.68648	2.03092	2.25714	2.60457	1.71429	2.17415	2.77037	2.01732	1.18138	1.63389	2.58409	2.37724	1.70922	2.14225	1.84556	2.13787	1.77555	1.79654	2.12358	1.72106	-0.0579868	0.992799	1.07826	0.803443	0.775572	0.785441	-0.299275	2.01945	2.04796	1.88002	2.52766	2.89499	3.01424	2.15257	2.44878	2.46749	2.87861	2.97327	2.09499
Z0668	-0.114883	0.134405	-0.0195216	0.87994	0.731243	0.0829055	1.19419	0.880067	1.16382	3.61011	3.74811	3.4389	3.43107	3.00246	3.48988	3.57579	3.60069	3.37005	3.42177	3.7603	3.60008	1.48988	0.952567	1.0177	1.16848	1.72864	0.196122	0.262243	0.761992	1.25742	-0.589153	-0.403252	0.98768	1.00226	-0.0106466	-0.148736	-0.933436	1.14005	1.30822	1.46379	1.14481	0.977836	1.08924	0.638973	0.923523	0.480139	0.846522	1.03619	0.924872
Z0669	0.527767	-0.234578	-0.293189	1.27826	0.692453	0.525527	1.20379	1.20879	0.980268	2.61887	3.36497	2.9925	2.68841	2.53901	2.44262	2.84155	2.95257	2.94062	2.7749	2.9743	2.75107	-0.364993	-0.269604	0.119034	0.769053	1.28247	-0.975309	-1.00054	0.0784982	0.590639	0.50254	0.220074	0.885314	0.179827	-0.608375	-0.0930854	0.14378	1.95564	1.6976	1.9897	1.39747	1.55975	1.32022	0.63571	0.83201	0.675255	0.621756	0.291299	0.783048
Z0670	-0.0634856	-0.124628	0.188113	2.51756	2.03045	2.31424	2.82914	2.51702	2.70945	1.66199	1.77039	1.96023	1.62482	2.04431	1.41173	2.16753	1.81211	1.77982	1.28015	1.43974	1.75715	0.333636	0.719044	0.797832	0.695369	0.826846	0.841389	0.758553	0.872925	0.68171	0.523713	1.14373	0.692148	0.0257884	2.01407	0.925517	1.09393	0.615689	0.73926	0.564551	0.151869	0.0939455	0.0700554	1.68167	1.7243	1.76988	1.51524	0.925549	1.03019
Z0671	-0.229058	0.269533	-0.0404748	0.816295	0.807362	0.967766	1.21853	1.08175	1.22299	2.18254	2.89587	2.48202	2.44722	2.46869	2.22171	2.56805	2.70422	1.95879	2.69184	2.09099	2.5418	0.54911	0.257055	0.614784	1.11981	1.34344	0.933397	0.665138	0.817362	0.909647	-0.012886	1.71456	0.693997	0.46949	2.28778	0.898427	1.85629	1.27423	1.19253	1.34381	0.718774	0.963018	0.868848	1.19766	1.29009	0.596644	0.80885	0.3017	0.11145
Z0672	0.149771	0.398153	-0.547924	1.47771	0.868015	1.19716	1.51119	1.81369	1.51757	4.16876	4.49816	4.35701	4.43998	3.99815	4.78842	4.42912	4.31418	4.42729	4.32703	4.27019	4.29753	-0.0284659	0.210964	-0.0184667	1.66361	1.823	0.308697	0.42454	1.05498	1.24524	0.784033	1.49661	1.78249	1.34324	2.88085	1.74328	2.56177	1.85361	1.84935	1.85681	1.3414	1.17568	1.20163	1.30548	0.568769	0.698872	0.053613	0.702798	0.988105
Z0673	-0.203748	-0.506473	0.710221	1.08019	1.44727	0.954849	1.71663	1.68528	1.723	5.44145	5.52284	5.36166	5.30627	5.08738	5.42161	5.4618	5.34258	5.48245	5.32316	5.50759	5.32746	0.515108	0.577493	0.329811	2.48577	2.86538	1.21378	1.14062	1.94422	2.39853	0.122202	-0.194427	0.275274	0.530527	0.568375	0.0279708	1.69922	1.61225	1.78337	1.68592	1.66121	1.51798	1.68348	0.770105	0.544653	1.04702	0.529133	0.645238	0.919404
Z0674	0.540845	-0.330609	-0.210236	-0.560703	-0.35806	0.231707	-0.341314	-0.0344526	0.0024147	3.99688	4.39916	4.00549	3.75562	3.65951	3.71051	3.87462	3.99074	3.75954	3.88265	3.94421	3.88649	0.0132292	-0.00803704	-0.211084	1.95022	2.38621	1.07214	0.906544	1.53985	1.78767	-0.158249	-0.779958	-0.00877387	0.450328	0.790528	-0.168461	-1.092	0.662608	0.707451	0.688495	0.529773	0.574372	0.828138	0.851083	0.640476	0.527884	0.0617828	0.0597073	0.290086
Z0675	-0.253213	0.259841	-0.00662837	1.00342	0.531679	-0.363871	0.330741	0.212871	0.202263	3.11676	3.84798	3.19771	3.17364	3.33659	3.03073	3.31362	3.65194	3.21427	3.47009	3.02301	3.16568	0.102007	-0.15239	-0.0438936	1.33096	2.08237	0.664707	0.530093	0.989067	1.49926	-0.238449	-0.374349	0.0953531	-0.0321467	0.275917	-0.15195	-0.686394	0.509992	0.30808	0.245768	0.232277	0.446039	0.340575	0.171933	0.0916162	0.18498	0.467392	0.31334	-0.04276
Z0676	0.353077	0.248435	-0.601512	-2.22559	-1.16652	-1.34398	-1.49842	-1.79411	-0.80603	2.06153	2.42493	2.15733	2.13042	1.7556	1.74949	2.07156	2.13413	1.95056	1.99838	1.99197	1.89553	-0.211403	-0.844845	-0.5876	0.142383	0.466329	-0.933373	-0.947622	-0.300201	-0.0815134	-1.72629	-1.37325	-0.931649	-0.837691	-0.572468	-1.43084	-1.22562	-1.11855	-0.854113	-1.05385	-1.11296	-1.14929	-1.09458	-0.118327	0.112525	-1.10478	-0.402885	0.196709	0.140092
Z0677	-0.123117	0.139573	-0.0164558	-3.54579	-3.73563	-4.36357	-4.00733	-4.28737	-4.4448	-2.28451	-2.06058	-2.80374	-2.26527	-2.67212	-2.79636	-2.33135	-2.3302	-2.40173	-2.54901	-2.61986	-2.33686	-0.956257	-1.58325	-1.32444	-3.22178	-3.16613	-3.83414	-3.77507	-3.42631	-3.38632	-3.1087	-3.64672	-2.90997	-2.77396	-2.02554	-1.54478	-1.5944	-4.46911	-4.534	-4.39393	-4.11198	-4.26118	-4.44062	-1.34821	-1.39732	-2.40515	-2.00816	-0.636133	-0.273145
Z0678	-0.366433	0.255241	0.111192	-3.50269	-3.6467	-4.15079	-3.76768	-3.69728	-4.04623	-3.09456	-2.60792	-3.33308	-3.1323	-2.90301	-3.26168	-2.91839	-2.89594	-3.51931	-3.99567	-3.50514	-2.74362	-0.919181	-1.36035	-1.11012	-3.84956	-3.80275	-4.13372	-4.0436	-3.89957	-3.79239	-3.09067	-4.11908	-1.85908	-2.47948	-2.58141	-1.89349	-2.04281	-5.63315	-5.21824	-5.36361	-5.34934	-5.5201	-5.43666	-3.00162	-2.96437	-2.92974	-3.79821	-2.0558	-1.85697
Z0679	-0.060928	-0.0015392	0.0624672	-1.4194	-0.875718	-2.0365	-1.38713	-2.08863	-1.9511	-0.905093	-0.703511	-1.711	-1.24977	-1.18918	-1.13997	-1.09326	-0.667408	-1.1316	-1.16023	-1.42368	-0.834789	-0.144591	-0.206864	-0.34549	-0.352988	-0.460068	0.0526109	0.195118	-0.184752	-0.0974318	-0.198291	-1.15729	-0.201949	-0.172834	-0.176258	-0.123007	-0.162496	-2.20514	-2.39372	-2.48608	-2.92419	-3.16857	-2.9652	-2.43805	-2.5904	-2.31721	-3.06731	-2.16366	-1.46693
Z0680	-0.321368	0.0905075	0.23086	-0.454183	-0.256253	-0.382469	-0.535237	-0.422414	-0.830067	-4.24444	-3.82539	-3.68874	-3.95752	-3.88931	-3.97828	-4.02344	-3.80322	-3.83258	-4.12003	-4.07601	-3.58319	0.410571	0.418695	0.211812	-0.441134	-0.655996	0.0114083	0.0500313	-0.400468	-0.622511	1.83142	1.70392	-0.287494	-0.305471	0.598895	0.876633	0.723096	-0.354912	-0.201759	-0.324755	-0.703991	-0.744942	-0.891353	0.230173	0.0440319	-0.370869	-0.40353	0.372276	0.400114
Z0681	-0.18289	-0.0571286	0.240019	-0.604372	-0.791509	-0.810238	-0.96552	-1.28794	-0.911135	-1.3048	-1.03436	-1.34073	-0.859899	-1.16079	-1.20596	-1.07566	-1.14606	-1.1237	-0.828182	-1.01565	-1.07024	-0.418706	-0.407131	-0.408395	-0.677536	-0.865518	-0.0224173	0.0796229	-0.563034	-0.593717	0.95226	0.405125	-0.757205	-0.747849	-0.159025	0.276208	0.00973453	-2.42757	-2.303	-2.48017	-2.87193	-2.82581	-2.78916	-1.51963	-1.61507	-1.92932	-1.6746	-0.589002	-0.207778
Z0682	-0.0783717	-0.125659	0.204031	0.996328	1.32634	1.11354	0.788329	0.607751	0.558342	1.45442	1.49674	1.25777	1.11285	1.33489	0.928324	0.83022	1.36945	1.18889	0.996434	0.519649	0.800095	0.321788	0.286527	0.488961	0.46388	0.304821	0.0323716	0.477901	0.326577	0.362937	-0.71512	-0.545123	1.31857	1.32688	-0.26797	-1.67662	-0.391773	-1.31982	-1.09272	-1.20291	-1.09714	-1.11366	-1.20879	-1.19944	-0.642736	-1.04492	-1.77811	-0.796355	-0.828971
Z0683	-0.234779	0.204367	0.0304117	1.20044	1.06408	1.33973	1.38632	0.744125	0.857059	-0.174489	0.81419	0.0420235	-0.377981	0.353309	-0.284832	0.465804	0.356807	-0.341245	-0.406981	0.198213	-0.0893129	1.50384	1.35359	1.63321	0.683849	0.714454	0.746249	0.624472	0.966892	0.94316	-0.121201	-0.0439781	0.798037	0.692525	-0.479389	-0.26274	-0.401702	0.662633	0.955705	0.742356	0.178445	0.862828	0.884003	0.507738	-0.0158203	0.14747	0.273127	0.597612	0.649775
Z0684	-0.163076	0.153503	0.00957291	-1.33458	-0.961576	-1.15986	-0.825604	-0.780292	-1.117	-1.49508	-1.61766	-1.74653	-2.01917	-1.77757	-1.68238	-1.66488	-1.73214	-1.78061	-1.69227	-2.07355	-1.82536	-0.4554	-0.498041	-0.432392	-0.549737	-0.551704	-0.27925	-0.2754	-0.229851	-0.342392	0.0342745	-0.119171	-0.145898	0.0218771	-0.615547	0.160662	-0.251192	-1.83513	-2.09074	-1.87433	-1.79242	-2.03635	-1.86898	-2.30555	-2.3611	-2.39255	-2.76357	-2.30719	-1.97015
Z0686	-0.361654	-0.0609917	0.422645	1.51467	1.41725	1.54742	1.96323	1.8301	1.82349	4.21543	3.82027	4.45567	4.07508	3.93772	4.37193	4.28839	3.8195	4.2758	3.85164	4.22054	4.22384	0.897602	1.06046	0.723815	0.685189	0.827522	0.15167	0.41291	0.281385	0.679277	0.0862914	-0.0496083	0.420093	0.377699	0.600657	0.17279	-0.361654	0.323465	0.294216	0.218825	0.289802	0.312934	0.156772	1.79376	1.71437	1.79405	1.34982	1.78994	1.98784
Z0688	0.154618	-0.332102	0.177484	3.64456	3.35931	3.18744	3.58847	3.25157	3.04369	3.07126	3.16265	3.37627	2.97859	3.55131	3.21084	3.01857	3.21418	3.7091	3.30372	3.24872	3.12175	0.0513342	0.414756	0.204024	0.191284	0.469877	-0.555787	-0.363435	-0.00496361	0.393402	-0.881444	-0.312991	0.702464	0.457761	-0.485128	-0.881444	-0.436464	-0.45716	-0.62025	-0.149861	-0.667555	-0.42916	-0.398286	-0.881444	-0.644259	-0.694647	-0.648789	-0.881444	-0.23781
Z0689	0.279158	-0.423958	0.1448	1.64714	1.97423	1.7427	2.22486	2.16862	1.86103	4.55289	4.40459	4.73477	4.49135	4.31545	4.65564	4.56911	4.43334	4.55384	4.45753	4.58387	4.64521	0.379228	0.25289	0.0701687	0.974032	1.41932	-0.0399511	-0.0803395	0.716526	1.26372	-1.18593	-0.672303	1.58995	1.47791	-0.0614002	-0.891064	-0.325847	0.487545	0.287922	0.633794	0.315946	0.42865	0.639457	-1.12781	-0.33594	-1.05659	-0.266193	-0.525415	-0.622309
Z0690	-0.00513495	-0.438316	0.443451	0.480422	0.779757	0.733259	1.04289	0.761858	0.656102	3.77372	4.04165	4.03098	4.02322	3.80405	4.19793	4.09975	3.93678	4.0278	3.85622	3.9072	3.68289	0.131926	0.396718	0.151379	1.31663	1.61351	0.0261985	0.347952	0.708766	1.111	-0.197028	0.536849	1.18355	1.19577	-0.0420003	-0.146487	1.38097	0.176964	0.084378	0.161939	0.0348072	0.29831	0.26003	-0.171399	0.00251064	0.196682	-0.205661	0.0920349	0.129167
Z0691	-0.295874	0.306233	-0.0103592	1.0204	1.32374	1.00616	0.887304	1.10385	0.318449	2.20845	2.55273	2.29059	1.79451	2.5204	2.53462	1.70904	2.47323	1.97237	1.49538	1.31723	2.81638	-0.0077627	0.379872	0.630307	0.642996	0.99112	0.105374	0.144714	0.336782	0.523497	0.173513	-0.455162	0.454831	0.440678	-0.455162	-0.455162	-0.455162	1.14532	0.871593	0.973747	0.830711	0.861188	1.30476	-0.188245	-0.217976	0.0453364	-0.0222113	-0.0402571	0.112322
Z0693	0.0335547	-0.18299	0.149435	2.40378	2.46604	2.82497	2.18796	2.45519	2.53916	3.35586	3.08608	3.39288	3.16454	3.18536	3.32277	3.55176	3.23275	3.16833	3.39488	3.32991	3.33107	-0.350514	0.0566926	0.103951	0.532286	0.612842	-0.251364	-0.44196	-0.296553	0.480748	-0.491044	-0.732332	0.851576	0.761835	-0.336016	0.00973863	-0.732332	0.216826	0.571409	0.416748	0.381591	0.162306	0.366298	-0.240256	-0.291506	-0.732332	-0.123535	-0.442922	-0.517405
Z0695	0	0	0	2.98205	2.03381	2.52602	2.78396	2.70379	2.82824	1.71674	1.47316	1.00518	1.32325	1.87577	0.520016	1.52357	1.70585	1.76083	0.779301	1.38449	1.09697	0.447399	0.789025	0.477908	0.335512	0.645394	0.250873	0.257115	0.349679	0.158203	0.447945	0	0.310034	0.363897	0	0	0	0.735365	1.10509	0.884571	1.00326	0.867167	1.00227	0.492076	1.28068	0.976465	0.76552	0.829842	0.401948
Z0696	0.0917414	-0.311281	0.219539	3.44871	3.54284	3.32635	3.32081	2.69312	2.79085	1.57134	1.35234	1.20808	1.20935	1.56522	1.48718	1.03622	1.53101	1.17743	1.08963	1.07138	0.93974	-0.474761	-0.438554	-0.581437	-0.444506	-0.352603	-0.482395	-0.518126	-0.152101	-0.202015	-1.53749	-1.83159	-0.00736846	0.0515601	-1.43974	-2.03895	-1.6349	0.241953	0.147361	0.233387	0.112721	0.171967	0.282203	-0.842281	-0.930265	-0.578144	-0.290805	-1.0086	-1.0216
Z0697	0.249891	-0.0750582	-0.174833	3.03366	3.14649	2.96343	2.66842	2.38414	2.20114	2.27655	2.54073	2.69811	2.51626	2.27751	2.66756	2.76031	2.54161	2.0532	2.35261	2.56409	2.44802	0.362664	0.445566	0.534625	0.767403	0.811414	0.292551	0.355957	0.55692	0.688519	-0.242338	-0.441887	1.84887	1.92795	0.847283	0.778031	0.320839	0.778543	1.01813	0.856851	0.85174	1.01508	1.12967	1.95399	1.70372	1.97471	1.41572	1.45066	1.0611
Z0698	0.341712	-0.0634463	-0.278266	2.12668	2.08525	1.57698	1.80141	1.74368	1.70509	2.47908	2.64086	2.55221	2.49723	2.42952	2.63219	2.55035	2.60111	2.47212	2.53023	2.63123	2.45596	-0.089771	-0.270786	-0.0857248	0.838392	1.04607	0.522453	0.293419	0.66104	0.701706	-0.122006	-0.117573	2.26153	2.08816	0.633419	0.56909	0.586931	0.388139	0.406117	0.399938	0.250311	0.339909	0.328374	2.05377	1.83211	1.62168	1.88331	1.64266	1.03319
Z0699	0.228131	0.0300979	-0.258228	4.75141	4.67727	4.11361	4.33661	3.8035	3.5932	2.71452	2.7538	2.61243	2.65637	2.67081	2.86217	2.74989	2.64441	2.85522	2.80496	2.94593	2.74666	0.682955	0.644933	0.573336	0.554206	0.788797	0.536241	0.471049	0.190426	0.462523	-0.431895	-0.469885	2.44591	2.76122	0.488283	0.384001	0.625879	2.29778	2.24937	2.2728	2.42874	2.43686	2.60157	1.33692	1.45843	1.45999	1.45368	1.43527	0.84562
Z0700	-0.239711	-0.0581634	0.297874	0.654015	0.280032	0.63258	1.0127	0.939313	0.72565	1.19934	0.89779	1.45926	1.29484	1.05255	1.3574	1.32114	0.975665	1.20631	1.17349	1.53362	1.41109	0.0496867	0.257542	-0.00457936	-0.734969	-0.595719	0.0327374	-0.0420008	-0.711538	-0.671956	-1.27176	-0.473937	-0.926402	-1.01193	-0.940473	-0.972596	-0.823949	-0.993936	-1.1454	-0.963607	-0.968916	-1.01215	-0.687135	-2.02531	-1.90679	-2.24021	-1.7136	-1.92763	-1.62655
Z0701	-0.149558	0.341901	-0.192342	-1.2408	-1.40617	-0.617653	-0.977684	-1.05362	-0.741586	-0.719483	-0.667643	-0.575943	-0.0704792	-0.301731	-1.11732	-0.93767	-0.576325	-0.00355365	-0.124329	-0.386988	0.422987	0.436165	0.473796	0.499345	-1.80399	-1.10377	-0.987062	-0.909679	-1.34452	-1.12521	-0.223596	0.0317423	-0.625248	-1.42431	-0.263071	-0.270977	-0.0056702	-0.99788	-0.948442	-0.858438	-0.955422	-0.993677	-1.0257	-1.46182	-1.54214	-1.56213	-1.8872	-1.09806	-1.53531
Z0702	-0.00927726	-0.380545	0.389823	-0.720149	-1.2702	-1.16047	-1.22201	-1.19386	-0.904399	-0.547987	-0.125609	-0.716182	-0.732345	-0.503476	-0.432309	-0.580483	-0.654512	-0.613303	-0.7388	-0.526579	-0.637592	-0.17166	-0.245164	-0.159308	-0.0148217	-0.48369	0.124925	0.103615	-0.351381	-0.28882	0.175238	0.419325	-0.821282	-0.948345	0.0119308	-0.312458	-0.101655	-0.675957	-0.596049	-0.80442	-1.0987	-1.04	-1.18677	-0.977336	-0.924692	-1.02799	-0.920835	-0.708699	-0.81968
Z0705	0.155879	-0.407523	0.251644	-0.594054	-1.03743	-0.995998	-0.732601	-0.342961	-0.209732	1.55792	1.98396	1.56222	1.70572	1.56765	1.71313	1.58234	1.5543	1.51035	1.62291	1.6936	1.51067	-0.413865	-0.650831	-0.496025	0.122132	0.218289	-0.331815	-0.328141	-0.418133	-0.0816885	0.10507	0.431666	-0.105384	-0.343261	0.218824	-0.378215	0.106917	0.367983	0.401065	0.400881	0.137813	0.170178	0.0447685	-0.663584	-0.557349	-0.363586	-0.606821	-0.498371	-0.344517
Z0706	0.0515311	-0.107757	0.0562259	-0.107757	-0.107757	-0.107757	0.315873	0.297602	0.252683	2.9573	3.40481	2.70846	2.77679	3.28944	1.90581	2.56063	3.131	2.92201	2.85661	2.43634	2.68365	0.274061	0.248346	0.0456677	0.68249	1.17445	0.0642411	0.338291	0.271197	0.307139	0.340188	0.460696	0.202277	-0.107757	0.288559	0.184073	0.676823	0.691992	0.619034	0.676646	1.17812	0.717195	0.943497	0.15916	0.129429	0.2444	0.124899	0.628996	0.294191
Z0707	0.081374	-0.00845317	-0.0729208	0.400502	-0.0407066	0.369022	0.338399	0.934196	0.985731	5.00506	5.51437	5.53126	5.19977	5.06096	5.40555	5.19326	5.12529	5.21266	5.4144	5.23679	5.17044	-0.641574	0.0101743	-0.312188	2.58185	3.25307	0.121122	0.106681	1.72206	2.20073	-0.0209344	-0.642643	0.629221	0.806942	0.5798	0.274992	0.104588	0.142713	0.150407	0.234119	-0.303233	-0.173223	0.16706	-0.954688	-0.176678	0.119729	-0.954688	-0.0374007	-0.238723
Z0708	0.29452	-0.487123	0.192603	0.198488	-0.042192	-0.0641948	0.187223	0.105292	0.0876496	1.91214	1.80376	1.70303	1.98138	1.49296	2.11063	1.90236	1.88414	1.78732	1.79417	1.97116	1.80896	-0.600558	-0.478288	-0.708458	2.07184	1.24233	1.07445	1.97375	2.14323	1.63701	-0.298199	-1.35889	-0.0118026	1.29284	-0.236144	-0.847366	-0.549138	-0.242557	-0.503431	-0.29396	-0.00181067	-0.233832	-0.0607658	-0.283818	-0.347341	-0.186496	-0.349748	0.385577	0.298266
Z0709	0.233881	-0.0290779	-0.204803	3.40047	2.95722	2.62776	4.13087	2.90587	3.34149	-0.14567	0.271532	-0.238846	-0.992707	-0.268034	-0.435928	-0.101531	0.0944698	-0.495455	-0.045031	-0.429003	-0.547194	-0.473788	-0.948988	-0.622199	1.66556	0.774143	0.781549	1.56274	1.81374	1.49524	0.109155	-0.0648539	0.19699	0.754701	-0.337291	-0.99915	-0.97345	0.707579	0.348091	0.504541	0.642378	1.00128	1.11869	-0.391613	-0.56055	0.0572482	0.0238343	-0.0968778	-0.123759
Z0711	0.130472	0.0489104	-0.179383	1.49896	1.25473	1.5852	1.33562	1.51765	1.4455	4.04912	4.10529	4.03634	4.13575	3.84517	4.11484	3.98949	4.08678	4.01133	3.946	4.11018	3.98853	0.0841569	0.167716	0.450524	8.41501	7.12777	6.52169	7.39704	7.929	6.65333	-0.127396	-1.06115	2.8897	5.03723	0.392386	-1.06115	-0.61617	1.7545	1.6907	1.62326	1.42728	1.47595	1.74653	-0.569074	-0.441903	-0.560652	-0.6282	-0.530799	-0.417516
Z0712	0.554938	-0.561	0.00606208	-0.561	-0.272866	-0.238478	-0.333691	-0.412861	-0.561	1.77975	1.62568	1.03086	1.14097	1.31477	0.641834	1.20908	1.76161	1.63542	0.491729	1.2114	1.65466	-0.395965	-0.143127	-0.336577	6.38886	4.45732	4.79862	6.32992	6.63064	6.16793	1.33845	-0.561	1.23696	3.04651	-0.349276	-0.269171	0.22358	-0.356911	-0.252797	-0.127111	-0.264336	-0.0903452	-0.169978	-0.561	-0.120173	-0.208843	-0.12805	-0.27159	-0.159052
Z0713	0.707234	-0.341371	-0.365863	-0.630342	0.0147775	-0.39287	-0.246428	0.371312	0.138606	2.97582	3.3245	2.99708	3.01213	2.60382	2.80701	3.0363	3.14074	2.78326	2.76861	2.99312	2.83685	-0.832611	-0.848526	-0.430293	7.15146	5.19311	5.79953	7.34446	7.71624	7.37636	1.55839	-1.28574	1.88851	3.21665	0.0888983	-0.492793	0.105713	0.153067	-0.00620839	0.026737	-0.211168	-0.220051	-0.282901	-0.995865	-0.68373	-0.877727	-1.08867	-1.21695	-0.88049
Z0714	0.915009	-0.384069	-0.530941	-0.503889	-0.548077	-0.953859	-0.524485	-0.576064	-0.799049	2.70425	3.06561	2.85353	2.78676	2.74131	2.82116	3.02755	2.88948	2.97421	2.87771	2.98484	2.7781	-0.795865	-1.06435	-0.986556	4.66345	2.60702	3.84099	5.41784	5.61465	5.9231	1.21907	-1.05312	0.582946	1.01328	-0.387897	-1.19829	-0.236676	-0.18958	-0.0434106	-0.12374	-0.164755	-0.161238	-0.136745	-0.520765	-0.888446	-0.778605	-0.951086	-0.77314	-0.713428
Z0715	-0.00470628	0.0223241	-0.0176178	-1.4344	-1.14315	-1.85894	-1.67846	-1.84262	-2.1489	-1.14418	-0.982378	-0.779146	-1.00833	-1.03689	-0.920466	-0.713015	-0.885078	-0.963603	-1.16444	-1.19674	-1.14138	-1.79378	-1.82961	-1.89015	-0.902329	-1.54181	-0.840367	-0.146391	-0.635982	0.101859	-1.0833	-2.80745	-1.33395	-1.07506	-0.308227	-0.638983	-0.40871	-2.00922	-2.14885	-2.11552	-2.33757	-2.27025	-2.19904	-2.59216	-2.64977	-2.64078	-2.60624	-2.65484	-1.81689
Z0716	-0.106395	0.0191539	0.0872407	-0.575733	-0.85362	-0.768714	-0.9606	-1.01212	-1.11207	-0.226253	-0.393894	-0.185302	-0.137152	-0.441682	-0.244653	-0.286135	-0.247527	-0.413738	-0.309211	-0.130671	-0.425977	0.0810501	0.355695	0.230613	-0.332546	-0.272563	0.602665	0.568675	-0.0804133	-0.180719	1.24092	1.57722	0.502958	0.589078	-0.17358	-0.238776	-0.455359	-0.0288171	0.0609022	-0.0341041	-0.591379	-0.731112	-0.755493	-1.11133	-0.9865	-1.37175	-1.16409	-0.922471	-0.181294
Z0717	-0.250169	0.0839141	0.166255	-1.07219	-0.684156	-0.909507	-1.1308	-0.899559	-1.06428	-1.44491	-1.36509	-1.28725	-2.03867	-1.4105	-1.74982	-1.44297	-1.38607	-1.25602	-1.56314	-1.71379	-1.13523	0.46644	0.508692	0.473772	1.4395	1.24942	1.51851	1.35209	1.27771	0.96095	0.941163	1.01878	-0.642679	-0.961775	0.634344	1.21652	0.902052	-0.201023	-0.0999278	-0.116698	-0.762763	-0.646011	-0.865246	1.00219	0.972213	0.787381	1.02328	1.17157	1.25086
Z0718	0.405397	0.065059	-0.470456	0.425935	0.417418	0.570723	0.269974	0.415907	0.303054	0.365387	0.678041	0.18426	0.0104922	0.425291	-0.0783317	-0.360022	0.860068	0.18835	0.586312	0.201699	0.292891	1.0956	1.04399	1.09549	0.937429	0.779871	0.83515	0.747338	0.921254	0.783657	-0.411899	0.473139	0.315327	-0.287227	0.664039	0.155787	0.443268	1.91239	1.88296	1.99755	1.85055	2.07814	1.87001	1.34273	1.41788	1.79151	1.73348	1.5446	1.42152
Z0719	-0.151643	0.623296	-0.471653	0.948494	1.65462	1.63897	1.22499	1.45076	1.50326	0.654885	1.05033	0.396137	0.24796	0.264149	0.237911	0.267537	0.942344	0.584798	0.466768	-0.468811	0.531495	1.40449	1.29434	1.20787	0.616201	0.729942	0.96987	0.844396	0.845953	0.95181	-0.426174	-0.0598661	0.0832818	-0.0692877	0.141587	0.357206	1.14982	2.20277	2.18751	2.28868	2.0847	1.88339	2.08917	0.608156	0.637071	0.827601	0.61332	0.677464	0.407109
Z0720	-0.32396	0.139398	0.184563	1.63627	1.97988	1.70856	1.62834	1.89118	1.50421	2.84754	2.73011	2.87232	2.51526	2.63033	2.71682	2.76803	2.86779	2.67201	2.68043	2.86089	2.57606	3.30772	2.83916	2.84422	2.77605	2.8203	2.54146	2.17792	2.63301	2.48697	-0.0242909	0.706232	3.22905	3.23964	0.481594	0.569193	0.542109	4.761	4.77374	4.76653	5.43211	5.47949	5.43115	5.38844	5.28011	5.76402	5.46463	5.11746	4.45623
Z0721	0.334558	-0.189861	-0.144697	3.68282	3.16783	3.36812	3.64376	3.40409	3.42697	0.719604	1.05701	0.755086	1.12003	0.87457	1.22982	0.959344	0.977861	1.0708	0.584011	1.17212	0.897473	0.867193	0.634568	0.727146	1.04835	1.0179	1.05895	0.955784	1.02113	1.12545	-0.655294	-0.574178	1.28193	1.59347	-0.512619	-0.357068	-1.33354	2.7455	2.67024	2.69577	2.47704	2.54351	2.64772	0.982705	1.15126	1.69397	1.42742	1.41555	1.44203
Z0722	0.209167	0.113112	-0.322279	3.57924	2.76933	3.24685	2.82906	2.81647	2.82855	-2.12457	-1.65877	-1.66787	-1.63073	-1.50229	-1.69075	-2.2311	-1.70119	-1.44612	-2.00289	-1.78657	-1.80902	-1.00452	-1.05327	-1.07899	-1.16754	-1.12977	-0.919227	-1.00158	-1.12115	-1.06896	-1.81816	-0.992114	-0.0833927	-0.352412	-1.14593	-0.781298	-1.29066	0.782416	0.776151	0.731744	0.647449	0.721088	0.898929	-1.2933	-0.931155	-0.523239	-0.774369	-0.993097	-1.01045
Z0723	-0.09397	0.0300812	0.0638888	-4.38431	-4.75605	-4.06194	-4.30959	-3.8023	-4.6364	-3.68969	-3.77937	-3.77961	-3.92515	-3.62909	-3.45086	-3.6347	-3.71806	-3.49656	-3.74085	-3.68553	-3.91032	-2.76867	-2.37865	-2.35288	-1.70157	-2.08705	-1.86943	-1.81302	-2.55717	-2.8087	-3.27331	-3.52042	-4.21279	-3.95416	-3.66815	-4.0454	-4.20649	-3.55784	-3.7528	-3.74385	-3.29589	-3.39431	-3.1577	-7.40031	-6.70403	-6.6032	-6.45486	-6.16995	-6.38709
Z0724	-0.259567	0.0637182	0.195849	-6.08917	-6.23901	-5.83408	-5.92151	-5.32781	-6.17929	-4.61929	-4.55258	-4.63089	-4.35698	-4.81279	-4.47058	-4.54409	-4.62393	-4.67385	-4.45114	-4.33227	-4.69682	-2.48042	-2.41996	-2.21989	-1.28243	-1.72071	-0.907133	-0.891583	-1.80165	-2.02236	-2.27744	-2.30928	-3.98004	-3.44006	-3.1819	-3.66748	-3.79776	-4.12656	-4.14445	-4.14248	-4.25143	-4.24286	-4.34548	-7.33432	-7.24421	-7.10059	-7.36687	-7.26077	-5.81936
Z0725	-0.434651	0.255655	0.178996	-3.82795	-4.39861	-3.6118	-4.11057	-3.48671	-4.26031	-2.17672	-1.89696	-2.17452	-1.7837	-2.23914	-1.95583	-2.17236	-2.02699	-2.14418	-2.04	-2.07735	-1.8547	1.10918	0.717666	0.878609	1.62079	1.49038	1.40955	1.44249	1.54672	1.23107	-1.1083	-1.24317	-2.97139	-2.01047	-3.72485	-3.39181	-4.0973	1.11471	0.926267	1.09654	1.51445	1.38957	1.48355	-6.70741	-6.75866	-7.01269	-6.43396	-6.66913	-3.2795
Z0726	-0.361063	0.601107	-0.240044	-0.734373	-1.02434	-0.215715	-0.511739	-0.50575	-0.375754	-0.697686	0.448813	-0.0191679	-0.216042	0.312338	-0.122893	-0.681948	1.05266	0.556177	0.630504	-0.536135	0.472619	3.79987	3.38256	3.78516	3.07335	2.4734	2.54723	2.60127	2.45102	2.27176	-0.576398	0.938242	-0.810436	-0.660446	-1.02434	-1.02434	-1.02434	1.35357	1.61712	1.23176	1.47578	1.81092	1.7509	-1.02434	-0.787158	-0.523845	-0.791688	-0.872393	0.639554
Z0727	-0.236269	0.118908	0.117361	-4.21991	-4.44104	-4.24728	-4.10976	-3.90386	-4.20893	-2.49351	-2.46274	-2.5581	-2.44709	-2.73083	-2.52706	-2.50178	-2.59846	-2.70343	-2.49584	-2.61996	-2.71641	1.04725	0.86383	1.10288	3.19362	3.05142	3.07678	3.06259	2.7649	2.42404	-1.17602	-0.661381	-3.24957	-3.27642	-2.91305	-2.93664	-3.26102	-0.255269	-0.221129	-0.261349	-0.07767	-0.0842294	-0.223472	-5.70256	-5.72392	-5.51722	-5.56764	-5.76524	-2.85101
Z0728	0.435277	-0.363994	-0.0712831	-4.10617	-4.11315	-3.40127	-3.96422	-3.94986	-3.90992	-0.953143	-1.03288	-0.801088	-1.10737	-0.908131	-1.29146	-0.654962	-0.999054	-1.1131	-1.01447	-0.690637	-0.870585	-1.50297	-1.25812	-1.19412	-0.0662762	-0.461082	0.164044	0.299694	-0.350885	-0.460052	-2.84444	-3.1941	-2.84876	-2.81678	-3.58322	-3.283	-2.6938	-4.10786	-4.22802	-4.17091	-4.45707	-4.35329	-4.47134	-5.30391	-5.17674	-5.29549	-5.79599	-5.26564	-5.39404
Z0729	-0.0628195	-0.0878893	0.150709	-3.07729	-3.6083	-2.75128	-3.72605	-3.09606	-4.02827	-2.57711	-1.93726	-2.1448	-2.28061	-2.03039	-2.40408	-2.56748	-1.97129	-2.47542	-2.89817	-2.64381	-2.58225	-1.22322	-1.16535	-1.0658	0.750134	0.545047	0.858589	0.874496	0.481003	0.269494	-0.926232	-1.15351	-1.81711	-1.9383	-1.91678	-1.62294	-1.96057	-2.10886	-2.12791	-2.05123	-2.6307	-2.47533	-2.4054	-5.06324	-5.29239	-5.34204	-5.44789	-5.57617	-2.67703
Z0731	-0.104823	-0.0908673	0.195691	-2.04919	-2.32428	-2.16337	-2.48316	-2.07179	-2.22298	-1.03673	-0.637175	-1.60052	-1.09178	-0.944198	-1.3229	-1.47578	-0.762284	-0.837244	-1.13081	-1.10592	-1.07157	-1.18089	-1.52333	-1.3088	0.858238	0.757701	0.949792	1.01065	0.711905	0.735825	-1.08258	-1.88267	-1.59294	-1.52077	-2.03969	-1.84149	-1.97683	-1.21455	-1.3162	-1.3661	-1.59192	-1.59511	-1.58068	-3.95109	-4.06837	-3.64895	-4.18842	-3.66754	-2.62269
Z0732	-0.124409	-0.00799619	0.132405	-0.97567	-1.21717	-0.521524	-1.1734	-0.367971	-0.145991	-1.73848	-1.00269	-1.43963	-1.62923	-1.68833	-2.15422	-1.58185	-1.53049	-1.95314	-1.71492	-2.0177	-1.72822	-1.22189	-1.59814	-1.5615	0.18032	0.0798337	0.346891	0.431118	0.341467	0.254035	-0.83525	-2.60787	-1.13836	-0.762709	-2.61584	-2.28256	-2.72742	0.288136	0.150228	0.231826	0.362277	0.422745	0.682545	-4.63735	-5.36814	-5.00848	-5.05471	-4.94567	-3.42141
Z0733	-0.208119	0.112093	0.0960257	-3.23818	-3.40642	-3.32841	-3.9958	-3.43517	-3.58236	-1.73338	-1.35589	-2.34141	-2.08742	-2.16459	-2.18251	-1.83089	-1.62024	-1.98709	-1.86153	-2.24001	-2.12669	-1.64217	-1.98232	-1.81962	-1.23079	-1.23528	-0.553753	-0.463391	-1.03722	-1.10185	-0.949568	-1.47321	-2.70658	-2.03821	-1.90272	-2.05692	-2.26035	-3.57461	-3.53105	-3.54171	-3.60812	-3.59493	-3.60007	-6.42402	-5.74563	-5.3626	-5.55154	-6.08625	-2.99611
Z0734	-0.303813	0.146157	0.157656	-3.07326	-3.25995	-3.06692	-3.17853	-2.64775	-2.83357	-2.23219	-1.89563	-2.0958	-2.20039	-2.05276	-2.29271	-1.93406	-1.82177	-2.09762	-2.10053	-1.78834	-2.29489	0.734682	0.637441	0.72393	1.2848	1.18727	1.24054	1.23622	1.28926	0.925305	-0.887734	-0.724198	-1.46013	-0.798436	-2.19749	-2.20749	-3.34996	0.849462	0.85972	0.826463	0.608943	0.663215	0.569599	-4.37272	-4.81101	-4.38534	-4.3521	-4.267	-1.24719
Z0735	-0.229502	-9.64244e-05	0.229598	-4.56016	-4.29977	-4.60776	-4.55854	-4.14097	-4.59263	-3.21651	-2.85407	-3.20121	-3.32455	-3.4031	-3.30926	-2.97127	-3.05129	-3.13151	-2.87674	-3.24691	-3.14515	-0.808783	-1.23543	-0.982707	0.245968	-0.073725	0.328508	0.244902	-0.249458	-0.582348	-0.88516	-1.73235	-2.89832	-2.34433	-2.35524	-2.81177	-3.41756	-2.62729	-2.78027	-2.71328	-2.17555	-2.21454	-2.01816	-8.13403	-6.85336	-7.26266	-7.52524	-7.49679	-3.40817
Z0736	-0.126418	0.0385316	0.0878866	-6.37675	-5.66385	-5.37121	-5.8048	-5.19684	-5.35139	-2.68781	-2.74459	-2.79338	-2.97726	-2.73598	-2.87698	-2.87793	-2.75482	-2.81003	-3.14747	-2.74763	-2.9421	-0.810209	-1.06861	-0.763081	1.02608	0.716378	1.02736	1.01609	0.204699	-0.311314	-0.586386	-1.36991	-3.25143	-2.78649	-1.88647	-2.57845	-2.77043	-3.00483	-2.95136	-3.02129	-2.91853	-2.84998	-2.91421	-6.40082	-6.84989	-7.44175	-6.70674	-7.19612	-3.12419
Z0737	-0.290698	0.0806654	0.210033	-6.33461	-6.84725	-6.21877	-6.57881	-6.07514	-6.41294	-4.34518	-3.47333	-4.1391	-4.17776	-4.15712	-4.06796	-3.94561	-3.52814	-3.62017	-4.12494	-4.40145	-4.21265	-0.32587	-0.329238	0.000381582	1.7275	1.5117	1.81209	1.76333	1.25873	0.723377	-0.54363	-1.58706	-3.93361	-4.15325	-1.75504	-2.22384	-2.29443	-2.53843	-2.53633	-2.44595	-1.99546	-1.98971	-2.09884	-6.13936	-6.04142	-5.90651	-5.64331	-6.00412	-2.91745
Z0738	-0.44108	0.405586	0.0354942	-4.13441	-5.19972	-5.32446	-4.44957	-4.48262	-4.3213	-4.12532	-2.79371	-3.52355	-3.30073	-3.46937	-3.6149	-3.6507	-3.0874	-3.63084	-3.97115	-3.87427	-3.4514	0.0110114	0.100644	0.388707	2.36204	2.31851	2.52721	2.51442	2.07756	1.5728	-0.934601	-1.49481	-4.65953	-5.14555	-1.76391	-2.09187	-2.47793	-0.339909	-0.377101	-0.320611	0.0378136	-0.10436	-0.184819	-4.58182	-5.35368	-4.688	-4.67284	-4.88032	-2.62151
Z0739	-0.209174	0.0618534	0.14732	-3.09456	-3.87951	-3.56818	-3.15163	-2.92942	-2.86367	-4.11786	-3.16483	-3.82479	-4.33636	-3.72127	-4.36329	-3.63403	-3.55139	-3.60599	-4.14209	-4.34869	-4.19959	0.0551854	0.161622	0.378667	1.70161	1.464	1.80449	1.84243	1.37569	0.866083	-0.860571	-1.71271	-4.69238	-5.01397	-1.90074	-2.59942	-2.78356	-1.40607	-1.40727	-1.36553	-1.24978	-1.16713	-1.27668	-4.44094	-4.35061	-3.8838	-4.46655	-4.44843	-2.89095
Z0740	0.0421858	-0.0195245	-0.0226613	-2.36996	-2.61044	-2.4748	-2.56041	-2.06906	-1.89529	-1.63227	-1.58255	-1.79759	-1.67917	-1.75038	-1.58564	-1.65915	-1.78328	-1.74818	-1.8595	-1.85055	-1.92424	-1.06259	-1.06605	-0.884642	0.250704	0.0749243	0.323725	0.458489	0.305981	-0.0221699	-0.75154	0.0607849	-3.80814	-4.13586	-0.672273	-1.43825	-1.06719	1.77304	1.88742	1.80521	1.63727	1.66017	1.55381	0.78499	0.811226	0.768491	0.869599	0.218674	0.703354
Z0742	0.0334205	-0.148508	0.115087	1.34445	1.3805	1.68688	1.69185	2.00418	1.9607	1.38325	1.47365	0.971511	1.39239	1.19521	1.50434	1.24341	1.30719	1.13202	1.24735	1.22638	1.08463	0.0431407	-0.171563	-0.220178	1.73402	1.65346	0.933405	1.05804	1.67639	1.51948	-0.851844	-0.577116	-0.816906	-0.675622	-0.746308	-0.642652	-0.861743	3.97579	3.97199	4.0224	3.8681	3.82675	3.68228	2.41226	2.15249	3.03054	2.46683	1.6103	1.44826
Z0743	0.219559	0.210834	-0.430392	3.17795	3.42624	3.4173	3.62651	3.65248	3.90035	2.88353	3.07058	2.83942	2.9311	2.95272	3.0998	3.12232	3.07212	2.75814	2.88125	2.87019	2.9363	0.762876	0.906435	0.679483	1.73856	2.0135	0.967306	1.04923	1.53607	1.58871	0.42595	-0.951099	0.0816892	0.205528	-0.725633	0.630111	-0.429934	3.35303	3.38506	3.34874	3.22418	3.28538	3.13118	2.65133	2.72223	3.38375	2.84084	1.75855	0.735337
Z0744	-0.543444	0.100067	0.443377	2.39558	2.96556	3.40457	3.05184	2.80585	3.22008	2.30394	2.2979	2.22182	2.03838	2.12939	1.78788	2.19511	2.36574	2.11149	2.1182	1.96951	1.89697	1.71658	1.9823	1.84134	1.55511	1.56178	1.55255	1.63886	1.51934	1.65955	-0.0569051	-0.277715	0.617492	1.48053	0.521602	0.238548	0.213108	2.15889	2.11135	2.10786	2.05318	2.20589	2.11679	2.27864	2.38626	2.11239	2.08926	2.28722	2.2633
Z0746	-0.151454	0.226153	-0.0746985	1.46857	2.00226	2.13418	1.45551	1.28649	1.40959	3.05326	2.89934	3.11519	3.07381	2.79107	2.6555	3.1272	3.07338	2.88815	2.66537	3.01029	3.04887	0.513959	0.542816	0.67092	0.255223	0.929333	-0.098475	0.0866026	0.341252	0.581098	-0.781548	-0.0287793	1.14083	1.28317	-0.324877	0.254037	-0.258797	0.590158	0.890448	0.813112	0.807964	0.812807	0.995708	0.141691	0.0578218	-0.744332	-0.220128	0.336521	-0.342839
Z0747	-0.07494	-0.0311762	0.106116	2.60279	2.31925	3.33982	3.24918	3.01427	3.38799	2.94799	2.67464	3.09018	3.00921	3.28503	3.12848	2.99285	2.93291	2.78096	3.07571	3.42626	3.27863	-0.205726	0.227177	-0.0385286	-0.880151	-0.422096	-0.621713	-0.373495	-0.515367	-0.370126	-0.089995	-0.785931	1.78836	1.96584	0.295982	0.807475	0.553383	-0.169679	-0.293092	-0.0335624	0.0415022	-0.33713	-0.00117323	-0.74948	-0.70997	-1.1261	-0.995576	-0.843809	-0.470784
Z0748	0.12928	-0.39498	0.265699	-0.949764	-0.593742	-0.666936	-0.645936	-0.613233	-0.560082	0.328745	0.130098	0.205946	0.213431	0.469527	0.510092	0.326867	0.224844	0.33343	0.430554	0.386996	0.453099	0.833087	0.734142	0.663857	-0.600507	-1.03384	-0.214659	-0.383376	-0.891869	-0.867066	1.01832	0.483298	0.387194	0.153164	0.948541	0.565052	0.985516	-0.288318	-0.484367	-0.500066	0.00912875	0.0211964	0.120526	0.134951	0.27519	0.0861296	-0.140337	0.606106	0.797838
Z0749	-0.196013	0.11607	0.079943	-1.67174	-1.66466	-1.63122	-1.12401	-0.705694	-1.22437	-5.09165	-5.38856	-5.16494	-4.83951	-5.13182	-5.42594	-5.15519	-5.07091	-5.50864	-5.32187	-5.18826	-5.16337	1.11451	1.34133	1.25479	1.94165	1.71964	1.82404	1.70748	1.70493	1.30399	4.13857	3.8611	0.619945	0.563878	3.66906	3.76007	3.41099	1.70594	1.64449	1.64388	1.34564	1.28931	1.19451	2.24219	2.18513	2.19663	1.91426	1.84924	1.6255
Z0750	-0.269045	0.270716	-0.00167097	0.194622	0.143065	-0.0912786	0.291983	0.273293	0.0449425	-1.64683	-1.66911	-2.10537	-1.83764	-1.87588	-1.90513	-1.69598	-1.72243	-1.81529	-1.77013	-1.78703	-1.89465	-0.355066	-0.330998	-0.305523	0.326873	0.211977	0.734445	0.721831	0.328548	0.111461	5.81221	3.74328	1.63202	1.96205	4.89822	4.75408	4.35459	-0.579856	-0.522834	-0.590184	-0.765134	-0.760893	-0.876725	0.262551	0.307756	0.0651877	-0.0297879	0.203438	0.231288
Z0751	-0.230442	0.2822	-0.0517586	1.02018	1.23273	1.22921	1.75832	1.8142	1.41331	-1.9919	-2.09143	-2.0896	-2.16929	-1.6294	-2.59684	-2.32156	-2.14187	-2.26908	-2.36253	-3.14106	-2.04263	-1.48801	-0.813976	-0.830754	1.82965	1.65762	1.45373	1.46637	1.89602	1.85233	1.02265	2.33804	1.58314	1.84087	0.717953	1.28497	0.838238	4.59481	4.6878	4.59884	4.02835	4.00775	3.75797	3.88097	3.58943	4.07941	3.90529	3.45338	2.66182
Z0752	0.321491	-0.0529358	-0.268556	1.18011	1.12145	1.07029	1.00756	1.11723	0.82664	2.74253	2.88589	2.78486	2.44368	2.64159	2.99409	2.77866	2.78966	2.98859	2.78901	2.84777	2.70582	3.19206	2.91053	2.92612	0.932486	0.848705	0.681305	0.631458	0.92991	1.03031	0.298774	-0.128577	2.6701	2.69022	0.843012	0.0749456	0.360385	1.31514	1.28252	1.31065	1.27094	1.32998	1.36066	3.43447	3.29301	2.97843	2.52106	2.64436	2.34794
Z0753	0.053549	-0.249176	0.195627	0.282124	0.038958	0.0733468	0.426434	0.156183	0.111264	0.933847	0.864374	-0.249176	1.07408	-0.249176	-0.249176	0.801458	0.842426	0.234349	1.23148	1.13532	0.685332	2.08995	1.92955	1.7814	-0.0957453	-0.00497174	0.0945876	-0.00898119	0.0089356	-0.0723635	-0.249176	-0.249176	0.532571	0.114721	-0.0374515	-0.249176	-0.249176	0.452887	0.0819699	0.408833	0.598062	0.456765	0.479602	1.76821	2.20165	1.9506	1.6768	1.86589	1.33966
Z0754	-0.332388	0.748686	-0.416299	0.699878	0.58648	0.0369924	-0.0332832	0.156551	0.126938	-0.629167	-0.625368	-1.22413	-0.876604	-0.247786	-1.96524	-1.11437	-0.815902	-0.384716	-0.912507	-1.11291	-0.589686	1.07232	1.26726	1.12525	-0.406973	-0.446152	0.0201517	-0.00234206	-0.301621	-0.173297	0.131318	0.16587	-0.587696	-1.31099	-1.40529	-0.483144	-0.476475	-0.0278047	0.0760043	-0.19343	-0.409146	-0.133399	0.0810857	2.09213	2.29979	1.57628	2.32383	2.66523	2.81225
Z0755	0.0367545	-0.0325926	-0.00416191	-1.15043	-0.950597	-0.601099	-0.805036	-0.47567	-0.718853	-1.21277	-1.28109	-0.990895	-1.17773	-1.09625	-1.12787	-0.916643	-1.05765	-1.49459	-0.86884	-0.92568	-1.08315	0.194178	0.000856194	-0.034502	0.31642	0.120129	0.257722	0.29877	0.306448	0.21766	0.3574	0.328176	0.137684	0.0884	0.0467838	-0.102302	-0.0748643	0.999147	0.879303	0.953574	1.07779	0.923387	0.998422	-0.486007	-0.530551	-0.172999	-0.325855	-0.50079	-0.622643
Z0756	-0.0117785	0.336058	-0.32428	2.32154	2.1926	2.36198	2.85316	2.88238	2.59403	3.94612	3.80147	4.01569	3.96363	4.03627	4.0831	3.78261	3.76548	3.939	4.03413	4.02041	3.91998	0.798533	0.776572	0.820411	1.11535	1.46448	0.450024	0.459498	1.05696	1.20773	-0.253403	-0.607039	1.19788	1.54317	-0.295807	-0.387944	-0.459402	1.51439	1.44868	1.29408	1.25636	1.31487	1.51048	0.591127	0.444057	0.614394	1.08352	0.57216	0.666802
Z0757	0.0391272	0.505514	-0.544641	1.09956	1.27186	0.684663	0.499704	0.485294	1.20833	2.96771	3.04718	2.48557	2.30117	2.95861	2.974	2.89158	3.01771	2.33021	2.64445	3.00201	3.05748	0.696818	0.862235	0.448257	1.4378	1.36093	1.22117	1.03149	1.39216	1.32838	-0.776461	-0.655953	0.0134697	0.00139543	-0.149559	-0.13969	-0.779426	1.35951	1.25193	1.50559	1.36051	1.37245	1.57255	-0.21279	-0.173281	0.0279727	-0.1888	0.190299	-0.310952
Z0758	-0.0546609	-0.0546609	0.109322	1.73142	1.81431	2.19561	2.4327	1.83422	1.98868	1.96299	3.37832	2.45635	2.40658	2.84919	2.93512	2.48672	2.98477	2.37287	2.44511	2.58576	2.35904	0.73374	0.301442	0.363928	0.992182	1.16171	0.442576	0.58447	0.394982	0.656772	-0.0546609	-0.0546609	0.255373	0.0771029	0.157063	-0.0546609	-0.0546609	0.349056	0.67213	0.694745	0.510382	0.341064	0.297793	0.632132	0.564586	0.132136	0.177995	0.360244	0.256805
Z0759	-0.319288	0.504696	-0.185408	0.60272	1.35719	1.1566	1.14686	1.25756	1.07712	4.61918	4.87721	4.45398	4.71321	4.5098	4.44074	4.87638	4.6362	4.6538	4.76382	4.66979	4.56785	-0.182227	0.0365554	0.332999	1.8969	2.11826	0.0885862	0.564267	1.29528	1.46948	0.432976	-0.184016	0.869393	0.586736	0.782018	0.477211	0.537472	0.918554	0.641199	0.709242	0.711109	0.469439	0.767541	0.105858	0.417992	-0.117471	-0.519814	0.0773727	-0.537542
Z0760	0.164583	-0.087568	-0.0770154	0.349756	0.525752	0.420398	0.566763	0.742394	0.886232	3.82381	4.28075	3.03617	3.434	3.96598	3.7403	3.56265	4.16317	3.75928	3.73898	3.83819	3.85947	0.544549	0.576633	0.305211	1.3013	1.37172	0.527348	0.60408	1.13166	0.970505	0.0597152	0.180223	0.459065	0.351123	-0.176506	0.146214	0.671046	1.62583	1.43569	1.4517	1.41437	1.63622	1.36431	0.103846	0.782232	0.246768	0.37729	0.900962	0.255404
Z0761	0	0	0	0	0	0	0.227309	0.282474	0.191447	1.60067	1.93265	1.4215	0.808301	2.01842	1.66442	1.38248	1.92001	1.13387	1.2825	2.3297	1.24297	0.240973	0.224014	0.153425	0.269895	0.370647	0.0449598	0	0.126214	0.399133	0	0	0	0.131764	0.211724	0	0	0.10565	0	0.114444	0.0325665	0.336858	0	0	0	0	0	0	0.111462
Z0762	-0.138525	0.256962	-0.118436	3.03194	2.78863	3.13188	3.35411	3.45785	3.79788	4.28007	4.00225	4.09729	4.0243	4.06248	4.12287	4.09634	3.99866	4.08925	4.13008	4.05361	4.03952	0.669493	0.76859	0.362064	1.1138	1.26201	0.612167	0.547245	0.93872	1.05575	-0.552259	-0.43175	3.106	3.17916	0.610934	-0.0766614	0.488556	1.74362	1.53659	1.67491	1.54576	1.70535	1.98498	0.276374	-0.0791825	1.1555	1.11247	0.353109	0.0313297
Z0764	-0.136235	-0.146387	0.282622	0.503322	0.433873	0.373511	0.535249	0.534937	0.412171	1.64919	1.66048	1.73132	1.81248	1.35341	1.73079	1.42195	1.52744	1.59682	1.74524	1.44367	1.66547	-0.278164	-0.265245	-0.428768	0.27166	0.393782	0.383801	0.473959	0.304434	0.403221	-0.966134	-0.825764	1.12276	0.907752	-0.416332	-0.843129	-0.624646	-0.424777	-0.189613	-0.242604	-0.70094	-0.607473	-0.766265	-0.497266	-0.335641	-0.553689	-0.518311	-0.598081	-0.486525
Z0765	-0.039526	-0.45733	0.496856	-0.425292	-0.226854	0.31781	0.441182	0.161059	0.196328	1.20692	1.3549	1.01104	0.935011	0.905777	0.73219	0.974108	1.26093	0.744064	0.823507	0.872058	1.33193	0.120044	0.0912418	0.0270235	0.408233	0.297719	0.881349	0.791475	0.374992	0.645155	0.107894	-0.260747	1.19997	0.909571	-0.234783	0.708122	-0.454705	0.24541	0.377444	0.315993	0.16826	0.139363	-0.106998	-0.145501	0.0430366	0.309373	-0.164248	-0.128126	-0.552886
Z0766	0.0695451	0.344712	-0.414257	1.28418	1.1501	1.42435	1.57714	1.58826	1.37425	2.87977	2.75508	2.81589	2.7618	2.43004	2.78589	2.86907	2.79756	2.70491	2.89678	2.87227	2.73307	-0.210538	-0.0942276	-0.363169	1.12632	0.837215	1.78439	2.08159	1.5731	2.06133	1.47943	2.5628	1.28824	1.66324	-0.84567	-0.530628	-0.0457551	2.37345	2.25294	2.36983	2.03417	1.87377	1.97468	2.51155	2.32336	3.58749	3.03199	1.65596	0.788062
Z0767	-0.0490488	-0.270016	0.319065	1.49019	1.05558	1.04871	1.37807	1.19811	1.14534	-0.190732	-0.468552	-0.176531	-0.0868808	-0.505892	-0.0526666	-0.101788	-0.440172	-0.146856	-0.448023	-0.315097	-0.390222	-0.82362	-1.21919	-1.21661	-0.711104	-0.492202	-0.27142	-0.570106	-0.542843	-0.439321	-3.01781	-2.5578	2.80169	2.56177	-1.58668	-2.49134	-1.85258	-0.584356	-0.733949	-0.541773	-0.29665	-0.636899	-0.39157	-0.945043	-0.579475	0.101819	0.621215	0.065466	0.0629964
Z0769	-0.378109	0.797287	-0.419178	-0.587294	-0.714763	0.148769	-0.434761	0.537457	0.196945	-9.05695	-8.91101	-8.73416	-8.9955	-9.52772	-10.7252	-9.59309	-8.80225	-9.32409	-8.83978	-9.31201	-9.02951	-0.313833	-0.303584	-0.55199	-2.75048	-2.74152	-1.83907	-1.91934	-2.38669	-2.30327	0.489547	0.0377561	-0.114614	-0.785604	-1.2121	-0.716206	-0.489389	1.76018	1.66874	1.62188	1.46872	1.48319	1.64526	-2.44335	-2.46895	-1.82671	-2.51559	-2.72957	-2.65217
Z0770	0.123837	0.0367513	-0.160588	-1.61616	-2.25601	-1.74968	-1.13606	-1.21652	-1.37849	-1.92476	-1.53038	-1.62766	-1.79616	-1.64317	-1.84355	-1.80808	-1.22521	-1.79462	-1.85568	-2.3114	-1.74112	-0.917298	-1.09801	-1.16777	-0.591379	-0.70661	0.0937605	0.203286	-0.261386	-0.287698	-0.809127	-0.776881	0.938822	0.769628	-0.750766	-1.16907	-1.23153	-0.237332	-0.256972	-0.252108	-0.246932	-0.284481	-0.170244	-1.92507	-1.26873	-1.22799	-1.63129	-1.75274	-1.66991
Z0771	0.718453	-0.629881	-0.0885718	0.420833	0.737271	0.713676	0.430372	0.230446	0.399595	1.45664	1.72046	1.20125	1.25257	1.16553	0.797615	1.26037	1.43792	1.10634	0.881968	1.03787	1.51501	1.50924	1.36384	1.46801	1.68547	1.69818	1.74951	1.69581	1.80382	1.89418	-0.681484	0.0996085	0.689278	1.11226	0.0268461	-0.260098	0.192246	2.04993	2.08859	2.07584	2.5493	2.65923	2.45974	3.23822	3.2498	3.55204	3.46608	3.26147	2.5905
Z0772	-0.302109	0.68639	-0.384281	-0.638815	-0.918903	-1.24338	-0.932814	-1.05233	-1.25831	-4.24655	-3.93742	-4.08962	-4.81109	-3.84859	-5.06105	-4.6339	-3.85599	-4.44775	-3.84125	-4.5799	-4.09936	0.360817	0.469708	0.400503	0.0770346	-0.0934621	0.0668263	-0.116754	-0.157979	-0.364753	-1.19263	-1.43242	-0.422914	-1.26113	-0.603315	-0.748646	-0.354142	0.735856	0.784097	0.747528	0.347985	0.195279	0.118274	0.8569	0.746638	0.733098	0.680927	0.692616	0.654197
Z0773	-0.237638	0.0768674	0.160771	0.416501	0.387258	0.516763	0.166418	0.14819	-0.0875737	-3.57034	-3.57764	-3.57572	-3.34655	-3.78449	-3.51049	-3.47446	-3.50341	-3.95513	-3.25397	-3.41227	-3.51702	-0.846522	-0.966399	-0.897112	-1.48494	-1.55687	-0.305318	-0.249712	-1.11176	-1.18517	1.32952	0.259328	-1.5123	-1.56674	-0.396238	0.207074	-0.26283	-0.487789	-0.597173	-0.515078	-0.841119	-0.810217	-0.919048	-2.37155	-2.37	-2.53297	-2.84139	-2.41089	-1.79569
Z0774	-0.242253	0.273588	-0.031335	1.04019	0.398792	0.902717	1.0721	0.993282	1.10082	1.81315	1.46254	1.49094	1.40866	1.55476	1.94244	1.70511	1.27463	1.33292	1.61237	1.59615	1.65986	0.395582	0.137674	0.310337	-0.311206	-0.28317	-0.0399755	0.270114	-0.0877084	0.0789551	-0.0699534	-1.79172	0.954969	1.25115	-0.976343	-1.12554	-0.775215	1.32259	1.26287	1.31833	1.3216	1.28983	1.47501	-1.67575	-0.871892	-0.578197	-0.813833	-1.27045	-1.01997
Z0775	-0.0471866	-0.051111	0.0982976	-0.546866	-0.202512	-0.1831	-0.241646	-0.216761	-0.262636	-2.2023	-1.81917	-1.32984	-1.71323	-1.78871	-1.51313	-1.43659	-1.89603	-1.88849	-1.56233	-1.44035	-1.39909	-0.684931	-0.749163	-0.852085	-1.17404	-1.31294	-0.70599	-0.665474	-0.884397	-0.880573	-0.106304	-0.208614	1.49667	1.51442	-0.540325	-0.390116	-0.404696	-1.02418	-1.06609	-1.00798	-1.40525	-1.48331	-1.43766	-2.59317	-2.74031	-2.30408	-2.53801	-2.62272	-2.38134
Z0776	-0.398929	0.145383	0.253546	3.50234	3.48163	3.75152	3.26883	3.35077	3.31589	-1.39834	-0.868446	-1.40963	-1.20155	-1.74634	-1.69636	-1.13837	-1.06917	-1.1274	-0.910609	-1.58543	-1.38773	1.59604	1.35677	1.23092	0.696561	0.616505	0.609032	0.724523	0.741087	0.553823	0.934877	1.8592	2.17108	2.55076	1.05723	1.40786	1.5606	3.33532	3.35095	3.39236	3.65994	3.53579	3.47179	2.13329	2.25142	2.97358	2.7347	2.27966	2.01638
Z0777	-0.234866	0.0554325	0.179433	-1.82742	-1.68569	-1.65345	-1.84467	-1.99325	-2.12669	-2.19337	-2.18428	-2.34439	-2.15641	-2.1659	-1.79266	-1.86491	-2.0692	-2.25506	-2.35158	-2.02803	-2.01439	0.0169222	-0.174394	-0.192652	-0.883131	-1.11832	-0.327494	-0.306381	-0.846059	-0.996397	-0.144202	-0.0689649	-1.19777	-1.3609	0.500298	0.639218	0.63865	-2.54195	-2.59987	-2.70849	-3.06326	-3.11126	-3.03162	-1.64387	-1.88508	-1.99686	-2.18763	-1.41358	-0.76305
Z0778	-0.00570074	-0.129623	0.135324	-2.16449	-2.73259	-2.37983	-2.18862	-2.2165	-1.99701	-1.98025	-1.57303	-2.03738	-2.00083	-2.367	-2.18824	-2.08441	-1.86525	-1.99282	-1.8987	-2.07452	-1.98565	0.102665	-0.0700163	-0.00491875	0.106393	-0.136022	0.257881	0.271757	-0.0152909	-0.300023	-0.453165	-0.183572	-1.62912	-1.69548	0.158833	-0.100429	-0.139014	-2.1071	-2.07653	-2.18886	-2.25737	-2.24082	-2.15431	-0.335165	-0.413081	-0.36464	-0.193945	0.0549211	0.0825793
Z0780	0.239487	-0.21303	-0.0264572	-2.0859	-2.57734	-2.92427	-2.81792	-2.98531	-2.74312	-1.66736	-1.48939	-1.62752	-1.56895	-1.76443	-1.47257	-1.71616	-1.49549	-1.52869	-1.76079	-1.53381	-1.74753	-1.06582	-1.29336	-1.17166	-1.9495	-1.82929	-1.4661	-1.53771	-2.13747	-2.1557	-0.614523	-1.626	-1.17513	-1.41811	-0.0283871	-0.355137	-0.590628	-2.56453	-2.7159	-2.49892	-2.3696	-2.30433	-2.17862	-1.18409	-0.935858	-1.17841	-0.841142	-1.06345	-0.727418
Z0781	0.287895	-0.25029	-0.0376055	-0.879177	-0.892413	-1.16466	-0.993858	-1.11829	-1.2688	-1.31269	-1.55363	-1.6526	-1.73721	-1.74514	-1.20697	-1.47438	-1.62245	-1.8324	-1.49596	-1.46242	-1.57062	-1.22495	-1.57756	-1.52826	-2.07997	-2.2672	-1.38839	-1.29231	-1.96855	-1.91686	-0.80469	-2.06987	-0.546404	-0.232501	-0.152355	-0.350472	-0.470767	-2.4794	-2.55418	-2.52165	-2.84334	-2.9115	-2.81977	-2.50737	-2.64241	-3.23361	-3.06134	-2.30748	-1.66403
Z0782	0.10815	0.0268101	-0.13496	1.10654	0.626523	0.359606	0.82316	0.591932	0.796058	-2.0986	-1.1669	-2.5317	-2.40289	-2.18727	-2.23273	-2.28879	-1.63397	-1.88046	-2.35683	-1.86629	-2.06903	0.0681507	-0.270287	0.000347685	-0.479876	-0.612358	0.209206	0.182941	-0.204996	-0.191808	-0.005577	-0.600118	-0.887912	-0.567701	-0.419899	-0.0681591	-0.236212	-1.67104	-1.89993	-1.95362	-1.82367	-1.89887	-1.77075	-1.70626	-1.83403	-2.14995	-1.67055	-1.19116	-1.12927
Z0783	0.0647177	0.176306	-0.241024	0.606191	0.613153	0.5812	0.669465	0.681344	0.381144	-3.76099	-2.97466	-3.82578	-3.69954	-2.97365	-4.2848	-3.5471	-3.41679	-3.41868	-3.12372	-3.73998	-2.7474	-0.845351	-1.11954	-1.00479	-1.51189	-1.53649	-0.811604	-0.66072	-1.09632	-1.2246	0.302236	0.130691	-0.119904	-0.103254	-0.133512	0.231036	0.0959042	-2.22111	-2.17498	-2.18693	-2.6313	-2.9563	-2.80036	-2.46873	-3.05529	-2.77648	-2.71659	-2.76206	-1.90462
Z0785	0.33921	-0.158491	-0.180719	-1.15538	-1.79471	-1.2817	-1.90404	-1.94561	-1.86881	-0.445789	-0.47811	-0.428911	-0.20595	-0.229918	-0.418228	-0.286645	-0.507361	-0.341859	-0.411792	-0.645007	-0.428119	-0.228707	-0.649817	-0.674542	-0.35825	-0.380632	0.0269021	-0.092979	-0.330557	-0.498136	-0.734315	-2.04346	-0.151857	-0.0221238	-1.02099	-1.39652	-1.15705	-1.22783	-1.24039	-1.20811	-1.23078	-1.34472	-1.32198	-1.30146	-1.2569	-1.30113	-0.935182	-0.518977	-0.597717
Z0786	0.0455895	0.0230927	-0.0686822	-1.62629	-1.95447	-2.42081	-2.09914	-1.85534	-1.87179	-1.77108	-1.67657	-2.14597	-2.28818	-1.87954	-2.31107	-1.82738	-1.44503	-1.82298	-2.01135	-1.90933	-1.80048	-0.00963535	-0.381744	-0.399389	-0.475793	-0.45357	-0.0944907	-0.144677	-0.314521	-0.473342	-0.355477	-1.51741	-0.324276	-0.36112	-0.678524	-0.870012	-1.04498	-1.94192	-2.01743	-2.22634	-1.74092	-1.92354	-1.69029	-0.507252	-0.800316	-0.954106	-0.563844	-0.147155	-0.470868
Z0787	0.234786	-0.186519	-0.0482672	-1.57687	-1.76149	-1.76355	-1.69685	-1.87761	-1.83727	-1.78877	-2.01273	-2.25535	-2.37731	-1.88248	-1.98629	-2.09331	-1.96946	-2.2223	-2.49427	-2.36	-2.28788	-0.351114	-0.657559	-0.635297	-1.00128	-1.15134	-0.545289	-0.625641	-0.958107	-1.0982	-0.523626	-2.01692	-0.225377	-0.52508	-0.42688	-0.677054	-0.484293	-2.18214	-2.2001	-2.20182	-1.98103	-1.90826	-1.90346	-1.31993	-1.28687	-1.22057	-1.10514	-0.794342	-1.1381
Z0788	-0.205921	0.0812999	0.124621	-1.89975	-2.47025	-2.7458	-2.62469	-2.67786	-2.69053	-3.56256	-3.26501	-3.41441	-3.76868	-3.34447	-4.49851	-3.7517	-2.94506	-3.91122	-3.76388	-3.74883	-3.27203	0.537168	0.534664	0.422926	-0.709707	-0.705861	-0.301948	-0.43122	-0.789334	-0.812615	0.641941	0.10277	-0.786446	-0.918521	-0.186784	0.022689	-0.368322	-1.36489	-1.34372	-1.49476	-1.19755	-1.089	-1.11124	0.539262	0.491727	0.445268	0.827753	0.394117	0.407741
Z0789	-0.0793507	-0.0468797	0.12623	-1.73865	-1.75774	-1.9871	-1.875	-1.97476	-2.03554	-3.01574	-2.89877	-3.01226	-2.81438	-3.04194	-2.80785	-2.65194	-2.97464	-2.83602	-2.86633	-2.7914	-2.97074	-0.636162	-0.814394	-0.776428	-0.68758	-0.839118	-0.426483	-0.429955	-0.629397	-0.754499	0.519021	-0.361994	-0.491278	-0.415642	-0.232864	-0.0890912	-0.210223	-2.3111	-2.30545	-2.35511	-2.14289	-2.1756	-2.19343	-0.533997	-0.636233	-1.12956	-0.88948	-0.541549	-0.660403
Z0790	-0.485954	0.227048	0.258906	2.51462	2.41557	2.38252	2.95905	3.01107	2.66774	-0.326307	0.17748	-0.285809	-0.222842	-0.0354815	-0.630835	0.253947	0.362182	-0.334699	-0.242328	-0.269974	-0.469387	3.03578	3.16663	3.05506	1.83732	1.89837	1.80978	1.63945	1.91986	1.67294	2.40496	2.71817	2.63589	1.90452	0.841822	0.723785	1.24269	6.81023	6.80955	6.81264	6.83992	6.782	6.68036	5.66412	5.68215	6.04965	5.84509	5.44529	4.68239
Z0791	-0.128797	0.377603	-0.248805	3.08496	2.66135	3.17438	3.32643	3.33805	3.23493	1.79435	1.94439	1.76087	2.04949	2.04455	2.16821	1.88701	2.00821	1.99363	1.82016	1.82665	2.04354	1.89752	1.75707	1.50692	0.460108	0.383394	0.553159	0.517445	0.478045	0.500112	0.472598	0.207011	1.75643	1.79662	-0.968549	-0.00419794	-0.0218402	3.4849	3.37801	3.54826	3.66496	3.62721	3.7589	2.47259	2.47931	2.61128	2.69376	2.54309	1.91711
Z0793	0.743959	-0.371979	-0.371979	1.58927	1.9439	2.33097	2.24143	2.04096	2.17025	2.29163	1.96218	1.75145	2.08926	2.10753	2.15751	1.79222	1.58083	1.94462	1.82384	1.56118	2.63918	0.46617	0.822003	0.50894	-0.0580096	0.103704	-0.220393	-0.0981395	0.145051	0.0429162	0.0759658	-0.059934	0.764662	1.21696	-0.160255	0.551563	-0.371979	0.917033	0.706245	0.965626	0.475258	0.61489	0.794921	-0.371979	0.406031	0.386042	0.060971	-0.0825694	-0.0605131
Z0794	-0.235903	0.0388077	0.197096	2.55743	2.6107	2.4058	2.7888	2.49709	2.27491	2.75774	2.66522	2.68761	2.65023	2.41231	2.36528	2.57383	2.78718	3.06134	2.61939	2.35756	2.4062	-0.6684	-0.193607	-0.561618	-7.11927e-05	0.0771048	-0.308901	-0.612971	-0.385825	-0.103143	-0.166396	-0.783388	-0.163695	-0.126039	-0.0752599	-0.428299	0.608064	0.126102	-0.207357	0.0880849	-0.332243	-0.0153182	-0.253211	-1.08492	-1.35184	-0.851343	-0.918891	-0.936937	-0.784358
Z0795	0.286887	-0.0518119	-0.235075	1.53648	1.68643	1.41822	2.01935	1.87313	1.9931	2.35332	2.43276	2.54413	2.3272	2.45971	2.62568	2.54287	2.59472	2.53514	2.21063	2.5511	2.53046	-0.639486	-0.366912	-0.429607	-0.0818017	0.00822564	-0.136192	-0.0628044	0.127045	0.467127	-1.31418	-1.16211	0.754586	0.3829	-1.53462	-1.48418	-0.753957	0.494617	0.228834	0.493269	0.979919	1.1178	1.33026	-2.02707	-1.5434	-1.16037	-1.56008	-1.79657	-1.37693
Z0796	-0.00214237	-0.00420511	0.00634748	1.88475	1.72894	1.39763	2.06834	1.54126	1.88028	2.84524	2.81907	2.3668	2.78454	2.9839	2.60386	2.36352	2.87969	2.98193	3.01037	2.33555	2.89695	0.205261	0.336612	0.437776	0.354835	0.501338	-0.0733126	-0.0817941	0.212163	0.641618	-0.0635785	-0.304867	1.11638	0.590972	0.0914489	-0.304867	0.479713	0.345755	0.295425	0.390398	0.120003	-0.00863139	0.123718	-0.0379501	0.31438	0.0472902	-0.0722115	0.110037	0.182222
Z0797	-0.328098	0.223888	0.10421	-0.248481	0.040626	-0.622791	0.210224	0.342712	0.1451	2.67093	2.46272	2.98354	2.63789	2.56206	2.9312	3.11607	2.6748	2.82819	3.04756	3.15729	2.82999	-0.811324	-0.728554	-0.879297	-0.520203	-0.501539	-0.546012	-0.451497	-0.420868	-0.274283	-0.31028	-0.917659	0.852378	0.918927	-1.13489	-0.616272	-0.249829	-0.230002	-0.0612732	-0.394975	-0.474788	-0.608563	-0.427876	-1.19812	-1.43172	-1.33836	-1.30286	-0.920541	-1.01744
Z0800	0.0692991	-0.388591	0.319291	1.17012	0.50884	1.01344	1.19462	0.854417	0.753943	3.14927	2.94848	3.18042	3.05647	2.64053	3.22427	3.02374	3.00711	3.13932	3.15415	3.02022	2.82104	-0.572163	-0.475263	-0.293947	-0.0933672	0.264725	-0.295144	-0.267091	0.139711	0.208316	0.514414	0.886342	0.396707	0.61743	0.454869	0.208854	0.0853163	1.06065	1.04129	1.09592	0.965187	0.885212	0.878581	-0.602437	-0.808661	-0.42024	-0.597273	-0.264658	-0.56666
Z0801	0.216949	-0.300751	0.083802	-0.21631	0.353892	-0.236343	0.0715937	0.127608	0.198508	1.2531	1.34228	1.34355	1.30427	1.43594	1.25549	1.2006	1.43465	1.20253	1.3124	1.10549	1.19186	-0.0811695	0.349623	0.427422	1.01042	0.627213	0.754098	0.868615	0.636479	0.433968	3.77869	4.02937	1.08525	0.820258	1.9452	2.14151	2.04869	4.24438	4.19181	4.25603	3.89242	3.93461	3.76071	2.44321	2.22281	2.15307	2.34777	2.22698	2.76154
Z0802	-0.0681408	0.188884	-0.120743	-2.89153	-3.00612	-3.27274	-2.96007	-3.10874	-2.94919	-2.25341	-1.90347	-2.38675	-2.6077	-2.21559	-2.79508	-2.51855	-2.02304	-2.57867	-2.06645	-2.17934	-2.50212	1.2991	2.14087	2.16443	-1.07997	-1.3585	-1.11883	-0.58602	-1.47484	-1.77067	-2.90458	-1.89537	-2.85374	-2.61929	-0.354482	-0.928875	-0.836919	-2.24856	-1.93742	-2.16482	-2.56716	-2.399	-2.5756	-0.657802	-0.72537	-1.12866	-0.479392	-1.02295	0.367523
Z0803	-0.260175	0.358275	-0.0980997	-2.74842	-2.68413	-2.86363	-2.51661	-2.54359	-2.55161	-1.38505	-1.07272	-1.58357	-1.71415	-1.3678	-1.87608	-1.21993	-1.25421	-1.36098	-1.22653	-1.96993	-1.43346	1.77296	2.44102	2.58052	-0.871029	-1.03767	-0.729427	-0.289758	-0.96641	-1.20177	-3.80078	-3.19992	-2.82441	-1.86926	-0.78135	-0.692844	-1.02108	-1.67828	-1.53385	-1.55907	-1.65059	-1.6147	-1.43664	-0.880715	-0.600834	-1.69312	-0.465011	-0.520588	0.538985
Z0804	-0.248202	0.337756	-0.0895534	-0.958176	-1.47365	-1.16639	-1.39619	-0.96389	-0.909986	-1.23885	-0.910839	-1.40938	-1.81451	-1.34858	-0.993141	-1.24066	-1.1331	-1.25292	-1.28775	-1.89004	-1.40941	2.00671	2.65997	2.65684	-0.798476	-0.749721	-0.579432	-0.047371	-0.497005	-0.606256	-2.76685	-3.63979	-2.1433	-1.33514	-0.492478	-0.561353	-0.535804	-0.181325	-0.320577	-0.323974	-0.413481	-0.333509	-0.238588	-1.09938	-0.798307	-1.16086	-0.539092	-0.710926	0.402708
Z0805	-0.396796	0.174146	0.22265	-0.424897	-0.466342	-0.0320353	-0.07072	0.428512	0.500999	-2.89855	-3.07501	-2.88245	-2.87613	-2.777	-2.62619	-2.9386	-2.76907	-2.99949	-2.76351	-2.96537	-2.93603	2.25684	3.03552	2.90756	0.892021	0.614307	0.43674	0.780483	0.522306	0.207254	-1.74917	-2.08426	-2.52765	-1.08594	-0.0502897	-0.324517	-0.0534388	1.86034	2.04488	1.89311	1.62689	1.72364	1.57317	-0.0321925	-0.0766773	-0.754142	-0.0294215	0.0860062	1.23414
Z0806	0.302714	-0.151852	-0.150863	-1.17756	-1.34827	-1.60037	-1.97076	-1.95321	-1.64583	-1.36725	-1.11694	-1.23664	-1.38106	-1.46886	-1.00678	-1.13831	-1.26463	-1.02926	-1.16217	-1.38076	-1.43932	-0.275623	-0.837771	-0.744954	-0.343066	-0.540439	-0.215786	-0.20798	-0.327575	-0.442174	-0.319436	-2.11122	-0.984461	-0.786473	0.269339	-0.0463252	-0.183758	-1.0933	-1.0336	-1.04901	-1.29477	-1.21519	-1.22755	-1.25863	-1.54381	-1.59004	-1.34507	-0.771679	-0.602132
Z0807	0.247408	-0.0346648	-0.212743	-1.59704	-1.35396	-1.59068	-1.91361	-1.89007	-1.95972	-3.36272	-2.96372	-3.26826	-3.81038	-3.34336	-3.40537	-3.11582	-3.21875	-3.62357	-3.57308	-3.24162	-3.25933	0.406659	0.110127	0.114793	0.434342	0.262009	0.283315	0.23376	0.310461	0.0515025	0.281886	-1.17308	-0.584949	-0.349021	0.214474	0.0123157	-0.0104827	-0.244225	-0.432353	-0.287226	0.287485	0.312631	0.215791	0.436914	0.206622	0.782669	0.711847	0.254524	-0.0896298
Z0808	0.130261	0.137981	-0.268242	-0.0306246	-0.393518	-0.188782	-0.0792707	-0.334584	-0.248393	-1.93071	-1.25117	-2.05747	-1.92125	-1.47954	-1.8282	-2.40311	-1.42565	-2.33445	-1.90036	-1.83537	-1.63989	1.56349	1.29344	1.37908	1.87783	1.6813	1.64977	1.68482	1.67355	1.43647	0.795182	0.862167	0.185369	0.567914	0.424517	0.687295	0.161303	2.00483	1.87063	1.97644	2.64942	2.71197	2.68515	2.3809	2.25164	2.61208	2.36712	2.43471	1.87512
Z0809	-0.208006	0.0423951	0.165611	-0.327097	-0.231396	-0.445439	-0.580295	-0.244075	-0.13157	-1.55959	-1.43157	-1.5027	-1.71293	-1.75904	-1.58017	-1.51327	-1.51333	-1.67675	-1.53691	-1.48979	-1.35861	1.2971	1.07455	1.11807	1.15501	1.0844	1.30524	1.25082	1.20292	0.917123	1.02944	1.22776	0.801698	0.993753	0.663905	0.425938	0.532965	2.1122	2.07081	2.06034	2.54522	2.51583	2.41637	2.32261	2.11625	2.4229	2.30735	2.12907	1.631
Z0810	-0.0446669	-0.120159	0.164826	-1.22182	-1.03947	-1.3568	-0.961183	-0.996024	-0.920953	-1.58583	-1.51091	-1.83041	-1.70837	-1.48275	-1.52883	-1.58103	-1.62285	-1.62597	-1.55084	-1.64694	-1.62416	-1.15473	-1.48246	-1.53014	-1.39533	-1.61015	-1.08085	-1.02591	-1.35557	-1.4362	-0.482756	-1.17491	-0.363569	-0.363826	0.23497	-0.0685877	0.102439	-2.26007	-2.26718	-2.30751	-2.27198	-2.40066	-2.44742	-1.47427	-1.76025	-1.75922	-1.72523	-1.02579	-0.492888
Z0811	-0.303879	0.0663935	0.237485	-0.340268	-0.376183	-0.329133	-0.440302	-0.492602	-0.458665	-0.0866723	0.0161243	-0.315566	-0.0351212	-0.270181	-0.160739	-0.132767	-0.0681525	-0.488362	-0.0673087	-0.45549	-0.387607	-0.387497	-0.4624	-0.211151	0.830489	0.71162	0.468651	0.49792	0.62493	0.633284	0.916693	1.13772	0.477617	0.386978	-0.374659	-0.206597	-0.786078	1.06233	1.25676	1.12739	1.2183	1.2391	1.1405	1.50214	1.49695	2.14299	1.74746	1.10791	0.91674
Z0813	0	0	0	1.58666	1.68284	2.00223	1.7609	1.44902	1.70953	1.01179	1.47316	1.22831	0.808301	0.817908	1.66442	1.38248	0.903101	0.845037	1.48065	0.488208	1.60895	0.683441	0.588742	0.477908	0.0267318	0.0762126	0	0.0199648	0.0734682	0.081269	0	0	0.110914	0.252494	0	0.742071	0	0.0537921	0.162316	0.114444	0.126075	0.167017	0.142445	0.266917	0.440827	0.871374	0.906874	0.63724	0.487089
Z0814	0.106192	-0.053096	-0.053096	3.43751	3.33999	3.23497	3.41527	3.02784	2.55777	-0.053096	0.398453	0.364531	-0.053096	-0.053096	0.848354	0.289299	0.552918	0.430429	0.388547	0.435112	0.881412	1.09221	0.826525	1.1774	-0.053096	-0.053096	0.013829	-0.0134389	-0.053096	-0.053096	-0.053096	-0.053096	-0.053096	-0.053096	-0.053096	-0.053096	-0.053096	0.488791	0.255107	0.289814	0.270137	0.113921	0.53338	1.3397	0.387731	1.35768	0.98251	1.02463	1.1392
Z0815	0	0	0	0	0	0	0.42363	0.282474	0.191447	0	0.451549	0	0.460034	0.466156	0.520016	0.618915	0.686215	0.845037	0	0	0	0.447399	0.477107	0.418589	0	0	0	0	0	0	0	0	0	0.252494	0	0	0	0.0799542	0.0283528	0.0294732	0.0325665	0.0250764	0.164876	0.686793	0.237186	0.186797	0	0.414905	0.567484
Z0816	0	0	0	0.289971	0.288134	0.322523	0.512604	0.518593	0.191447	0.326657	0.385438	0.417627	0	0	0.520016	0.618915	0	0	0.441643	0.488208	0	1.1843	1.00567	0.924215	0.0529773	0.015568	0	0.0199648	0	0	0	0	0.310034	0	0	0	0	0.0799542	0	0.0294732	0.0325665	0.0250764	0.164876	0.686793	0.619247	0.500498	0.76552	0.917288	0.643634
Z0817	-0.0546609	-0.0546609	0.109322	1.532	0.859321	0.531292	1.38176	0.758434	0.305779	0.271996	0.460101	-0.0546609	-0.0546609	0.763247	-0.0546609	-0.0546609	0.46643	0.428864	0.386982	0.433547	0.696742	1.84329	1.6412	1.66791	-0.0279291	-0.0390929	-0.00970116	-0.0150038	0.0188073	0.00671594	-0.0546609	-0.0546609	-0.0546609	0.0771029	-0.0546609	-0.0546609	-0.0546609	0.173023	0.055553	0.0870295	0.0714137	0.178412	0.154057	1.22192	1.3284	0.703361	0.710859	1.41893	0.976873
Z0819	0	0	0	1.22385	0.913982	0.808628	0.67561	0	0	0	0.451549	0	0	0	0.520016	0	0.334596	0	0	0.488208	0.296087	2.01072	1.79231	1.64705	0	0.015568	0	0	0.0734682	0	0	0	0	0.131764	0	0	0	0.403717	0.261195	0.220473	0.242012	0.0977918	0.164876	1.27658	1.28068	1.16614	1.36455	2.11507	1.24214
Z0820	-0.261863	0.381648	-0.119785	1.69377	0.349394	1.89727	1.49096	1.44544	1.62055	1.25959	0.908569	1.17962	-0.104554	0.772094	-0.0445713	0.958984	1.32187	0.280449	1.24567	1.20781	0.532382	1.07737	1.79815	1.75252	0.128875	0.285694	-0.0196182	0.186279	0.227356	0.371011	-0.564587	-0.564587	0.518642	0.472413	1.25473	1.40424	0.924173	0.923161	1.02256	0.784752	0.707714	1.06955	1.56392	1.03584	0.914079	1.2379	1.22198	1.47454	1.02425
Z0821	-0.603668	0.018913	0.584755	-1.15505	-1.14616	-1.01986	-0.60851	-0.857172	-0.782519	-0.783741	-0.831365	-0.534257	-0.463949	-0.791124	-0.52574	-0.403405	-0.676628	-0.519198	-0.585368	-0.404693	-0.568085	1.42991	2.64534	2.77489	-0.593005	-0.679454	0.493819	0.77776	-0.477377	-0.754722	-0.865577	-0.0341364	-1.45925	-2.41266	1.82633	2.63267	2.12729	-0.797245	-0.796324	-0.856819	-0.772873	-0.788968	-0.924822	-0.49705	-0.495655	-1.39201	-0.702699	-0.264511	0.20312
Z0822	-0.308746	0.121484	0.187262	0.0492165	-0.0513498	-0.265095	-0.555274	-0.544271	-0.451972	-0.702112	-0.638277	-0.854313	-0.919549	-0.747969	-0.774671	-0.554186	-0.717135	-0.427658	-0.907764	-0.933686	-0.837539	0.533388	0.281333	0.554882	0.759624	0.627661	1.22699	1.25255	1.04846	0.91977	0.605234	0.841328	-0.933038	-0.42021	-0.131098	0.274139	0.144051	0.121261	0.0766674	0.0265656	-0.309212	-0.27844	-0.244803	-0.920914	-0.597787	-0.377566	-0.249119	-0.254884	-0.0424205
Z0823	-0.249223	0.114904	0.134319	-0.29789	-0.034407	-0.328089	0.0350282	-0.360765	-0.110288	-0.868174	-0.619789	-0.753942	-1.03936	-1.19401	-0.777161	-1.05335	-0.692259	-0.937651	-0.841464	-1.00614	-0.995542	0.111177	-0.28933	-0.0115796	1.08542	1.00643	1.1772	1.12401	1.12369	0.948621	1.08009	1.20145	0.0986031	0.327215	-0.0424464	0.789054	0.327511	0.734617	0.689773	0.650394	0.39247	0.444647	0.313149	1.15185	1.08546	0.922321	1.68011	1.57955	1.38744
Z0824	-0.236315	0.123398	0.112918	1.04127	1.21513	0.544288	1.06135	1.09684	1.05279	-0.429615	-0.210152	-0.433903	-0.328846	-0.554244	-0.528247	-0.502868	-0.213586	-0.337435	-0.140218	-0.359312	-0.245454	0.447462	0.198005	0.412085	0.9437	0.812267	1.02805	0.94967	0.885503	0.630879	1.53448	2.23484	0.248084	0.236728	-0.783371	2.5427	1.94571	1.35155	1.37061	1.26085	1.23086	1.34972	1.37678	2.07767	2.0846	1.86034	2.50823	2.70676	2.40402
Z0825	0.175031	-0.105011	-0.0700196	1.45228	1.8637	1.43082	1.73587	2.14515	1.75466	-0.157192	-0.221587	-0.424745	-0.184559	-0.566985	0.246891	0.246986	-0.0095083	-0.124361	0.0806146	0.324862	0.0528341	1.95123	1.64071	1.64178	1.14109	0.917661	0.923866	0.768437	0.816217	0.644788	2.78084	3.43971	0.383891	0.317495	0.490783	4.2379	3.38837	2.54894	2.49275	2.50052	2.23231	2.21034	2.15749	3.41443	3.25231	3.31739	3.46073	3.53356	2.91471
Z0826	-0.125896	0.119969	0.00592731	0.950746	0.900611	0.914001	1.19042	1.38063	1.39075	0.572754	0.598199	0.511701	0.507055	0.169978	0.594397	0.608124	0.499128	0.46359	0.596944	0.454714	0.382785	0.401711	1.1528	1.41915	1.87279	1.58012	1.62362	1.55498	1.70221	1.36504	2.69837	3.21238	-0.58442	-0.668671	0.594527	3.55329	2.8717	2.59161	2.65806	2.50086	2.26289	2.31752	2.19588	1.98862	1.84724	1.82249	2.00622	1.56795	1.5769
Z0827	-0.266744	0.0682644	0.19848	-2.62468	-2.58563	-2.94811	-3.14845	-2.99709	-3.06074	-2.22081	-2.46531	-2.28239	-2.03935	-2.51871	-2.20046	-2.17959	-2.33535	-2.18521	-2.13854	-2.07022	-2.3293	-0.750381	-0.842602	-0.786494	-0.925523	-1.04529	-0.100867	-0.124145	-0.699136	-0.790086	0.965937	0.406442	-1.09544	-0.691677	0.248739	0.533743	0.248237	-2.26746	-2.24502	-2.28748	-2.26652	-2.17179	-2.1773	-1.75074	-1.64359	-2.08636	-2.01769	-1.39547	-1.22681
Z0828	0.0980783	-0.204646	0.106568	3.8275	3.41289	4.04609	3.74207	4.62659	4.07691	3.81739	3.65087	4.15095	3.41209	3.67616	3.55931	3.66925	3.45745	3.30023	3.89269	3.41308	3.83897	0.305481	0.630388	0.631637	1.17849	1.32532	0.324587	0.616175	1.3218	1.08737	2.48721	1.84466	1.72019	1.38429	0.635601	1.27744	1.75526	6.84128	6.92657	6.85499	6.44533	6.35233	6.703	2.2472	3.08162	3.2117	2.94507	1.87295	2.64031
Z0829	0.296671	-0.048142	-0.248529	2.57675	3.01339	2.55804	2.959	2.87391	2.57603	2.74111	2.86459	2.75129	2.8599	2.90447	2.52481	2.96097	2.87244	2.96386	2.51158	2.6136	2.97877	-0.308733	-0.192413	-0.0526216	0.427896	0.565601	-0.153743	0.309782	0.365009	0.392377	0.84576	-0.121839	1.37465	0.95031	0.437271	1.0001	1.30178	2.02948	1.87699	1.83765	1.72462	1.47291	1.39426	-0.815265	-0.194926	-0.0537055	-0.519806	-0.673858	-0.888749
Z0830	0.138689	0.40334	-0.542029	2.80185	2.40918	2.23731	2.14673	1.9048	1.60027	0.186079	0.714109	0.0504159	0.0280043	0.832894	0.181994	0.243724	0.864755	-0.457164	-0.176727	0.609301	-0.0217874	0.112549	-0.086683	0.13831	-0.246086	-0.373851	0.13056	-0.0151014	0.211606	0.136293	0.202224	-1.51953	0.0932599	-0.111218	0.840721	0.681417	0.482904	1.41205	1.23249	1.41687	1.14931	1.20516	1.3257	-0.819958	-0.780449	-0.148218	-1.06605	-1.09482	-0.744439
Z0831	-0.0414564	-0.0328131	0.0742695	0.132461	-0.088552	0.0504592	-0.261211	-0.257889	-0.501974	-5.38971	-5.29519	-5.61765	-5.51847	-5.8247	-5.3275	-5.41339	-4.9915	-5.39353	-5.96712	-6.10029	-5.09932	-0.596984	-0.517106	-0.772387	-1.52904	-1.60731	-1.29125	-1.24189	-1.2236	-1.31018	1.93574	0.517896	-0.435703	-0.479271	1.81262	1.17875	1.06386	-0.126123	-0.0542928	-0.153384	-0.54857	-0.639586	-0.621609	-2.2618	-2.34472	-2.26188	-2.56915	-2.05293	-1.91193
Z0832	-0.233341	0.0964244	0.136917	0.0532829	-0.0341711	-0.0576637	-0.344754	-0.383904	-0.501605	-2.55603	-2.99916	-2.9407	-2.70488	-2.85487	-2.64814	-2.71466	-2.65676	-2.89038	-2.88141	-2.81147	-2.8076	0.411598	0.335783	0.168185	-0.373567	-0.49987	-0.158604	-0.0385022	-0.120865	-0.277383	0.974644	0.390049	-0.451489	-0.668596	0.33738	0.0774528	0.309602	-0.489164	-0.52434	-0.566408	-0.743539	-0.891833	-0.836455	-1.67191	-1.6794	-1.25523	-1.53728	-1.58628	-1.29558
Z0834	0.116406	0.106134	-0.222539	1.9393	2.06957	1.88269	1.99999	1.79673	1.43269	-0.67144	-0.459143	-0.815783	-0.916101	-0.259613	-0.950622	-0.946846	-0.491645	-1.05864	-0.976033	-0.89625	-1.05704	-0.174435	-0.273364	-0.289954	-0.364866	-0.269223	0.686571	0.782991	0.248651	0.36733	-0.178979	-0.939948	-0.342536	-0.378899	-0.687042	-0.591058	-1.34153	-0.949067	-1.12616	-0.833396	-1.03664	-1.19281	-1.06655	-2.07566	-2.06055	-1.7847	-2.57585	-2.15651	-1.68485
Z0835	-0.0272067	0.0947678	-0.0675611	-0.666985	-0.4189	-0.362088	-0.255616	-0.318762	-0.305093	0.0376452	-0.0747505	-0.0423418	-0.0687963	-0.173848	-0.0501912	-0.156268	-0.0746501	-0.168753	-0.063573	0.00301314	0.0845131	0.281782	0.0477489	0.0571103	0.677202	0.494181	0.829706	0.82882	0.72416	0.627949	0.546038	0.374072	-0.370347	-0.390663	0.0254464	0.0222589	-0.301883	-0.0639479	-0.251989	-0.141318	-0.0905634	-0.214739	-0.126448	-0.113114	-0.10141	-0.418194	-0.598231	-0.162909	0.0714397
Z0836	-0.271535	0.224993	0.0465418	-1.5726	-1.24641	-1.5464	-1.35471	-1.03317	-1.56761	-2.63578	-2.64622	-2.84086	-2.87441	-3.31381	-2.72037	-2.75779	-2.65309	-3.15293	-2.93785	-3.04009	-2.59441	0.165236	0.09486	0.00964319	-0.630938	-0.706257	0.0325419	0.118575	-0.246528	-0.414301	1.25144	1.36909	-0.0738125	0.0997977	0.314424	0.545754	0.680046	0.068603	0.184208	0.0129913	-0.290632	-0.319424	-0.303079	-0.728164	-0.624224	-1.31181	-0.984007	-0.455396	-0.462258
Z0837	-0.172411	-0.0478195	0.22023	-1.34941	-1.36333	-1.97277	-1.7433	-1.51337	-1.68753	-2.02952	-1.88202	-2.09854	-2.07573	-1.97913	-1.88219	-1.94061	-1.92597	-2.21827	-2.00713	-2.05601	-1.99605	0.45803	0.267985	0.429151	0.53474	0.38734	1.10749	1.13763	0.613652	0.420701	1.34683	1.31584	-0.489107	-0.599653	0.368337	0.815565	0.421539	-1.34883	-1.31264	-1.4269	-1.38512	-1.37809	-1.28973	1.03784	0.985985	-0.0190334	0.770271	1.03321	1.0983
Z0838	0.242831	0.0907128	-0.333543	1.3868	1.36533	1.25261	1.45041	1.11966	1.03731	1.77848	1.80879	1.91365	1.61366	1.80965	1.69259	1.86263	1.95816	1.79319	1.88997	1.72803	2.0217	-0.157922	-0.364277	-0.412118	0.185959	0.366411	0.0214486	-0.0779443	0.082956	0.176338	-0.921298	-0.117185	0.900125	0.837614	0.425563	0.503132	0.621543	1.7685	1.60147	1.64991	1.78943	1.7147	2.02148	3.11743	3.22891	2.95623	2.41644	2.63021	0.275737
Z0839	0.0544502	0.0034094	-0.0578596	1.43719	1.64881	1.82244	1.75466	1.72947	1.7502	3.44907	3.1396	3.546	3.46149	3.24829	3.52423	3.40976	3.29766	3.38761	3.69472	3.44472	3.46455	-0.193161	-0.0289117	0.0246128	0.0995876	0.601242	-0.138926	-0.237775	0.0541105	0.183963	-0.0362324	1.35686	1.53427	1.5769	0.74878	0.483231	0.2859	1.61888	1.63619	1.68809	0.918616	0.892787	0.933262	4.03067	4.09114	3.15242	2.91426	3.71059	0.161421
Z0840	-0.103738	-0.103738	0.207476	0.634248	0.184395	-0.103738	0.408866	0.795527	1.08351	1.23233	1.75774	2.22646	1.75584	1.77203	1.56068	1.97156	1.88113	1.81735	2.09208	2.1055	2.58945	-0.0188621	-0.0251382	0.0496864	0.097412	0.00186681	-0.0587784	-0.064081	-0.03027	0.179953	-0.103738	0.208307	0.0071761	0.550509	-0.103738	-0.103738	-0.103738	0.0271586	-0.103738	-0.0742649	-0.103738	-0.02978	-0.0789991	-0.103738	-0.103738	-0.103738	-0.103738	-0.103738	-0.103738
Z0841	0.123377	-0.0118013	-0.111576	0.683185	0.565888	0.319889	0.211371	0.295121	0.254759	1.5172	2.28046	1.30124	1.28104	1.35838	1.13614	1.44467	1.57474	1.35641	1.48511	1.11377	1.56165	1.15945	0.368127	0.555163	1.69629	1.82434	1.57033	1.49084	1.64479	1.67825	-0.0309294	-0.158639	0.0539357	0.648045	-0.653802	-1.00684	-0.640442	1.08148	1.0418	1.12383	1.42341	1.5957	1.67932	1.72317	1.18793	1.83295	1.6364	1.54306	0.977689
Z0842	0.223117	-0.48856	0.265443	-0.232386	-1.01206	-0.5696	-0.322195	-0.406702	-0.346839	1.93827	2.37297	1.99425	2.01244	1.82923	1.87558	2.16191	2.03099	1.76213	1.92343	1.81356	1.788	0.0212431	-0.629516	-0.102131	1.3243	1.3112	0.936924	0.898843	1.05818	1.00975	-0.0658475	-0.897702	0.647073	0.541093	-0.316257	-0.63482	-0.0763701	1.01473	0.960142	0.953999	1.30499	1.31812	1.51826	1.60579	1.70789	1.97251	1.8432	1.72178	1.73823
Z0843	-0.00375349	-0.144009	0.147762	0.288641	0.708485	0.0601477	0.683684	0.647077	0.484894	1.26244	2.11912	1.02226	1.24454	0.866134	1.12832	1.59238	1.81074	1.02635	1.27063	1.0397	1.87037	0.0620826	-0.00952157	0.0818304	0.385396	0.81125	0.226055	-0.00591028	0.0445661	0.0445305	-0.00149374	-1.08913	-0.373411	0.400582	0.133314	-0.171494	-0.616594	0.385561	0.195475	0.204462	0.0624045	0.0600166	0.243773	1.46677	1.59322	0.882911	1.66057	1.57818	2.09469
Z0844	-0.114841	-0.435169	0.55001	1.40678	1.50603	1.55825	1.29158	1.03521	1.72042	4.3752	4.60871	4.27203	4.23168	4.15192	4.48967	4.5758	4.4369	4.20318	4.49016	4.50707	4.19254	0.422969	0.521645	0.27755	1.86269	2.21935	0.869953	0.955519	1.40785	1.42023	-0.395799	0.438771	0.430776	0.661608	-0.00841404	0.00451269	0.126952	1.21017	1.18172	1.16228	0.876014	1.0363	1.126	2.23616	2.35609	2.18395	2.41825	2.21406	3.48804
Z0845	0.12176	-0.85441	0.732649	0.345449	0.253165	-0.292094	0.250139	-0.225086	-0.2591	4.42414	4.39855	4.1757	4.12783	4.13956	4.16063	4.26991	4.28879	4.09464	4.41689	4.44252	4.27462	-0.217395	-0.319604	-0.132799	1.27822	2.2938	0.145442	-0.0683558	0.908794	1.22355	-1.37452	-0.4735	0.480595	0.371373	0.0681163	-0.873733	-0.127044	-0.177759	-0.0869968	-0.175878	-0.289965	-0.269299	-0.139966	1.40446	1.27812	0.786168	1.56208	1.9417	3.45161
Z0846	-0.177577	0.915175	-0.737598	4.1818	3.54831	3.77607	3.98225	4.18994	4.05152	-1.93562	-2.3282	-2.2801	-2.5556	-2.68333	-2.30297	-2.21315	-2.61669	-2.62996	-2.04859	-2.33316	-2.04919	-1.53118	-1.10101	-1.22943	2.20723	1.98477	1.70715	1.46199	1.91141	1.84259	-0.0534878	0.427666	1.63117	1.2045	-2.57833	-2.22728	-2.47154	5.32391	5.29972	5.35873	5.02708	4.98215	4.97811	0.383861	0.583502	1.57192	1.94911	1.1041	-0.563112
Z0847	0.268311	-0.392993	0.124683	-0.910456	-1.14421	-1.53469	-1.36408	-1.08459	-0.399516	-0.871809	-1.40325	-0.589031	-0.375336	-0.991338	-0.445004	-0.954464	-1.64226	-0.490446	-0.983378	-0.407122	-0.685215	-3.74889	-4.00329	-3.70101	-2.13091	-2.27834	-2.4145	-2.39065	-2.23151	-2.29753	-1.48733	-1.93541	0.75836	0.916995	-2.05597	-1.96872	-1.56192	-2.00455	-1.84622	-1.98371	-2.89427	-2.75607	-2.68464	-3.38712	-3.91804	-4.18513	-2.98888	-3.45957	-3.96981
Z0849	0	0	0	0	0	0	0	0	0	0	0	0	0	0	0	0	0	0	0	0	0	0	0	0	0	0	0	0	0	0	0	0	0	0	0	0	0	0	0	0	0	0	0	0	0	0	0	0	0
Z0851	0.046407	-0.0473002	0.00089317	-0.737465	-0.289514	-0.34947	-0.0755292	-0.155066	-0.0835934	1.48604	1.43583	2.04394	1.62835	1.64975	1.50871	1.72919	1.2595	1.61837	1.24506	1.58637	1.78165	-1.59741	-1.18038	-1.37485	-1.62306	-1.09508	-1.45228	-1.46916	-1.43065	-1.39737	-1.49988	-1.1255	-1.04094	-1.19407	-0.187084	-0.600856	-1.03592	-1.18545	-1.10861	-1.21532	-1.19322	-1.18546	-0.9495	-1.49548	-1.34309	-1.58504	-0.825924	-0.99622	-1.33192
Z0853	0.131106	-0.594025	0.462919	-0.624741	0.164884	-0.00158961	0.227866	0.305944	0.435321	2.88828	2.03051	2.67498	2.54593	2.41703	2.56096	2.91484	2.05391	2.8131	3.00026	2.72471	2.67577	-0.726223	-0.343554	-0.580971	-1.0274	-0.674429	-1.15912	-1.46389	-1.25444	-0.835587	-1.07541	0.258499	0.280233	0.0575444	-0.524848	-0.342687	-0.414144	-0.952353	-0.653242	-0.681207	-0.365168	-0.70451	-0.677116	-0.203741	-0.65296	-0.293307	-0.155672	-0.414894	-0.919243
Z0855	-0.147808	-0.0891886	0.236996	-0.561099	0.203004	1.16651	0.94012	0.903504	0.612336	2.37491	1.36543	2.49946	2.1369	1.96867	2.57527	2.16609	1.15719	2.02504	1.8864	2.51111	2.41705	-1.09802	-0.395871	-1.25541	-1.30235	-1.14597	-1.39128	-1.15696	-1.28617	-1.26651	-0.294392	-1.47984	-0.396608	-0.740484	-0.517527	-1.18801	-1.47984	-1.07612	-1.29216	-0.899359	-1.07971	-1.3586	-1.08882	-1.47984	-1.47984	-0.844839	-1.24718	-1.47984	-1.07789
Z0856	-0.170318	0.0762996	0.0940189	-0.473043	-0.473043	-0.473043	-0.354917	-0.190569	-0.281596	0.863025	0.041719	-0.0554157	-0.0130094	0.344865	0.428407	0.145872	0.618559	1.10748	0.579685	0.669765	0.27836	-0.473043	-0.473043	-0.473043	-0.473043	-0.367438	-0.473043	-0.473043	-0.312707	-0.473043	-0.473043	-0.473043	-0.362129	-0.341279	0.0869029	-0.181214	-0.473043	-0.367393	-0.44469	-0.44357	-0.377469	-0.473043	-0.473043	-0.473043	-0.235858	-0.473043	-0.473043	-0.473043	-0.473043
Z0857	0.00245383	-0.156834	0.15438	-0.156834	-0.156834	-0.156834	-0.156834	0.248525	-0.156834	0.436001	0.532476	1.07147	1.16642	1.17985	0.363182	0.893799	0.992499	0.977035	0.622467	-0.156834	0.940135	-0.156834	-0.0782342	-0.00340957	-0.156834	-0.156834	-0.156834	-0.00435468	-0.156834	-0.0755652	-0.156834	-0.156834	-0.156834	-0.156834	-0.156834	-0.156834	-0.156834	-0.129687	-0.0733945	-0.0984778	-0.0924201	-0.0590424	-0.156834	-0.156834	-0.156834	0.0299629	-0.156834	-0.156834	-0.156834
Z0858	-0.2468	0.0389342	0.207866	0.785465	0.43623	0.930253	0.773441	0.775437	0.948592	1.35078	1.68613	1.35197	1.54862	1.51755	1.25974	1.41892	1.79234	1.15012	1.53585	1.47961	1.39189	4.55905	4.20712	4.20992	1.40335	1.58445	1.34392	1.16893	1.57007	1.37107	-0.29347	-0.21371	3.64111	3.85412	0.231216	-0.182801	-0.216179	3.35459	3.33145	3.3183	3.89853	3.95994	3.89845	5.42875	5.26086	5.26587	5.2291	5.40214	4.83484
Z0859	-0.0810433	0.21328	-0.132237	-0.611299	-0.566633	-0.985386	-0.905103	-0.808606	-0.764552	1.2137	1.44288	1.0745	1.27047	1.07535	1.39667	1.24294	1.41867	1.06052	1.34701	1.3044	1.00615	2.85981	2.25316	2.40295	0.84912	0.834539	0.727247	0.616286	0.837027	0.827052	-0.416025	-0.58919	2.55583	2.03587	-0.244502	-0.282594	-0.731019	0.960359	1.0792	1.00136	1.15632	1.13826	1.09177	3.09	3.18667	2.97483	3.21879	3.48858	3.26837
Z0860	-0.30953	0.18753	0.122001	-2.92383	-3.35285	-3.36928	-2.52187	-2.14066	-2.51299	-0.342948	-0.537679	-0.425137	-0.323894	-0.720868	-0.279582	-0.466739	-0.505603	-0.373785	-0.478378	-0.50403	-0.402771	-2.12038	-2.7714	-2.56402	-2.05626	-2.05695	-1.28988	-0.873417	-1.95481	-1.7967	-2.17645	-2.61751	-1.70231	-1.69307	-0.450875	0.61861	0.307253	-2.73906	-2.75848	-2.71885	-2.5603	-2.39654	-2.3406	-1.68327	-1.70623	-1.98875	-1.55792	-1.50215	-2.18637
Z0861	-0.267701	0.0251297	0.242572	-2.20329	-1.81794	-1.80821	-1.71604	-1.57835	-1.77305	-0.874141	-0.684624	-1.02039	-1.00149	-1.21202	-0.825655	-1.15006	-0.832007	-0.828502	-0.997449	-1.00386	-0.885407	0.794379	0.748753	0.869884	1.64945	1.55274	1.93083	1.90332	1.7233	1.3862	0.484242	1.91857	-0.555006	-1.04315	0.822533	0.389192	0.595534	1.27583	1.29398	1.29089	1.44344	1.51713	1.20687	1.32917	1.55796	1.32245	1.59002	1.89841	1.57034
Z0862	0.138454	0.045449	-0.183903	-0.727311	-1.39254	-1.18938	-1.03916	-1.01791	-1.18662	-0.792347	-0.18354	-0.247933	-1.00944	-0.927336	-1.36731	-0.761532	-0.340848	-0.645478	-0.544936	-1.0547	-1.00838	1.58361	1.43752	1.4983	2.61541	2.4792	2.72327	2.66631	2.56151	2.27235	-0.0727541	1.3913	-0.330542	-0.893395	0.509639	0.0193447	0.181073	1.45474	1.59406	1.51668	1.66667	1.66641	1.50756	2.45074	2.47088	2.33689	2.73906	2.78869	2.40195
Z0863	0.145802	-0.581051	0.435249	-0.410935	-0.644347	-0.943492	-0.741353	-0.741197	-0.747198	-0.0521267	0.482223	-0.243081	0.00910589	-0.619989	-0.111047	0.164551	0.0979931	0.182091	0.142829	-0.0720016	-0.0144631	1.39049	1.07167	1.30173	2.93056	2.76586	2.85247	2.74127	2.74944	2.45064	0.367959	0.859687	0.0461251	-0.0833031	0.432743	0.313096	0.195717	1.28708	1.28897	1.21445	1.33503	1.31698	1.24419	2.77202	2.93002	2.53804	3.29147	3.12316	2.32309
Z0864	0.49541	-0.736341	0.240931	-0.513062	-0.59966	-0.305567	-0.722616	-0.408522	-0.252432	-1.1704	0.0435312	-0.55699	-0.813945	-0.846977	-1.12446	-0.484592	-0.0734894	-1.23332	-0.593728	-0.949637	-0.559818	1.18331	0.949293	1.0038	3.02299	2.8701	2.95479	2.88133	2.78396	2.45774	0.379241	0.691325	0.243143	-0.215771	0.269993	-0.0915313	0.265508	1.62101	1.6127	1.58259	1.57333	1.69554	1.54092	1.88057	1.78234	1.80043	2.25648	2.12842	1.31678
Z0865	0.364833	-0.523891	0.159058	-0.836509	-0.776	-0.918618	-0.963854	-0.754256	-0.737212	-0.343219	0.0879883	-0.298722	-0.148666	-0.371471	-0.155394	-0.302315	0.0647308	-0.406013	-0.642464	-0.390975	-0.351256	0.752432	0.439494	0.381743	1.86785	1.7219	2.16314	2.17894	1.81036	1.56214	0.738192	0.763176	0.488039	0.139881	0.0210096	0.894372	-0.35777	-0.122127	-0.0685877	-0.12042	-0.218919	-0.236897	-0.260715	0.230435	0.201666	0.0817405	0.849246	0.881556	0.474525
Z0867	-0.038566	-0.282467	0.321033	1.98714	1.91646	2.86866	2.92348	2.75203	3.13864	1.03673	1.46412	1.10068	0.942204	1.29541	0.96631	0.913221	1.12995	0.749906	0.917112	1.43594	1.01019	0.127698	-0.509226	-0.481564	2.08472	1.52553	1.9229	2.10982	1.868	2.06835	-0.23636	-0.00639045	0.986088	1.00349	0.019714	0.0171143	-1.00584	3.04308	2.7321	2.75433	2.71821	2.8036	3.08875	0.778426	0.357016	0.540138	0.737309	0.554145	-0.134331
Z0868	0.287409	-0.324649	0.03724	2.37085	2.60745	2.36099	3.06619	3.24277	3.22026	2.28495	2.17674	1.68714	2.39943	1.77297	1.78835	2.45415	2.26443	2.2274	2.35256	2.14768	2.06155	0.384566	0.440989	0.239267	-0.0138871	0.300127	0.631374	0.492923	0.544599	0.687938	-0.658748	-0.638306	1.68944	1.65856	0.297584	-0.616733	-0.450146	1.62098	1.60281	1.60151	1.57749	1.24211	1.459	-0.254633	-0.677571	-0.210274	-0.950641	-0.673457	-1.16791
Z0869	-0.500111	-0.053331	0.553442	1.45018	1.63748	1.48296	2.20123	2.13928	2.23001	2.10557	2.62975	2.4706	2.65884	1.81217	1.13108	2.31929	2.68453	2.00061	2.09898	1.47703	2.00225	0.0958639	0.507321	0.319613	0.735964	0.7077	0.65076	0.527947	0.799897	0.99443	-0.229638	-0.851346	0.791492	0.280949	-0.456498	-1.16339	-0.378812	1.09933	0.611171	0.892438	1.15056	0.933806	1.23969	-0.0132201	-0.112266	0.519965	0.201159	-0.163657	-0.519758
Z0870	-0.100221	0.200441	-0.100221	0.979125	2.0815	0.901265	1.50754	0.880357	1.33429	1.0828	1.76126	1.12808	0.359813	1.43937	-0.100221	1.12586	1.25938	1.03365	0.679081	1.28427	1.70957	0.92136	0.734813	0.780699	0.415938	0.705984	0.460315	0.285558	0.636255	0.585456	-0.100221	-0.100221	0.540758	0.463584	0.459725	0.434223	-0.100221	0.635145	0.789972	0.419248	0.903039	0.973335	0.812106	0.586572	0.136965	0.0865765	0.132435	0.729622	0.114707
Z0871	0.0532682	-0.0891094	0.0358412	1.6084	1.9767	1.94411	2.06696	2.08499	2.08394	2.32174	2.35916	2.51177	2.39371	2.26987	2.4696	2.46274	2.35302	2.43985	2.45845	2.4485	2.44808	0.46819	0.42557	0.470226	1.07148	1.12972	0.749115	0.674259	1.05068	1.23359	-0.0981963	-0.777014	1.38131	1.01949	-0.665974	-0.0126814	-0.345757	3.04956	2.95996	3.01515	3.18559	3.04114	3.06762	0.288894	0.347614	0.881211	0.519459	0.238036	0.370999
Z0872	0.513936	-0.407205	-0.106731	3.98822	3.93015	3.97785	4.06432	3.86987	3.87937	1.9169	1.80419	2.23476	1.95737	1.91786	1.96387	1.94681	1.80876	1.91297	2.1369	2.273	1.99575	-0.00298465	0.143824	0.0497166	-0.0358082	-0.00532479	-0.407458	-0.24103	0.240085	0.0573653	-0.834857	-1.09223	1.24429	0.709247	-0.123674	-0.441221	-1.17526	0.17982	0.406922	0.499943	0.33381	0.258305	0.403139	-0.45263	-0.158513	-0.43205	0.0434193	0.295537	0.475254
Z0873	-0.0488363	-0.0213612	0.0701975	-1.89292	-1.6319	-1.78243	-1.9008	-1.95553	-2.01533	-3.78664	-3.99201	-3.66859	-3.87352	-3.93089	-3.41239	-3.50598	-3.91551	-3.5189	-3.53978	-3.71786	-3.58487	-0.665205	-0.275387	-0.227913	0.201982	-0.172059	-0.708056	-0.715924	-0.333394	-0.709252	-0.340342	0.607142	-3.11554	-3.95508	0.582081	0.238187	0.339235	0.493545	0.625532	0.506973	0.29561	0.384902	0.031453	-0.125927	-0.270379	-0.962116	-0.786329	-1.46977	0.0719613
Z0875	0.341984	-0.0973298	-0.244654	0.506095	0.219275	0.324712	0.848931	0.459299	0.157533	-3.86962	-3.77611	-3.40496	-3.59242	-3.86869	-3.51866	-4.19685	-3.90952	-4.01469	-3.86073	-2.98585	-3.78348	-1.37512	-1.47937	-1.53861	-2.72961	-3.03763	-3.53317	-3.41772	-2.99768	-3.01394	0.96655	0.204385	-1.96597	-3.34603	0.961087	1.05976	1.20111	1.92152	1.83916	1.96809	1.6949	1.59284	1.50931	-1.4284	-1.20354	-2.02994	-1.97091	-0.916211	0.10241
Z0876	-0.0165373	0.599369	-0.582831	-0.417285	-0.0775898	-0.687611	0.00218412	-0.757147	-0.485793	-1.99535	-1.61356	-1.81177	-2.49627	-1.55222	-2.61669	-1.65533	-1.49691	-2.239	-2.33887	-1.37865	-1.60386	0.16101	0.140072	0.0735943	-1.41315	-1.38238	-2.1558	-2.07923	-1.75366	-1.77366	0.887703	0.133553	-1.30481	-2.85138	0.85296	1.53472	1.38086	1.69023	1.66726	1.60678	1.31608	1.63678	1.56293	1.04076	1.65947	0.62243	0.802493	1.33646	2.3097
Z0877	-0.0192244	0.0486582	-0.0294339	-1.33646	-1.83833	-1.78767	-1.81394	-1.9916	-1.67772	-3.17745	-2.96755	-3.22279	-2.92105	-3.20071	-3.22057	-3.15889	-3.31206	-3.30657	-3.15969	-3.10301	-3.18844	-2.41198	-2.40549	-2.25688	-1.04377	-1.31347	-2.60009	-2.44425	-1.71155	-2.06909	0.820399	0.348681	-1.95515	-3.85213	0.883931	0.879877	0.895982	-0.5859	-0.351839	-0.57459	-1.3584	-1.14601	-1.34365	0.984581	0.907026	0.505468	0.795769	0.207984	0.678347
Z0878	-0.0814994	0.0405527	0.0409467	-0.585182	-1.36569	-1.38954	-1.82491	-1.77168	-1.49146	-3.55639	-3.45188	-3.81274	-3.58834	-3.72107	-4.34584	-3.72081	-3.4727	-4.08527	-3.38788	-4.07043	-3.80196	-2.16242	-2.06478	-1.89309	0.120266	-0.285337	-1.78975	-1.74584	-0.671773	-1.05031	0.695148	0.71987	-2.55507	-4.52361	0.705432	0.533085	0.723341	-0.849042	-0.834263	-0.874694	-1.29347	-1.27797	-1.22987	2.15958	2.03334	2.1053	2.18372	1.37844	1.72876
Z0879	-0.370073	0.576162	-0.20609	2.61198	2.1262	2.21736	1.97917	1.71541	2.27393	0.965996	1.8737	0.858233	0.438228	0.0960837	0.531377	1.01241	1.51638	0.474964	0.682656	1.22137	0.872901	2.44953	2.68912	2.51663	0.289629	0.149946	-0.303148	-0.291819	-0.160021	-0.156747	-0.370073	-0.0580273	-0.156166	-0.370073	0.189873	-0.370073	0.0749075	1.65749	1.53254	1.41907	1.02001	1.5646	1.70021	5.55958	5.81292	5.36844	5.80082	5.1874	5.17291
Z0880	-0.310485	-0.00414953	0.314634	-3.1151	-3.51032	-3.64422	-3.43237	-3.27088	-2.9092	-3.56147	-3.34813	-3.5772	-3.56027	-3.49084	-3.37825	-3.36129	-3.52041	-3.47094	-3.48495	-3.44278	-3.53037	-2.4181	-1.85203	-1.67771	0.959461	0.625815	0.0641218	-0.0671507	0.620524	0.10118	0.160855	1.49624	-2.88354	-3.41982	0.780619	0.500549	0.615867	-2.27799	-2.28118	-2.31586	-2.89539	-2.79559	-2.96052	0.659251	0.454866	0.274383	0.199768	-0.25391	0.068963
Z0881	-0.453168	-0.0307064	0.483874	-3.10378	-3.43489	-3.18787	-3.20392	-2.94602	-2.42726	-3.67271	-3.45573	-3.91013	-3.39112	-4.01717	-3.36379	-3.68931	-3.68124	-3.6114	-3.51859	-3.48276	-4.02355	-1.78317	-1.51585	-1.21695	1.72929	1.43865	1.03432	0.80991	1.50884	1.1594	-0.0602862	1.82605	-3.02198	-3.66036	0.981559	0.420315	0.575882	-2.50705	-2.70533	-2.51855	-2.65586	-2.58679	-2.53001	1.18848	0.993838	0.879099	0.77072	0.120813	0.515502
Z0882	-0.556439	0.0813582	0.475081	-3.08806	-3.38052	-3.00479	-2.8882	-2.78539	-2.21109	-3.59668	-3.40966	-3.48618	-3.69566	-3.80891	-3.62833	-3.50246	-3.5321	-3.55079	-3.38283	-3.78717	-3.65174	-1.9202	-1.28905	-1.02801	1.08303	1.01066	1.01046	0.874177	1.38272	1.08556	-0.318108	1.805	-3.04289	-3.58783	0.983365	0.456957	0.694033	-2.03382	-2.09485	-2.02524	-2.43436	-2.50101	-2.58522	1.53115	1.42699	1.28173	1.27017	0.786501	1.58186
Z0883	-0.552949	0.0653566	0.487593	-2.80376	-3.13487	-2.84721	-2.87811	-2.61132	-2.26451	-3.73684	-3.61086	-3.9706	-4.09511	-3.79348	-3.94381	-3.88	-3.7724	-3.62051	-3.50454	-3.58661	-3.78039	-1.68565	-1.22502	-1.09508	1.45951	1.13992	0.756247	0.507754	1.26557	1.02436	-0.373065	1.96147	-2.64958	-3.2653	0.954417	0.303521	0.671719	-1.89159	-1.95719	-1.84579	-2.36235	-2.39776	-2.48482	1.86809	1.8047	1.66352	1.63792	1.1447	1.85328
Z0884	-0.359726	0.467131	-0.107405	-0.408837	0.055441	0.331097	-0.169292	-0.392846	0.275248	0.468696	0.240734	-0.0714868	-0.335339	0.07239	-0.345389	-0.119619	0.152571	0.232609	-1.14219	0.245958	0.21878	-2.11004	-1.55344	-1.77633	-1.34358	-1.20412	-1.15198	-1.49265	-1.03092	-1.14387	-1.74697	-0.145614	-1.62983	-2.19492	-0.0322025	0.137203	-0.375631	-1.94402	-2.05842	-2.00023	-1.92532	-2.09713	-2.03004	-2.19492	-1.57567	-2.19492	-2.19492	-2.19492	-1.88345
Z0885	-0.65531	0.261404	0.393907	0.939388	0.965565	1.41378	1.3427	1.79893	1.67879	2.38964	2.27462	2.49596	2.49724	2.41277	2.83534	2.50675	2.41688	2.38138	2.54872	2.61451	2.89415	-0.973549	-0.841151	-0.77905	-0.319056	-0.463643	-0.927166	-1.05134	-0.693334	-0.23323	-1.04736	0.810539	-0.687875	-0.177654	0.543013	0.0993167	-0.272899	-0.570412	-0.48357	-0.426535	-0.568841	-0.744312	-0.686926	-0.632374	-0.424759	-0.430317	-0.684391	-0.496211	-0.0266223
Z0886	-0.154422	0.292358	-0.137937	0.657862	0.865139	0.991775	0.749096	0.239848	0.827829	2.00981	2.79939	2.65113	1.99154	2.63081	1.47677	2.22358	2.61951	2.13996	1.8541	1.72639	2.58393	0.580707	0.445224	0.803269	0.961026	1.05339	0.450506	0.585185	0.648642	0.589119	-0.189028	-0.249249	-0.104623	0.34787	0.257145	0.267014	0.845766	1.43356	1.23048	1.43216	1.27474	1.46248	1.25258	0.575093	-0.198455	0.256715	0.217904	0.597003	0.269434
Z0887	-0.155592	0.358886	-0.203294	0.772779	1.46854	1.27692	1.61524	1.81071	1.86497	3.36611	3.36055	3.19814	3.32266	3.1365	3.31852	3.2992	3.13631	3.35882	3.45705	3.42123	3.55547	-0.0365397	-0.0528949	-0.122981	0.302152	0.621368	0.225271	0.0883587	0.418519	0.601631	-0.281167	-0.957282	1.04201	0.925868	0.386712	-1.16464	0.586976	1.72875	1.63756	1.81477	1.51399	1.21619	1.69294	-0.648926	-0.866292	-0.33683	-0.986343	-0.512763	-0.349804
Z0888	0.63142	-0.701009	0.0695895	0.857357	1.86243	1.56486	1.96898	1.68671	1.62425	3.30622	3.46147	3.37772	3.34358	3.20295	3.17753	3.21696	3.3398	3.16395	3.26013	3.31635	3.57963	-0.216047	-0.00213005	-0.349358	0.222887	0.59526	0.140697	0.2524	0.505929	0.731613	-1.01857	-1.07879	1.20738	1.06352	0.172073	-1.1128	-0.357303	-0.615344	-0.772583	-0.811888	-0.611491	-0.780077	-0.859463	-1.15517	-1.028	-0.67078	-1.21429	-1.23234	-1.2453
Z0890	0.341966	-0.0206521	-0.321314	1.15425	0.752711	2.07341	1.47546	1.90419	1.81809	1.78415	1.95929	1.68644	2.03801	2.65425	1.3431	1.84289	2.29539	1.8751	1.15934	2.49437	2.42182	0.248928	0.320165	0.68578	0.0563417	0.154369	0.126557	-0.0309414	0.426427	0.464741	0.126631	0.247139	0.52598	-0.18955	-0.10959	-0.321314	0.123666	0.0403671	0.316267	0.090362	0.0280071	-0.045827	0.107271	0.170762	0.456696	0.313684	-0.0886585	0.209037	0.165775
Z0891	0.254503	-0.65613	0.401628	1.29913	1.23314	1.44088	1.79392	1.49832	1.30118	3.91537	4.19654	4.06512	4.11861	3.66368	3.78602	4.01025	4.02167	3.56421	3.95402	3.77662	3.96776	0.668832	0.46524	0.7436	1.87234	1.80583	1.29763	1.55643	1.76609	1.7462	0.290467	-0.230308	1.38776	1.03626	1.10248	0.491374	0.457995	1.33199	1.20776	1.30695	1.27708	1.4884	1.36238	1.3988	1.09647	0.707054	1.26699	1.0165	0.694079
Z0892	-0.141016	-0.230843	0.371859	1.88406	1.83619	1.91301	1.99613	2.23223	1.88974	3.97503	4.11195	3.98947	4.07774	4.19556	4.03314	4.18676	3.80203	4.05674	3.78105	4.04182	3.99616	0.938226	0.615229	0.967718	1.99355	2.0095	1.41959	1.47718	1.75306	1.75282	0.222603	-0.390984	1.50865	1.53369	1.22016	1.08934	0.486391	2.46145	2.30084	2.32105	2.82698	2.76403	2.94076	1.56505	1.07161	1.18666	1.15202	1.38048	1.30277
Z0893	0.457112	-0.0656753	-0.391437	1.08262	1.26287	0.52676	1.04736	0.795032	0.469795	4.19591	4.3561	3.83427	4.03586	4.08653	4.06792	4.08099	4.10082	4.20319	4.08156	4.10425	3.97917	0.318884	0.494977	0.391621	1.26584	1.41481	0.744782	0.807639	1.12623	1.15408	-0.241982	0.694582	1.16782	1.40269	1.46033	1.09068	0.114206	1.68211	1.93879	1.64134	1.77138	1.7883	1.75813	0.606172	0.10494	0.0766432	0.188815	0.698346	0.723816
Z0894	0.223308	-0.126607	-0.0967013	0.804791	0.717073	1.08764	1.03822	1.36801	1.40733	4.03414	4.09248	3.9566	4.04625	3.85858	4.19279	4.05007	4.08138	3.71108	3.96555	3.85171	3.84248	0.613593	0.532126	0.303116	1.21973	1.71923	0.870313	0.816185	1.07672	1.2837	-0.447404	-0.450574	1.03709	1.29481	1.3994	0.647071	0.851358	1.25281	1.0236	1.26528	1.16716	1.28289	1.29712	0.780722	0.495811	0.174112	-0.0828817	0.236923	0.145421
Z0895	-0.0977668	0.0436071	0.0541597	0.0329158	0.0310788	0.328898	0.339353	0.64221	0.391534	3.19053	3.07425	3.07418	2.83236	3.241	3.25584	2.96074	3.3951	3.24782	2.49364	2.85587	2.98004	0.190344	-0.0330413	-0.0326321	0.501647	0.6444	0.122252	0.016785	0.588302	0.833792	-0.0157662	-0.257055	0.30803	0.106842	0.449839	0.485016	-0.257055	0.146662	0.162376	0.132061	0.239603	0.138671	0.312707	0.235021	0.362192	-0.0702577	0.351742	0.15785	0.144893
Z0896	-0.103738	-0.103738	0.207476	0.186232	0.184395	-0.103738	0.49267	0.414855	0.0877091	2.08449	1.78186	1.48812	1.21951	1.91468	1.74579	1.66635	1.81627	1.47678	0.675563	2.53668	2.11193	-0.103738	0.0493999	-0.103738	0.120693	0.07283	-0.103738	-0.064081	-0.103738	-0.0224692	-0.103738	-0.103738	-0.103738	-0.103738	0.603155	0.638333	-0.103738	-0.103738	-0.103738	-0.103738	-0.103738	-0.103738	-0.103738	-0.103738	0.133447	-0.103738	-0.103738	-0.103738	-0.103738
Z0897	0.442187	-0.221093	-0.221093	1.89635	1.88857	2.73569	2.30952	2.19184	2.74453	3.12199	2.97211	3.06119	2.99033	3.65972	3.05383	3.11622	2.97721	3.23228	2.67551	3.34851	2.61702	0.226305	0.19678	0.0033293	-0.0921282	0.149554	0.0488419	-0.0328855	0.0211752	0.209394	0.226852	0.0909519	0.343991	0.51826	0.741217	-0.221093	0.563487	-0.0409917	-0.00849098	0.024712	-0.0358859	-0.0767842	0.0301739	-0.221093	-0.221093	-0.221093	-0.221093	-0.0691435	-0.109631
Z0898	0.185533	-0.281901	0.0963679	0.932007	0.789763	1.61064	1.82162	1.95738	2.25127	3.52556	3.22035	3.74736	3.59886	3.5326	3.53925	3.58697	3.18596	3.45958	3.35149	3.62644	3.68719	-0.881834	-0.197979	-0.425712	-0.371477	-0.251655	-0.262981	-0.255514	-0.505253	-0.152085	-0.944016	-0.823508	0.592358	0.98872	-0.551714	-0.857518	-0.946981	0.134352	0.24207	0.173998	0.333055	-0.0654895	0.411503	-1.12504	-0.951134	-0.225821	-0.626441	-0.655208	-0.824478
Z0899	0.272682	-0.37816	0.105478	0.239917	0.539252	1.64548	1.31625	1.81943	1.99757	1.58768	1.18266	1.99285	0.644431	1.03863	1.33475	1.30174	1.30605	2.12282	1.39957	1.53042	1.85325	0.00461984	0.110203	-0.322096	-0.454391	-0.474817	-0.466847	-0.146841	-0.3742	-0.44758	-0.0501469	-0.678821	-0.368787	0.486751	-0.467097	-0.678821	-0.678821	0.517564	0.491338	0.496865	0.38871	0.596316	0.884048	-0.678821	-0.441636	-0.178323	-0.0700243	-0.389412	-0.567359
Z0900	-0.351366	0.104818	0.246548	-0.960402	-0.936577	-0.767152	-0.356925	-0.323548	-0.443185	-2.89885	-3.04909	-2.7972	-2.99989	-3.16328	-2.68861	-2.63981	-3.04963	-2.88982	-2.96149	-2.96651	-2.90089	-0.473838	-0.428475	-0.39229	1.28498	1.04297	2.25712	2.19123	1.39326	1.30676	2.16781	2.24409	0.584211	0.475645	1.00939	1.25839	1.08736	0.948844	0.844	1.02685	1.15826	0.996561	1.13003	2.40754	2.29419	1.90447	1.82145	1.67152	0.10001
Z0901	-0.0230515	-0.0285411	0.0515926	-0.31369	0.0527422	0.0206687	0.271287	-0.086577	0.0696962	-2.60009	-2.45276	-2.61289	-2.6108	-2.5022	-2.30643	-2.59809	-2.50984	-2.51395	-2.54914	-2.81076	-2.93385	0.231804	0.0106478	0.130461	1.45384	1.22051	2.46731	2.42931	1.49402	1.45299	2.57836	2.68552	0.829518	0.578781	1.34399	1.81956	1.57189	0.12706	0.0194833	0.0580209	0.277513	0.264051	0.388821	3.54927	3.5302	3.20478	3.01724	2.62493	0.731626
Z0903	0.335944	-0.16953	-0.166414	0.574354	0.879992	0.769181	0.889365	0.41616	0.619754	-2.21383	-2.13895	-2.18842	-2.12493	-2.18542	-3.26975	-2.46074	-2.00578	-2.40364	-2.26237	-2.4933	-2.34637	0.555517	0.335279	0.395531	-0.321184	-0.453972	0.970526	1.06894	0.00170478	-0.0602512	1.86912	1.77774	1.01381	1.04679	1.39409	1.52136	1.53235	0.463692	0.377682	0.299828	0.142146	0.400784	0.38657	2.94934	2.85586	2.85778	2.51515	2.26497	1.08501
Z0904	0.236735	0.0890029	-0.325738	0.634977	0.571286	0.31336	0.622128	0.405333	-0.00671808	-3.4557	-2.73777	-3.54925	-2.84884	-3.01638	-3.6435	-3.27515	-2.80827	-2.89626	-3.23477	-3.16433	-3.4188	-0.568629	-0.676116	-0.937993	-1.95471	-1.94701	-1.41949	-1.08347	-1.48238	-1.48195	-0.870462	-1.55361	0.462364	0.201662	-0.714159	-0.599361	-0.577518	-0.202667	-0.310377	-0.270457	-0.354697	-0.433014	-0.220736	-2.02062	-1.99634	-1.5122	-1.89237	-1.99228	-1.56157
Z0905	0.0716637	-0.0877342	0.0160704	-0.798905	-1.02905	-1.51534	-1.06738	-1.25907	-1.70232	-3.22413	-2.93156	-2.99087	-3.52598	-3.10017	-3.82867	-3.5196	-2.89822	-4.11072	-3.47503	-3.43589	-2.75485	-0.66632	-0.944933	-0.914711	-2.01203	-2.0168	-1.40359	-1.25027	-1.6659	-1.6866	-0.503288	-1.10001	0.0100342	0.0529886	0.238466	0.417066	0.300727	-2.33457	-2.71217	-2.54233	-2.82443	-2.80455	-2.70848	-2.43746	-2.36891	-2.49172	-2.73293	-2.25678	-1.8858
Z0906	0.104149	0.0146952	-0.118844	-0.760628	-0.877735	-0.930864	-0.764267	-1.07637	-1.40203	-2.13541	-1.88683	-2.25288	-2.64405	-2.02895	-3.53605	-2.65908	-2.08665	-2.88387	-3.12208	-3.81597	-2.40906	-0.485188	-0.510898	-0.698654	-1.42058	-1.58439	-1.13046	-1.04285	-1.46534	-1.41167	-0.806413	-1.16011	0.0804339	0.377394	0.041017	0.446215	0.405117	-1.76226	-1.80995	-1.92409	-2.0284	-1.81738	-2.11487	-1.50105	-1.18355	-1.52805	-1.59169	-1.06711	-0.72243
Z0907	0.145437	-0.116194	-0.029243	-0.479062	-1.13204	-1.34653	-1.14881	-1.24695	-1.31439	-2.77893	-2.68429	-2.97148	-2.84419	-3.32236	-2.6717	-2.78516	-2.81459	-2.87205	-2.76752	-2.97503	-2.97152	-1.13663	-1.33077	-1.29294	-2.06653	-2.25812	-2.07675	-2.11918	-2.55151	-2.6355	-1.39607	-2.11216	-0.2449	-0.42286	0.00011543	-0.142664	-0.0584191	-1.44506	-1.43334	-1.50528	-1.37743	-1.46776	-1.48266	-1.75959	-1.53109	-1.51903	-1.65637	-1.86881	-1.55067
Z0908	-0.184623	0.0502526	0.134371	-2.89865	-2.7778	-3.25544	-3.05593	-2.96589	-2.83732	-3.68726	-3.51888	-3.60695	-3.48427	-3.724	-3.25627	-3.50532	-3.65257	-3.7833	-3.55125	-3.29305	-3.36956	0.00399686	-0.054795	-0.040423	-0.664102	-0.784055	-0.643525	-0.666377	-0.921083	-1.2175	-0.634518	-0.881377	-1.45086	-1.84568	0.0460078	0.202196	0.118409	-2.1703	-2.06793	-2.17495	-2.36746	-2.2568	-2.3976	-0.560611	-0.667732	-0.831093	-0.645453	-0.375365	-0.0969739
Z0909	-0.303762	0.191327	0.112435	-4.59019	-4.01198	-4.53978	-4.30149	-4.13968	-3.78072	-5.89315	-5.36318	-5.64678	-5.7471	-5.86756	-6.13736	-6.10302	-5.39333	-5.67296	-6.36601	-6.22731	-5.76025	0.224008	0.367735	0.293627	0.6613	0.563414	0.602881	0.55452	0.248161	-0.130156	-0.17069	-0.519853	-2.87475	-3.14805	-0.415026	0.123601	-0.116334	-2.72867	-2.63502	-2.8074	-2.75478	-2.74366	-2.87088	0.316704	0.158605	-0.00543634	0.0801523	-0.15192	0.226367
Z0910	-0.134466	-0.0362755	0.170741	-3.68989	-4.13971	-3.90616	-4.0807	-3.6904	-3.76368	-4.02861	-3.83895	-4.16222	-4.56117	-4.31095	-3.76038	-4.51831	-4.07714	-3.95192	-4.02598	-3.64665	-4.00763	-0.037871	-0.0559618	-0.213337	-0.780545	-0.90524	-0.717697	-0.709971	-1.04927	-1.39879	-0.651807	-1.44304	-2.57428	-2.7628	-0.119611	-0.0434087	-0.285408	-2.72255	-2.69646	-2.86213	-2.66045	-2.63508	-2.57024	-1.04974	-1.11952	-1.09703	-1.21788	-0.982307	-0.738922
Z0911	0.0557728	0.0114497	-0.0672224	7.47295	6.50255	5.38931	4.94247	4.46766	4.49298	-1.53082	-1.59505	-2.01925	-1.92431	-1.70797	-1.79555	-2.02148	-1.32755	-1.48673	-2.46826	-1.86306	-1.63861	2.89703	2.64892	2.38428	-0.0829377	-0.197942	0.0122182	-0.0123533	-0.041493	-0.396571	-1.21376	-1.69581	-1.35341	-1.06538	-0.894276	-0.524046	-0.737397	0.185578	0.156545	0.242644	-0.326301	0.313238	0.238439	1.92874	2.20224	1.66736	1.7354	2.32346	2.179
Z0912	-0.100221	0.200441	-0.100221	-0.100221	0.42797	0.222302	-0.100221	-0.100221	0.260219	-0.100221	0.74478	0.317407	0.359813	-0.100221	-0.100221	0.242175	0.505794	-0.100221	0.341422	-0.100221	-0.100221	0.212893	-0.0216207	0.191869	-0.100221	-0.0540117	-0.0552609	-0.0605635	-0.0447717	-0.059014	-0.100221	-0.100221	-0.100221	-0.100221	-0.100221	-0.100221	-0.100221	0.00542968	0.0874578	0.0682113	0.0557234	-0.0262624	0.0867429	-0.100221	0.136965	-0.100221	-0.100221	0.0517293	0.0112418
Z0913	0.334784	-0.830451	0.495668	1.84046	1.16252	0.802876	0.850933	0.52994	-0.596643	-1.26519	-1.20641	-0.850739	-1.59185	-0.773938	-1.07183	-1.59185	-0.829655	-0.746809	-1.1502	-1.59185	-1.29576	1.51838	1.11817	0.936419	-0.625569	-1.25798	-1.09461	-1.11658	-1.21289	-1.10062	-0.406401	-1.59185	-1.37794	-0.852493	-1.19553	-1.59185	-0.807266	-0.226394	-0.732886	-0.613613	-0.655856	-0.567186	-0.602088	-0.19905	1.19408	0.919104	0.73725	1.38751	1.0453
Z0914	0	0	0	0.918739	0.733943	0.322523	0.750689	0.282474	0.191447	0.326657	0.514762	0	0	0.466156	0.520016	0.342395	0.334596	0.845037	0.441643	0	0	1.25926	1.15823	1.36227	0.0529773	0.015568	0.192125	0.115844	0.0372017	0.0412067	0	0	0	0	0	0	0.44498	0.503742	0.794388	0.498545	0.519815	0.296236	0.142445	0.858327	2.01355	0.976465	1.36455	1.63707	0.567484
Z0915	0.0140475	-0.179337	0.165289	-0.0941716	-0.915615	-1.03133	-1.3695	-1.2932	-1.67712	-4.81544	-4.07235	-4.81544	-3.72681	-4.34929	-4.81544	-4.19653	-4.20943	-3.23492	-4.3738	-4.81544	-4.06404	-0.823875	-0.997583	-1.08354	-3.15977	-3.17592	-2.39951	-2.52626	-3.04303	-2.69559	-1.35436	-3.67314	-2.11191	-2.72747	-2.60267	-1.99717	-2.30528	-3.16173	-3.35783	-2.95897	-3.42536	-3.46894	-3.25257	-1.79518	-1.99261	-2.26992	-2.21259	-2.20445	-1.61492
Z0917	0.169749	0.0404667	-0.210216	3.48798	2.01222	2.60679	2.52284	2.17207	1.92131	0.573972	0.85578	0.394024	-0.0269298	1.02713	0.101825	0.528974	1.02176	0.570906	0.304665	0.582978	0.459605	0.918128	0.774003	0.556346	-0.483963	-0.448728	-0.340877	-0.151102	-0.536636	-0.279095	-0.416428	-1.35018	-0.785098	0.143986	-0.387872	-1.05835	-0.905202	-0.631372	-0.694313	-0.810089	-0.900984	-0.707643	-0.867024	-0.491855	-0.299056	-0.184042	-0.196396	-0.712942	-0.37648
Z0919	0.0885724	0.13687	-0.225442	-0.305132	-0.306742	-0.434842	-0.601586	-0.29469	-0.508347	-1.59664	-1.46346	-1.56699	-1.47229	-1.32859	-1.40332	-1.44294	-1.46807	-1.34341	-1.38802	-1.61704	-1.64734	1.225	1.05381	0.970074	-0.582978	-0.79951	0.366588	0.232901	-0.585516	-0.890022	-2.85977	-2.05524	-0.989336	-1.02802	-2.72617	-2.87459	-2.61219	-1.74715	-1.68897	-1.87558	-1.72733	-1.84197	-1.87055	-1.53047	-1.27423	-2.03963	-1.8895	-0.721111	0.0848286
Z0920	0.129243	0.176127	-0.30537	-1.5333	-1.12246	-1.7224	-1.51998	-1.29802	-1.21232	-2.30766	-1.79609	-1.79345	-2.27066	-2.29235	-2.30443	-2.12584	-2.02422	-1.96147	-2.06934	-2.0192	-2.16731	0.957734	0.912545	0.870966	0.210429	0.0178348	1.07352	0.732399	-0.0300659	-0.314035	-3.32251	-1.93278	-0.962101	-0.678408	-2.41869	-3.29945	-2.5955	-1.4775	-1.44271	-1.48221	-1.39016	-1.39321	-1.37762	-0.0531424	-0.037233	-0.564759	-0.0668829	0.178341	0.472892
Z0922	0.0772802	-0.0479452	-0.029335	0.656691	0.781538	-0.104202	0.780157	0.890126	0.45125	0.647636	0.90705	0.501384	0.370038	0.69927	0.767318	0.900882	0.77997	0.221308	0.501534	0.731222	0.540054	1.33319	1.13916	1.20737	1.42356	1.19244	1.39153	1.39969	1.26133	1.21985	-0.228189	-1.63772	1.06023	1.11771	-1.02668	-1.36752	-0.770864	1.64894	1.59469	1.67194	1.8933	1.92904	1.91092	1.40453	1.19549	1.11693	1.32051	1.41737	1.0778
Z0923	-0.0385373	0.238724	-0.200187	2.5279	2.56823	2.21194	1.98591	2.49161	1.94122	0.896714	1.18189	0.962687	0.90694	1.31319	0.498947	0.73789	1.10283	0.743573	1.04885	0.649462	0.973462	5.86386	5.95851	5.69901	1.69223	1.74207	1.253	1.21483	1.46889	1.42313	-0.553105	0.671098	4.82996	4.3617	-0.22848	-0.584517	-0.395318	2.39424	2.45177	2.48734	3.30326	3.17672	3.19699	6.76081	6.56671	6.86721	6.61035	6.75456	5.76637
Z0924	-0.51609	0.165367	0.350723	-4.26471	-4.60818	-4.35997	-4.02065	-3.68285	-4.04769	-4.32983	-4.32128	-4.21932	-4.35052	-4.39115	-4.21001	-4.167	-4.21617	-3.96667	-4.12838	-3.97563	-4.05614	-1.31296	-1.58359	-1.60465	0.169402	-0.0137358	0.702011	0.733884	0.274007	0.142162	-2.17458	-0.969296	-1.44156	-1.77472	-0.960211	-1.08931	-1.11043	-0.970606	-1.01225	-1.00732	-1.49566	-1.75435	-1.69243	-4.05354	-4.07041	-3.65597	-3.99069	-3.91797	-3.61015
Z0925	-0.477924	0.29281	0.185114	-2.70583	-3.03556	-2.81923	-2.9176	-2.10224	-2.61001	-5.06701	-4.93614	-5.28729	-4.86077	-4.67702	-4.88693	-4.96443	-4.88801	-4.77942	-5.1983	-4.99082	-4.84181	0.77227	0.880805	0.886883	1.93322	1.84881	2.04851	1.93251	2.09055	1.85558	0.742729	1.46152	-0.844659	-0.059266	-0.865814	-0.615747	-0.864994	1.01142	0.9645	0.979914	1.08376	0.972669	0.881759	0.532607	0.384653	0.484026	0.3909	0.255951	0.0138067
Z0926	-0.1546	-0.00799102	0.162591	-0.886866	-0.530472	-0.948104	-0.818487	-0.556918	-0.487577	-0.95432	-0.747627	-0.857567	-1.09087	-1.11275	-0.868747	-0.934487	-0.861098	-1.03139	-0.939708	-0.794729	-1.14571	1.58696	1.51814	1.5432	2.00588	1.69103	2.12288	2.14862	1.75027	1.55478	1.55472	2.70149	-0.336289	-0.310345	0.442424	2.15656	1.53703	1.26208	1.30793	1.2624	0.967361	1.08721	0.871497	2.13755	2.04099	1.65041	1.84304	2.44517	2.72919
Z0927	-0.275793	0.24403	0.0317636	0.266996	0.436321	0.225482	0.547759	0.662145	0.484771	0.302926	0.43469	0.299678	0.52892	-0.270959	0.59942	0.524243	0.453693	0.439431	0.166401	0.261102	0.409162	1.32569	1.412	1.39441	1.75807	1.485	1.52401	1.57646	1.6829	1.29204	2.14323	3.40979	0.553125	0.658098	0.234987	3.41429	2.76038	1.86324	1.92647	1.80691	1.82646	2.00752	1.81275	2.93652	2.78274	2.52333	2.75992	2.94229	2.74339
Z0928	-0.191604	0.238083	-0.0464787	0.842374	1.10469	-0.162314	1.19006	1.48151	1.23248	0.249601	0.561761	-0.0123904	0.0561589	0.412962	0.419893	0.0990233	0.514286	0.106562	0.597514	-0.00212601	-0.00660587	0.373375	0.283098	0.318739	1.3353	1.05608	1.27719	1.26161	1.25073	0.874939	2.74251	3.27894	0.609483	0.689131	0.154561	4.25179	3.40169	1.81173	1.68498	1.78837	2.22818	2.27555	2.20932	1.94517	1.77501	1.59566	1.83881	1.44909	1.15236
Z0929	-0.258048	0.387265	-0.129217	1.25645	1.25143	1.19363	1.66107	1.86707	1.77059	0.33613	0.479621	0.544265	0.418569	0.484371	0.377445	0.190724	0.470341	0.530138	0.572672	0.324889	0.305906	0.19331	0.0547763	0.279982	0.861322	0.62733	0.994078	1.01487	0.837655	0.650507	3.28223	2.58332	1.11172	1.43973	-0.00423587	4.19791	3.50208	2.27808	1.97615	2.22336	3.20432	3.03827	3.24317	1.60278	1.32796	1.03	1.579	1.09673	0.870979
Z0930	-0.488487	0.132694	0.355793	-3.21768	-3.03763	-3.08687	-2.67418	-2.77241	-2.57805	-1.95122	-2.01762	-2.16775	-1.74967	-1.99915	-2.02695	-1.92947	-1.88149	-2.00916	-1.95658	-1.96917	-2.11286	-2.38658	-2.29339	-2.30099	0.55067	0.217154	0.801681	0.880218	0.365277	0.128127	-0.855556	-2.90183	-2.5849	-2.15268	-2.45942	-1.81715	-2.2331	-2.29725	-2.40093	-2.32014	-2.41628	-2.38323	-2.42461	-3.23764	-3.42801	-3.70528	-3.44205	-2.88164	-2.46322
Z0931	-0.204922	-0.0876064	0.292528	-0.654385	-0.814669	-1.45383	-1.0717	-0.74535	-1.06751	-0.337333	0.0701092	0.138439	-0.320524	-0.16839	-0.207087	-0.191757	-0.00193582	-0.213217	-0.00359247	-0.339203	-0.111032	0.191627	0.296761	0.377256	0.145141	0.0732671	0.507964	0.661581	0.555632	0.385412	0.861394	0.412457	0.16909	0.246784	-0.0848807	0.116795	0.0701165	-0.140511	-0.0129213	-0.0808964	-0.663996	-0.665666	-0.540534	-0.158056	-0.161369	-0.175298	-0.213651	-0.345618	-0.0674768
Z0932	-0.25259	0.974858	-0.722268	6.8123	6.2075	6.52382	6.48871	5.93084	6.40372	-0.044527	-0.179316	-0.261847	-0.254293	-0.845687	-1.18244	-1.0028	0.210814	-0.188861	-0.575021	-0.055577	-0.242164	1.50381	1.31321	1.50784	0.676466	0.71084	1.14736	0.885772	1.02776	0.895856	0.496715	0.478289	2.42261	2.63545	-0.931742	0.288414	-1.09534	4.90956	4.72744	4.58694	4.76144	4.97205	5.34833	0.805234	1.38946	1.39267	1.2235	1.36317	1.0689
Z0933	0.180308	-0.275848	0.0955403	1.23679	1.24696	1.56416	1.63892	1.50704	1.88609	0.509533	0.435799	0.24903	0.136217	0.0823047	0.568087	0.113238	0.571461	0.320528	-0.121334	0.0349465	0.725677	-0.216544	3.14672	3.26585	0.168383	-0.0199182	0.209443	0.175838	0.0860677	-0.129925	0.582542	0.761237	0.886289	1.15428	0.00971678	0.394312	0.742545	0.665299	0.718049	0.633047	-0.310293	-0.141057	-0.157098	1.14923	0.816616	0.420524	0.71017	0.776267	0.999823
Z0934	0.179379	-0.208993	0.0296144	1.69751	1.31784	1.43746	1.69972	1.35386	1.71172	0.227194	1.06102	0.545913	0.737328	0.36585	0.534067	0.783471	1.09736	0.421568	0.392325	0.0490281	0.509486	-0.0426911	2.01086	2.25184	0.20514	-0.0162621	0.288379	0.354369	0.25636	0.036844	0.18912	-0.379585	0.296004	0.424852	-0.0819919	-0.6565	0.179273	0.741775	0.724532	0.694044	0.0990955	0.203447	0.150877	0.419856	0.0714748	-0.0986981	0.254972	0.0965183	0.643118
Z0935	0.0324681	0.0487221	-0.0811902	1.57196	1.45354	1.53147	1.44616	1.12111	1.52356	0.945803	1.09891	0.49393	0.674591	0.425159	0.873244	0.890049	0.993179	0.2304	0.435544	0.498884	1.02108	-0.313938	1.74899	2.0087	0.313611	0.460093	0.430543	0.637928	0.529605	0.309508	-0.0556243	-0.217331	0.153845	0.215563	0.466602	0.265945	0.060556	0.103007	0.301348	0.172101	-0.515102	-0.272647	-0.266004	-0.0012184	-0.267843	0.00950009	0.325204	0.296325	0.481876
Z0936	0.088094	-0.182423	0.0943291	-0.59308	-0.24592	-1.07687	-0.826434	-0.672126	-1.00557	0.34735	0.4633	0.21211	0.218847	-0.110514	0.130289	0.267684	0.472692	-0.120113	-0.0696217	0.462945	0.304639	-0.0291702	-0.161373	-0.257588	-0.112455	-0.18326	0.293689	0.0896895	0.0768286	0.137606	0.964095	0.795744	-0.0474325	0.0350758	-0.055814	0.267713	0.717754	-0.245603	-0.255101	-0.1462	-0.253989	-0.235768	-0.162707	-0.297416	-0.392217	-0.625441	-0.73403	-0.0989785	-0.0272583
Z0938	-0.396785	0.0877965	0.308988	-0.388226	-0.283994	-0.744792	-0.576495	-0.220165	-0.280753	-0.178466	-0.0378809	-0.76336	-0.717316	-0.184005	-0.730487	-0.092068	-0.0941024	-0.503656	-0.599347	-0.252833	-0.369549	2.66094	2.24131	2.49607	2.24954	1.87002	2.46131	2.27403	2.00229	1.71656	2.41181	3.17249	0.246292	-0.30798	0.770747	1.33294	0.960033	0.635855	0.579789	0.556045	0.829881	0.844936	0.68815	4.7589	4.61955	4.59498	4.59174	4.71455	4.03008
Z0939	0.0974156	-0.21492	0.117505	1.11206	1.18948	1.32547	1.03251	1.03781	1.17616	3.84322	3.80774	4.05306	3.92436	3.85915	3.74027	4.01805	3.7978	3.89609	4.14312	4.04211	4.03698	1.086	1.32238	1.20562	0.830188	1.40357	1.03028	1.20378	1.19903	1.2816	0.169491	-0.452218	0.8576	1.07653	-0.764263	0.597136	0.0203171	1.09979	1.0103	1.24795	1.35117	1.43561	1.10897	0.385909	0.156758	0.488116	0.695146	1.38733	0.899635
Z0940	0.185049	-0.248132	0.0630826	0.831213	1.43471	1.33881	1.18829	1.08183	1.18638	4.69345	4.55983	4.5519	4.8573	4.32993	4.53177	4.66819	4.69878	4.26905	4.8219	4.71546	4.7613	0.133686	0.34061	0.542091	0.947484	1.24894	0.358119	0.378032	0.717884	1.3083	-0.00684335	-0.248132	-0.0342251	-0.116368	-0.248132	-0.248132	-0.248132	0.0481057	0.23414	0.291961	0.126814	0.293752	0.00313536	-0.248132	-0.248132	-0.0613348	0.184818	-0.096182	-0.0332045
Z0941	-0.184809	-0.00446115	0.18927	1.76418	0.828209	1.57532	1.57992	1.60175	1.51947	4.548	4.65921	4.6242	4.51498	4.58503	4.74348	4.73932	4.511	4.5474	4.64253	4.62562	4.76939	0.574618	0.559132	0.747135	1.20629	1.31478	0.125114	0.120274	0.730652	1.08501	-0.709408	-0.950696	0.381774	0.442034	0.325885	0.13402	-0.950696	0.851837	0.607578	0.758742	0.692328	0.590897	0.686251	0.442099	0.219766	0.215444	0.312318	-0.120854	-0.383212
Z0942	0.497509	-0.320232	-0.177277	1.63705	1.27003	1.96305	1.61622	1.56003	1.55862	3.10385	3.10622	3.0275	3.21487	3.01406	3.27601	3.18892	3.10816	2.9753	3.14723	3.1387	2.9181	-0.463472	-0.69041	-0.55596	0.0923822	0.454502	0.0896058	-0.0115542	0.372378	0.288537	-0.0991209	-1.21391	0.309408	0.545745	0.0701588	0.200212	0.134524	0.582624	0.662547	0.628957	-0.0867504	0.00397836	0.0841914	-0.257013	-0.681343	-0.347059	-1.03114	-0.499705	-0.374433
Z0943	-0.0283901	-0.0747812	0.103171	-2.09037	-2.15096	-2.79124	-2.88904	-3.12451	-3.146	-1.57502	-1.50797	-1.53314	-1.61995	-1.62268	-1.68298	-1.34198	-1.60515	-1.63838	-1.7114	-1.95912	-1.78577	-3.11178	-3.16444	-2.82808	-2.70349	-2.83197	-2.9004	-2.99416	-2.80516	-2.79539	0.309501	-2.00695	-2.19055	-2.15571	0.274681	0.347592	0.339605	-3.76993	-3.86285	-3.72345	-3.83034	-4.04883	-4.01813	-1.85808	-2.10174	-2.74092	-2.30216	-1.88026	-0.871004
Z0946	0.156655	-0.0773047	-0.0793506	-1.30234	-1.48552	-1.29429	-1.55173	-1.89471	-1.68114	-0.444341	-0.594987	-0.310158	-0.048205	-0.314004	-0.133423	0.0705896	-0.244418	-0.102921	-0.129395	-0.152224	-0.264921	-1.49559	-1.47959	-1.58574	-1.98031	-2.12258	-1.92224	-2.18742	-1.91722	-1.95294	-0.344006	-1.11225	-1.10272	-1.10262	-0.549186	-0.287294	0.0482914	-0.909596	-1.12938	-1.04237	-1.12031	-1.19216	-1.11403	-2.14955	-2.01475	-2.07967	-2.12464	-1.56213	-1.17465
Z0947	-0.085036	0.161582	-0.0765461	0.143539	0.686264	0.783815	0.567233	0.333688	0.38585	3.24854	3.17802	3.59154	2.76394	2.901	3.06922	3.31863	3.10626	3.47392	3.20949	2.65639	3.32086	-0.387761	-0.309161	-0.30901	-0.140419	0.0421813	-0.342801	-0.29059	-0.0984766	-0.192576	-0.387761	-0.387761	-0.387761	-0.387761	-0.176036	-0.387761	-0.387761	-0.360614	-0.387761	-0.301088	-0.387761	-0.387761	-0.3387	-0.387761	-0.387761	-0.200964	-0.155105	-0.235811	-0.387761
Z0948	-0.0880937	0.207819	-0.119725	-0.721248	-0.374497	-0.0701403	-0.366197	-0.626479	0.0872161	1.81122	1.39355	1.93727	1.90517	1.79219	1.8003	2.03562	1.39549	1.96814	1.55678	1.84739	1.73667	-1.1053	-0.697609	-0.523257	-0.62504	-0.571656	-0.517355	-0.469652	-0.314697	-0.391635	-1.39343	-1.01702	0.0825065	-0.290071	-0.766836	-2.23753	-1.0197	-0.235778	-0.0938826	-0.0140976	-0.563382	-0.579562	-0.757209	-1.28558	-1.69893	-1.90519	-1.43119	-1.44944	-1.27959
Z0949	0.51737	-0.598568	0.0811977	0.988095	0.750468	1.40366	0.926068	1.33184	1.11096	2.81502	2.47378	2.34902	2.42574	2.57294	2.03548	2.39499	2.32982	2.68823	3.04076	2.13214	2.70661	0.506665	1.0973	0.666017	-0.063666	0.162172	0.12295	-0.228259	0.020134	0.138171	-0.357279	-0.0301145	-0.198413	-0.131257	0.363743	-0.598568	0.186012	1.32448	1.35668	1.30641	1.11645	1.38809	1.28146	-0.331651	-0.361382	0.159454	0.0102293	0.401166	0.117398
Z0950	-0.402079	0.064307	0.337772	0.0242023	-0.316578	-0.664127	-0.0988145	0.0910126	0.327185	0.15856	0.596693	1.1506	0.465373	1.30995	0.628858	1.1195	1.16029	0.399698	0.834156	0.974804	1.21775	-1.21821	-1.13161	-1.44119	-1.61264	-1.12393	-1.45364	-1.49516	-1.43936	-1.31483	-1.21767	-1.35357	-0.637849	0.0547436	-0.297843	-0.183522	-1.22063	-1.28276	-1.45301	-1.41981	-1.45172	-1.23194	-1.43546	-1.17354	-1.42843	-1.47882	-1.43296	-1.3762	-1.45069
Z0951	0.0369196	-0.0422074	0.00528781	-0.467865	-1.3855	-0.39273	-0.434634	-0.47125	-0.347943	1.00015	1.32246	0.855388	0.762145	0.643462	0.60239	1.12107	1.24836	0.967029	0.978455	1.06136	1.22834	-0.306715	0.607815	0.603052	-1.63561	-1.29247	-2.60372	-2.42338	-1.73326	-1.69664	-2.22592	-1.42684	-1.15969	-1.41025	-0.182296	-1.49319	-1.19112	-2.20397	-2.21701	-2.25434	-2.35793	-2.11796	-2.02409	-0.699175	-0.974743	-0.744357	-0.428355	-0.217608	-0.64841
Z0952	-0.0176133	-0.261733	0.279346	-0.260775	-0.269347	0.196911	0.00825908	0.194643	0.583233	1.3686	1.47633	1.25652	1.384	1.57918	1.44366	1.38568	1.36888	1.43753	1.87912	1.05138	1.32303	0.332896	0.819109	0.861932	-1.58221	-1.55253	-2.04802	-2.07729	-1.56492	-1.61692	-1.47971	-2.66361	-0.587366	-0.397226	0.414502	-0.462662	-0.376781	0.17228	0.0396658	0.0237604	0.0422957	0.256788	0.203821	-0.23353	-0.478434	-0.960889	-0.805757	-0.391135	-0.516728
Z0953	0	0	0	0	0.913982	0.322523	0.890054	0.405359	0.648589	4.21204	4.15241	4.3556	4.16195	4.12112	4.12853	3.97566	3.95702	3.97561	4.24089	4.48176	4.15849	0	0.477107	0.153425	0.836309	1.14739	0.325657	0.290373	1.03201	0.577789	0	0	0.640979	0.739353	0.559946	0	0.44498	0.444563	0.212602	0.389116	0.496658	0.433676	0.428585	0	0	0	0	0.15195	0
Z0954	-0.455618	0.846743	-0.391125	-1.84915	-1.2941	-1.74929	-0.823777	-1.27093	-1.56467	-0.661642	-1.14036	-0.742805	-1.21343	-1.05459	-1.40859	-0.997706	-0.966554	-0.75641	-0.877185	-1.13984	-1.17239	-2.98813	-2.5959	-2.84858	-2.36295	-1.97595	-2.72924	-2.44684	-1.60666	-1.45399	-2.83172	-3.073	-1.65176	-0.890821	0.002417	-1.37616	-0.867314	-0.502869	-0.771499	-0.53472	-0.54978	-1.10563	-0.628077	-3.073	-3.073	-2.88621	-2.84035	-2.92106	-2.96154
Z0955	-0.645239	1.0218	-0.376564	-3.68757	-3.83281	-3.19916	-3.27674	-3.72108	-3.01877	-3.09846	-3.57096	-2.98899	-2.89257	-3.16275	-2.90614	-3.06426	-3.47086	-2.96994	-3.06369	-3.13363	-3.08536	-4.86973	-4.40354	-4.64498	-3.14768	-3.10738	-3.82247	-3.92701	-2.514	-2.34327	-2.8332	-3.18978	-4.11147	-3.80976	0.366014	-0.741004	0.116803	-4.93951	-4.74138	-4.67996	-6.15331	-6.16018	-6.36182	-5.06763	-5.03472	-4.98136	-4.65143	-4.71004	-3.49776
Z0956	-0.0668757	-0.22787	0.294746	0.469664	0.236252	0.592063	0.871769	1.16652	0.529159	1.1838	1.01006	1.26425	0.816533	1.45886	1.44795	1.28327	1.08828	1.45228	1.32121	1.3619	1.21598	0.0867426	0.395409	0.0684156	-0.379393	-0.219896	-0.451438	-0.448274	-0.203622	-0.0980653	-0.570234	-1.01831	0.861139	0.589311	-0.465816	-0.99811	-0.0113717	1.99059	1.83299	1.93328	2.2532	2.11688	2.25036	0.437164	0.459051	1.14142	0.629592	0.186662	0.154956
Z0957	0.41255	-0.102974	-0.309576	2.04409	2.20928	2.82391	2.70064	2.22444	2.43399	-0.476595	-0.97342	0.353917	-0.0505833	-0.333473	-0.0592116	0.0959431	-0.724417	-0.0553619	0.0397274	0.151074	-0.197967	-2.08815	-1.88777	-1.82819	-2.52371	-2.49826	-2.61556	-2.40392	-2.38354	-1.90703	-0.758937	-2.07447	0.335787	0.160806	-0.78273	-1.10561	-0.978824	-0.731199	-0.242567	-0.466168	-0.858672	-1.04291	-0.934205	-3.07988	-2.97339	-3.10408	-3.20267	-2.66877	-2.12538
Z0958	0.325533	0.167403	-0.492936	2.59399	2.75655	2.91776	1.84145	1.57683	1.8507	0.0996554	0.484611	0.753672	0.44133	1.19111	1.35692	0.975098	0.719028	1.03966	0.907491	0.29124	0.432661	-0.812766	-0.872651	-0.83253	-1.03705	-0.991622	-1.02684	-0.856629	-0.704408	-0.798011	-1.918	-1.34955	-0.947919	-0.634381	-0.234078	-1.17593	-0.628057	-0.640245	-0.359725	-0.382531	-1.14592	-1.41129	-1.15942	-1.42592	-1.47717	-1.4175	-1.48505	-1.38765	-1.20203
Z0959	0.150832	-0.0113984	-0.139433	1.79944	1.51805	2.09679	2.45414	1.95026	2.44545	0.5929	0.523695	0.797335	0.427469	0.193175	1.13112	0.705698	0.7749	-0.18536	0.70927	0.51415	0.669579	-1.93438	-1.64028	-2.08969	-1.96317	-2.02329	-2.03801	-1.89212	-2.00282	-1.54804	-1.7531	-1.23947	-1.7408	-0.937437	-1.30693	-1.63971	-1.09184	-1.80273	-2.05063	-1.9701	-1.90865	-1.73924	-1.74629	-1.23161	-1.21132	-1.30736	-1.4749	-1.30405	-1.18948
Z0960	0.221958	-0.22525	0.00329229	-1.57267	-0.730729	-0.849329	-0.586541	-1.04413	-1.21623	1.439	1.55702	1.75796	1.51158	1.41242	1.62679	1.73688	1.50197	1.93096	1.84583	1.64329	1.65096	-1.86325	-1.61829	-1.47437	-1.29017	-1.00292	-1.67471	-1.51277	-1.45485	-0.94379	-0.63955	-1.52456	-1.17401	-1.02703	-0.491334	-1.08097	-1.52607	-1.82637	-1.56666	-1.65264	-1.74561	-1.652	-1.82749	-0.917856	-1.6914	-1.95849	-1.8777	-1.67341	-1.52581
Z0961	-0.223611	0.584441	-0.36083	0.650346	0.271957	0.847651	-0.185656	0.0610006	0.22964	2.32192	2.02301	2.2964	1.91246	2.07897	2.10717	2.45156	2.16367	2.13708	2.33112	1.55849	2.15364	-1.17289	-0.788189	-0.579331	-0.46586	-0.435048	-0.57668	-0.642285	-0.31935	-0.526788	-1.46182	-1.12367	-0.999774	-1.01393	-1.06952	-0.986225	-1.90977	-0.147058	0.0156392	-0.218655	-0.34252	-0.173394	-0.355368	-1.22297	-0.988746	-0.835349	-1.14425	-0.758056	-0.769092
Z0962	0.185049	-0.248132	0.0630826	-0.248132	0.280059	0.337821	0.0806744	0.473317	-0.0566847	2.16323	2.20376	2.76091	2.1112	2.50062	2.16863	2.42026	2.30583	2.37854	2.78097	2.86479	2.33967	-0.163256	0.0434376	0.108593	0.526429	0.636466	-0.159571	0.00898329	0.282006	0.654307	-0.248132	-0.248132	0.152023	0.115765	-0.248132	0.0436976	0.536448	0.113549	0.0130628	0.185757	0.0485321	0.166694	-0.0179824	-0.248132	-0.248132	-0.0613348	-0.0154764	-0.248132	-0.248132
Z0963	0.164583	-0.087568	-0.0770154	-0.38823	-0.38823	-0.0657074	0.433824	0.235354	-0.196783	3.30586	3.33972	2.99034	2.93568	3.29256	2.43462	3.09445	3.30332	3.26098	3.07489	2.79033	3.44091	0.544549	0.400795	0.697239	0.55016	0.487865	0.347069	0.0279983	0.577786	0.360997	-0.38823	0.180223	0.799917	-0.38823	0.686618	0.146214	0.0567502	0.966547	0.634704	0.949376	0.976497	1.14465	1.04204	0.623387	0.662896	0.864149	0.37729	0.142121	0.327736
Z0964	-0.0631679	0.164862	-0.101694	0.729029	1.09113	0.789684	0.565037	1.06501	0.678818	4.65002	4.83709	4.79754	4.86577	4.67731	4.83735	4.85684	4.68114	4.81453	4.80484	4.67414	4.37909	0.592878	0.547902	0.550039	1.7745	2.1035	0.635752	0.644599	1.45713	1.73872	-0.164053	-0.318285	0.927699	0.893354	0.421942	-0.375872	-0.170647	1.44558	1.4558	1.28725	1.40301	1.52915	1.47	1.32471	1.08158	0.903148	0.592496	0.983762	0.819029
Z0965	-0.17904	-0.268867	0.447908	0.826356	0.894557	1.17962	0.869756	0.343905	0.141602	3.56241	4.15094	3.58493	3.77572	3.59643	3.47063	3.90385	3.85275	3.98786	3.52835	3.67202	3.52596	0.279517	0.553692	0.37931	0.740984	1.18694	0.296762	0.578358	0.616741	1.01132	-0.150021	-0.429008	0.248558	0.279065	0.667428	0.0145779	0.744802	0.514937	0.60071	0.574037	0.806104	0.558738	0.84325	1.28936	1.08684	1.02744	1.00984	1.1995	0.653051
Z0966	0.442187	-0.221093	-0.221093	0.697645	0.852931	0.587535	0.912828	0.678172	0.667564	2.11966	2.99131	2.00942	2.42462	1.65467	0.98174	2.25233	2.375	1.69999	1.85729	2.21978	2.31097	-0.0560585	0.13501	0.135632	0.00333753	-0.0445252	0.276143	-0.0686139	0.186553	0.0278441	0.407581	-0.221093	-0.221093	0.142803	-0.221093	0.31335	0.223887	0.0751442	0.0637971	-0.079403	0.0485033	0.0333423	-0.0341299	-0.221093	0.219733	-0.221093	0.0115621	-0.0691435	-0.221093
Z0967	-0.0353818	-0.171078	0.206459	-0.273014	-0.176532	-0.130174	0.0708113	-0.0822223	-0.290895	3.19	3.14804	3.45009	3.25916	3.27317	3.2691	3.42495	3.13901	3.24352	3.2308	3.3016	2.9717	-0.116161	0.125739	0.18926	0.498919	0.60377	0.385543	0.433752	0.590491	0.441543	-0.799329	-0.120811	-0.46703	-0.277985	-0.776049	-0.159435	-0.0716875	1.22776	1.15649	1.19312	1.68089	1.75839	1.79201	0.593838	0.555148	0.446157	0.5998	0.841948	0.150141
Z0968	0.287305	-0.0753131	-0.211992	-0.375975	-0.375975	-0.375975	-0.257848	0.029384	0.135722	1.81225	2.41925	1.50602	1.4836	1.64244	1.9185	1.27611	2.55242	1.82044	1.57457	1.39642	1.83969	0.0714239	-0.0844054	0.158909	0.0824451	-0.0926611	0.020781	-0.00566567	0.180027	0.0852007	0.0719701	-0.0639297	0.47132	0.278272	-0.164251	-0.375975	-0.375975	0.587308	0.18604	0.442595	0.577129	0.572086	0.601163	1.01682	1.19235	0.957777	1.08343	0.623759	0.33999
Z0969	-0.0546609	-0.0546609	0.109322	-0.0546609	-0.0546609	-0.0546609	-0.0546609	-0.0546609	0.136786	1.66208	2.24402	2.06877	0.75364	1.48493	0.465355	1.59743	2.21687	1.52586	1.22784	0.79766	2.01206	0.831579	0.686839	0.869554	0.0743042	0.228653	0.0552158	0.0611828	0.265136	0.194277	-0.0546609	-0.0546609	0.255373	-0.0546609	0.341655	0.68741	-0.0546609	0.647402	0.447964	0.443884	0.441997	0.521561	0.531815	1.22192	0.86636	0.297496	1.20835	1.23453	0.730182
Z0970	0.180754	-0.482526	0.301773	0.0487734	-0.194393	-0.160004	-0.15372	-0.200052	0.0291702	2.66758	3.11279	2.89604	2.66918	2.7488	2.24901	2.35759	3.06616	2.31911	1.82188	2.48942	2.64602	0.305875	0.52314	0.602942	1.11192	0.881013	0.503912	0.733961	0.621374	0.900452	0.306737	1.06923	0.75535	0.910204	0.357721	0.0519171	0.302054	0.58903	0.295257	0.352829	0.646535	0.960172	0.749558	1.67289	1.17021	1.07097	1.06589	0.595196	0.854404
Z0971	-0.138927	-0.142398	0.281325	-0.40177	-0.16355	-0.69174	-0.0953324	-0.543601	-0.331301	1.78694	2.21373	1.53878	1.55793	1.57557	0.972677	0.960346	2.09831	1.73579	1.11852	2.03897	2.14638	0.372272	0.273122	0.572844	0.0183103	0.209714	0.162006	0.173902	-0.135739	0.265549	0.373341	1.08	0.0213386	-0.22443	-0.131794	0.0503306	-0.69174	-0.207457	-0.209469	-0.0337319	0.191656	0.0897248	0.0370376	1.17301	0.588936	1.11075	1.29919	0.892867	0.776635
Z0972	-0.00891068	-0.0497484	0.0586591	-0.944564	-0.737286	-0.717631	-1.07766	-0.915064	-0.774597	1.24535	1.81907	0.958442	1.47675	1.07793	1.03685	1.13008	1.61553	1.36028	1.043	1.24417	1.15698	0.200626	-0.0263125	0.499037	0.530836	0.781838	0.393432	0.433636	0.51001	0.53155	0.271728	0.993827	1.14889	0.8864	1.01289	0.529548	0.416205	0.486038	0.381853	0.454924	0.514117	0.534147	0.457127	1.23343	1.35461	1.25229	1.45267	1.26744	0.767735
Z0973	0.0402994	-0.0922199	0.0519205	-0.392882	0.135309	-0.392882	-0.274755	-0.244742	-0.201435	2.38204	2.72089	1.93732	2.33691	1.48289	1.76796	2.27551	2.53551	2.48888	1.41738	2.65127	1.75023	0.054517	0.0842251	0.196814	0.104286	0.516928	-0.122947	-0.0861636	0.0288998	-0.16164	-0.151593	-0.392882	0.007273	-0.261118	0.447365	-0.392882	0.0520983	0.0716782	0.109743	-0.0736423	0.0802416	0.0777729	0.0723136	1.10746	0.77758	0.36514	0.760904	0.244358	0.849255
Z0974	-0.100221	0.200441	-0.100221	-0.100221	-0.100221	-0.100221	0.0179059	0.0479188	-0.100221	0.911573	2.04711	0.904955	1.22303	2.048	0.419795	0.950413	1.71668	1.96509	1.71004	1.49122	1.39674	-0.0153446	0.123793	0.318368	-0.0214668	0.233643	-0.0332957	0.105525	0.157891	0.0391301	-0.100221	-0.100221	0.209814	-0.100221	0.111503	-0.100221	0.344759	0.196017	0.230925	0.194954	0.113669	0.276148	0.309705	0.166696	0.519026	0.400277	0.132435	0.636532	0.467263
Z0975	0.3409	-0.153787	-0.187113	-1.26545	-0.472335	-0.700683	-0.0399075	-0.622021	-0.72005	3.52789	3.58286	3.44174	3.48801	3.31127	3.54226	3.51213	3.44473	3.40187	3.50525	3.55639	3.35135	-0.299745	-0.492201	-0.339999	0.0254786	0.638482	-0.340306	-0.132682	0.0236022	0.326035	-0.494758	-0.141706	0.361615	0.629706	0.543676	-0.0102296	-0.00794989	-0.113179	0.0383823	-0.0923053	-0.00789432	-0.0716567	-0.0335182	0.403367	0.43036	0.262499	0.229418	-0.0572468	-0.0136248
Z0976	-0.100221	0.200441	-0.100221	-0.100221	-0.100221	0.222302	0.32341	0.0479188	0.260219	2.24053	2.36773	1.49164	1.75936	1.77555	1.74931	1.55187	2.3427	2.21637	0.952508	1.04259	2.18452	0.583221	0.541259	0.54228	0.62623	0.669727	0.593332	0.754346	0.601921	0.623921	0.141068	0.211825	0.384755	0.463584	0.296095	-0.100221	-0.100221	0.635145	0.660765	0.576536	0.76521	0.847841	0.551239	0.758107	0.950905	0.974197	0.508577	0.43013	0.615745
Z0977	-0.143731	-0.313434	0.457165	0.430146	-0.525726	0.327274	0.5371	0.711099	0.511138	3.36277	3.95516	3.23133	3.47037	3.66489	3.299	3.45066	3.77793	2.98194	3.23148	2.93538	3.08827	0.638287	0.864516	1.02459	1.84975	1.92862	0.742915	0.850184	1.41413	1.3962	-0.811724	-0.284504	0.50475	0.460688	0.193867	-0.0299885	-0.200392	1.10234	1.12094	1.19418	1.41051	1.45747	1.53369	0.434352	0.688579	0.704882	0.73126	0.476924	0.576388
Z0978	0.323149	0.193867	-0.517016	-0.906811	-0.462839	-1.19678	-0.684178	-0.914308	-0.685085	2.4687	4.09451	2.92843	2.73602	3.31045	2.74066	3.00571	3.66202	3.07488	2.9597	2.83025	3.31859	-0.358632	-0.60804	-0.454139	0.853513	0.851267	-0.26915	-0.266416	-0.0412169	0.279292	-0.748837	-0.884737	-0.631697	-0.0312098	-0.234471	-0.662338	-0.751802	-0.900544	-1.11334	-1.0021	-1.01157	-0.963709	-0.786856	-0.509989	-0.755955	-0.561784	-0.587985	-0.279494	-0.553148
Z0979	0.0515311	-0.107757	0.0562259	0.423543	0.420434	-0.107757	0.315873	0.410836	0.252683	3.74699	4.45306	3.07136	3.78912	3.18101	3.6562	3.37492	3.91252	3.49493	3.25848	2.62295	3.49663	0.339642	0.584599	0.481938	1.35585	1.70215	0.483416	0.619017	0.789106	1.21801	0.340188	-0.107757	0.457328	0.144737	0.452189	0.634314	-0.107757	0.356803	0.268207	0.472722	0.341441	0.362898	0.590589	0.75057	0.670253	0.392741	1.04603	0.422594	0.203709
Z0980	0.11936	0.192915	-0.312275	1.43749	1.30172	1.01181	1.54152	1.3357	1.28859	4.03234	4.3274	3.86171	4.10351	3.84659	4.03521	4.1059	4.09759	3.94656	4.03243	3.91732	3.89012	1.29456	0.886634	0.944856	1.29751	1.48386	0.307706	0.185116	0.858714	1.0945	-0.352629	-0.433508	0.912199	0.977061	0.250334	-0.288822	-0.0563288	1.23542	1.27128	1.33876	1.61277	1.59341	1.50686	1.11174	0.97149	1.27525	1.37078	1.13707	0.873139
Z0981	-0.0519817	0.406688	-0.354706	-0.0647357	-0.354706	-0.354706	-0.23658	0.0506526	-0.163259	2.98838	3.67863	2.92758	3.12304	2.62086	2.46815	2.77753	3.51055	3.38328	2.54189	3.06008	3.42742	0.155421	0.33765	0.435517	0.451059	0.636097	0.310329	0.310013	0.649386	0.655424	-0.113418	0.213747	-0.140799	0.299541	0.20524	0.387365	-0.354706	1.02134	0.93739	0.725629	0.648553	0.426759	0.461696	0.795465	0.696419	1.05607	0.254091	0.723016	0.618995
Z0982	-0.109075	0.196587	-0.0875127	-0.529278	-0.772444	-0.0590926	-0.942452	-0.655219	0.0338398	3.98456	4.58154	3.88802	4.02903	4.08217	3.98879	3.86848	4.02217	3.83022	3.91408	3.90302	3.79843	-0.432626	-0.137707	-0.525694	1.13226	1.20164	0.0043583	0.0849847	0.608972	0.949412	-0.271315	-0.0854132	0.403082	-0.0235778	0.692629	0.421513	-0.0013017	-0.292662	-0.0661043	-0.20863	-0.0905611	0.0718552	-0.00932397	-0.202251	-0.441331	-0.302557	-0.827923	-0.0608441	-0.275735
Z0984	0.0469349	0.0448721	-0.091807	0.0341808	0.0323438	0.330163	0.4949	0.367794	0.517821	1.66836	1.7666	1.86764	1.74587	1.61998	1.19622	1.99215	2.23258	1.6653	2.04862	2.07391	1.81093	0.126028	0.162083	0.386711	0.0797225	0.242232	-0.124907	0.160438	0.093889	-0.0245484	-0.25579	0.530304	0.229186	0.108107	0.304156	0.0360397	-0.25579	0.512126	0.344503	0.363975	0.516292	0.583372	0.347208	0.236286	0.363457	-0.0689927	0.651084	0.480963	0.231299
Z0985	-0.0764764	-0.0448453	0.121322	-1.83051	-1.30899	-0.447415	-0.809659	-0.748448	-0.10787	0.0829873	-0.229017	0.124791	0.244728	-0.182037	0.68395	-0.0690934	-0.0464453	-0.200153	0.301362	0.266579	0.317444	-1.22112	-0.892617	-1.12464	-1.03538	-1.36998	-1.03619	-0.864515	-0.711846	-0.800733	-0.0698273	-0.295409	0.0297276	-0.196955	-0.148341	-0.397038	0.208939	-0.624187	-0.448883	-0.414417	-0.447665	-0.76292	-0.58838	-2.85814	-2.50414	-2.27631	-2.47015	-2.64045	-2.02165
Z0986	0.0620643	-0.302329	0.240265	0.576012	0.699722	0.9085	0.931032	0.737176	0.88164	1.57659	1.01279	1.60889	1.62991	1.2076	1.89554	1.48192	1.22235	1.52512	1.4886	1.62134	1.5536	0.12263	0.257609	-0.131228	-0.0285586	-0.159983	-0.0572273	0.211984	-0.0292843	-0.104655	-0.77267	-0.736001	0.657423	-0.0144462	-0.829699	-0.671602	-0.312725	0.202412	0.205088	0.198757	0.249965	0.0719335	0.294495	-1.0271	-1.49729	-1.53754	-1.32287	-1.44608	-1.25432
Z0989	-0.400979	0.0947871	0.306192	-0.0996104	-0.225508	0.418713	0.0923536	-0.11779	0.428029	2.20791	1.82289	2.6015	2.40706	2.39513	2.76992	2.4065	1.95978	2.23438	2.43669	2.46041	2.42466	-1.2546	-0.672809	-1.00004	-1.35091	-1.06258	-1.41078	-1.50739	-1.24513	-1.21492	-2.26497	-1.64697	-0.00478486	-0.0543746	-0.357801	-0.743539	-0.516279	-1.3197	-1.25088	-1.3588	-1.50391	-1.50082	-1.4388	-2.51193	-2.1476	-2.32735	-2.16312	-2.04701	-1.60989
Z0990	0.300891	-0.219967	-0.0809239	0.281926	0.174696	0.255325	0.285587	0.180223	0.112602	0.119943	-0.386417	-0.0627861	0.173848	-0.195728	0.262981	0.0193859	-0.343274	-0.19877	-0.283084	0.0348582	0.0519571	-0.314127	0.120222	-0.196647	-0.584009	-0.727665	-0.272992	-0.294811	-0.238216	-0.411547	-0.711456	-0.765806	-0.202445	-0.286705	-0.876234	-0.945358	-1.06663	-0.0978666	-0.0694351	-0.0674774	-0.59312	-0.629915	-0.5306	-1.72496	-1.35283	-1.27482	-2.04519	-1.08423	-1.16364
Z0992	0.321497	-0.466073	0.144577	-1.59862	-2.1432	-1.82318	-1.48927	-1.67967	-1.69698	-2.44371	-2.25641	-1.8341	-1.85997	-1.92348	-1.74654	-2.26583	-2.12255	-2.19024	-1.79441	-2.329	-1.90095	1.04898	0.875735	0.843803	0.448954	0.346167	0.51207	0.361983	0.402	0.272201	-0.878671	-0.822423	-0.887918	-0.782511	-1.47559	-1.48434	-1.41025	0.33466	0.392138	0.404509	0.501729	0.469555	0.402721	2.08411	1.95572	2.35015	2.18041	2.16653	1.68517
Z0993	0.357791	-0.756697	0.398906	-3.60085	-3.78139	-3.65293	-3.71732	-3.5366	-3.592	-2.74149	-2.47748	-2.57098	-2.49531	-2.85793	-2.33479	-2.56948	-2.7039	-2.59282	-2.34123	-2.54535	-2.77537	-0.0240291	-0.33703	-0.239301	0.578757	0.461213	0.17169	0.161336	0.54001	0.439755	-4.99331	-4.56107	-4.2148	-4.28696	-4.83087	-4.54778	-4.72408	-1.94691	-1.84346	-1.99341	-1.97709	-1.97272	-2.05936	-4.18234	-3.86334	-4.40506	-3.17332	-3.34223	-1.45036
Z0994	0.68953	-1.16124	0.471708	-6.01315	-5.59586	-5.44839	-5.91886	-5.81721	-5.43218	-3.54262	-3.06299	-3.79472	-3.48848	-3.35099	-3.26455	-3.15057	-3.20023	-3.50829	-3.43803	-3.36816	-3.62647	0.324299	0.200653	0.262627	-0.111752	-0.175547	0.3515	0.340064	0.436063	0.238712	-5.75998	-4.66199	-6.14367	-5.76214	-5.57717	-5.25089	-5.55877	-2.2877	-2.25572	-2.27225	-1.84199	-1.88778	-1.84492	-3.39152	-3.38637	-3.78227	-2.65793	-2.645	-0.543374
Z0995	0.682273	-1.0367	0.354429	-5.11217	-5.96704	-5.52707	-5.18691	-5.05279	-4.96597	-2.76972	-2.23325	-2.88192	-2.79016	-3.37969	-2.90428	-2.62601	-2.64372	-2.91895	-2.85589	-2.62976	-2.92077	0.199825	-0.246101	-0.0777744	0.650575	0.447616	0.721261	0.68567	0.558919	0.415047	-6.50238	-4.52548	-5.57334	-5.44896	-5.32527	-5.38696	-4.6747	-3.65325	-3.56088	-3.53584	-3.16488	-2.92776	-3.1099	-3.24435	-3.40338	-3.87759	-1.92442	-2.79922	-0.71394
Z0996	0.802692	-1.12603	0.323341	-3.77264	-4.3177	-4.39411	-4.66018	-4.5376	-4.00443	-2.16778	-1.61664	-2.46262	-2.47987	-2.2158	-2.75841	-2.39022	-1.92239	-2.3162	-2.73037	-2.73735	-2.24453	0.338051	-0.0350136	0.31541	0.832147	0.516245	0.810151	0.745211	0.446401	0.275855	-5.85532	-5.12144	-4.67536	-4.93103	-4.82003	-5.17306	-5.31203	-3.41977	-3.41443	-3.46408	-3.37559	-3.43037	-3.29607	-3.04065	-2.75843	-2.94616	-1.49524	-2.1585	-0.407214
Z0997	0.659229	-1.1208	0.461568	-4.51577	-4.28802	-4.19339	-4.41978	-4.75425	-4.44543	-2.24737	-2.26402	-2.32736	-2.56152	-2.38173	-2.05984	-1.92342	-2.49521	-2.34786	-2.37175	-2.23349	-2.41328	-0.204437	-0.458363	-0.242442	-0.0080795	-0.346192	0.248292	0.103741	-0.561725	-0.699414	-5.65429	-5.068	-4.9149	-4.88779	-5.47197	-4.50762	-6.05516	-4.09183	-4.19828	-3.92466	-3.58944	-3.48357	-3.49642	-3.18618	-3.12264	-3.58114	-2.12828	-2.70639	-0.993065
Z0998	0.418731	-0.503089	0.0843575	-2.65279	-2.5966	-2.60843	-2.46024	-2.05652	-2.40194	-1.41003	-1.45615	-1.33573	-1.27253	-1.45154	-1.35675	-1.28907	-1.51182	-1.3619	-1.41071	-1.41806	-1.56086	-0.269389	-0.300543	-0.285881	0.213702	0.0956202	0.344969	0.338728	0.236354	0.0364368	-0.3051	0.0720842	1.86341	1.91281	-0.592081	-0.710554	-0.757003	-0.839428	-0.813432	-0.772169	-0.56705	-0.602209	-0.689187	0.327172	0.164405	-0.263537	0.0668918	0.538056	0.0627706
Z0999	-0.0660295	-0.00447683	0.0705063	0.122155	0.121828	-0.0081812	-0.121969	-0.0791386	-0.177728	0.102634	0.220236	0.437338	0.663303	0.570246	0.0957948	0.419621	0.37389	0.249396	0.432866	0.280849	0.255648	0.598938	0.474392	0.351779	0.634131	0.70139	0.707567	0.713268	0.888338	0.808869	0.207156	0.273766	0.719568	1.09148	0.226337	-0.198348	-0.033994	0.547136	0.668431	0.568506	0.377984	0.253691	0.394384	0.501999	0.625884	0.731682	0.914293	1.13808	0.687878
Z1000	0.0598232	-0.0395402	-0.020283	1.80665	1.87968	1.79608	1.52885	1.56463	1.48132	-0.21431	-0.313449	-0.383009	-0.197808	-0.431894	-0.464248	-0.207843	-0.237589	-0.200955	-0.197313	-0.476181	-0.348932	1.21694	0.844517	0.872057	1.61795	1.41356	1.45049	1.58116	1.88225	1.7591	0.316905	1.22066	1.29515	1.39106	0.535206	0.0860506	0.510522	2.95738	2.84638	2.98865	3.07528	2.82777	2.93541	0.500888	0.453903	1.0218	1.14996	0.448714	0.526388
Z1001	0.205934	-0.930879	0.724945	2.03868	2.33151	1.16613	1.91982	1.79048	1.91318	1.39803	1.94456	1.03079	1.40433	0.999291	1.42851	0.595077	1.77177	1.14646	1.41638	0.84948	0.870438	3.35628	2.72687	2.98175	5.28205	5.21394	4.87879	4.94771	5.35303	4.99354	1.08423	2.62229	2.89956	3.21268	1.48271	1.70102	1.73853	2.96473	3.30404	2.98398	2.68855	2.80891	2.53796	5.17204	5.17127	5.1968	5.86581	5.17746	4.85392
Z1002	-0.0385105	-0.350846	0.389357	1.95445	2.26301	1.42412	1.58718	1.59806	1.74381	1.64281	2.21358	1.52325	1.65623	1.47712	0.764228	1.93993	2.10838	1.81662	1.68816	0.484306	1.31548	3.26222	2.40766	2.52768	4.54306	4.55019	4.19997	4.45907	4.64233	4.25518	2.14978	1.3818	3.3763	3.3606	1.21067	0.581902	1.3055	1.5844	2.15357	1.54821	1.32498	1.82079	1.41036	5.01009	5.07313	5.11608	5.71117	4.76541	4.41727
Z1003	-0.100221	0.200441	-0.100221	1.94124	0.633723	0.708408	1.08873	1.2905	1.40811	0.226436	1.20431	0.317407	-0.100221	1.61723	0.801229	0.950413	1.10462	1.03365	0.679081	0.7521	0.441412	1.99476	1.02136	1.05958	1.53823	1.14285	1.06993	1.14199	1.33162	1.31446	-0.100221	0.685873	0.384755	0.0315432	-0.100221	0.434223	-0.100221	0.6837	0.555649	0.398324	0.419595	0.590129	0.658361	3.35375	3.53626	2.98123	4.17587	3.22123	2.47993
Z1004	0.0574785	-0.266362	0.208884	1.63055	1.64701	1.21582	1.69809	2.00655	2.05769	1.06878	1.7581	1.01276	0.888268	1.11282	1.27864	1.37877	1.39382	0.431245	0.829208	0.444594	1.37391	2.35357	1.61236	1.7417	3.7083	3.69366	3.54445	3.51616	3.71434	3.55374	0.695573	0.486014	2.81572	2.749	0.602627	-0.299435	0.209408	2.69236	2.49011	2.582	3.01003	3.14011	3.3075	3.47919	3.46526	3.52496	4.10277	3.15971	3.03969
Z1005	-0.182088	0.269727	-0.0876387	-0.0502501	-0.0209655	0.24013	0.0756544	0.447412	0.581013	-0.242859	-0.134674	-0.210295	-0.220825	-0.358182	-0.392512	-0.0704363	0.0509239	-0.140374	-0.0139301	-0.124706	-0.127891	2.1839	2.2903	2.17665	2.38568	2.27885	2.18996	2.08619	2.31198	2.22771	0.108767	0.483558	1.26404	1.26091	0.290832	0.359778	-0.0226454	3.59588	3.65558	3.58412	3.8396	3.84897	3.69973	3.43051	3.33229	3.90191	3.77453	3.39357	3.01413
Z1006	-0.282797	0.368345	-0.0855478	1.30239	1.51212	1.98744	1.56616	1.73919	1.94657	3.08721	2.92616	3.21112	3.36543	3.31353	2.98406	3.17875	3.05045	2.83113	3.09641	3.0185	3.39935	1.34233	1.23389	1.10616	-0.123992	0.188324	-0.583941	-0.479756	0.0362435	0.181286	-0.903187	-0.832431	2.44384	1.72574	0.132105	0.0852045	0.145466	0.343272	0.384331	0.204864	0.207405	0.0555784	0.170178	0.549545	0.238589	0.339426	0.314933	-0.0667533	0.365181
Z1007	0.263749	-0.551527	0.287778	2.04618	2.20005	2.05728	2.23673	2.15304	1.75868	3.74018	3.74194	3.52688	3.74984	3.65505	3.56712	3.41193	3.73098	3.80816	3.72805	3.8239	3.63415	3.88292	3.72004	3.67792	1.95198	1.91658	1.09818	1.11585	1.61904	1.71124	-0.404244	-0.283735	3.19247	2.33823	-0.292243	-0.110118	-0.407209	2.9066	2.96737	2.9079	3.76743	4.01454	4.02553	4.06742	3.98163	3.95999	4.17015	3.75216	3.44905
Z1008	-0.716482	0.177297	0.539186	1.5242	1.3246	0.849313	0.57926	0.721997	0.364376	2.84243	3.16692	2.87444	2.82194	2.71531	2.7531	2.91573	3.04692	3.0209	2.9287	2.87736	2.60726	3.66842	3.57688	3.63278	1.69212	1.90123	1.25046	1.18827	1.42493	1.6231	-1.11884	-1.12201	3.29981	2.86267	-0.224184	-0.678424	-0.618163	1.79497	1.76201	1.64687	2.10414	2.24547	1.92112	3.92198	3.71385	3.67684	3.87519	4.10384	3.49947
Z1009	0.0311518	0.0749157	-0.106067	1.19964	1.0513	0.991347	1.16426	1.16381	0.530138	2.2977	2.86403	2.44218	2.16723	2.43414	1.96362	2.16519	2.56034	2.35666	2.38066	2.33595	2.52178	3.96127	3.80267	3.84354	1.25347	1.34069	1.19701	0.670731	0.905173	0.813435	-1.41372	-1.08655	3.71222	3.27812	-0.948111	-0.731462	-1.21002	2.51495	2.62137	2.5514	3.36253	3.38627	3.25461	3.43784	3.20569	3.35581	3.23735	4.02942	3.4193
Z1010	-0.091933	0.215468	-0.123535	2.09093	2.15371	1.97582	2.81292	3.26787	2.70094	0.9927	1.56189	1.20435	0.247715	1.3637	1.02218	0.15822	1.48738	0.584553	0.338678	1.11884	1.08133	2.48564	2.26767	2.1797	0.864062	1.25028	1.27453	1.51704	1.00777	1.01045	4.31636	2.71552	0.685535	-0.117697	2.60117	2.36968	1.99696	6.99868	7.04605	7.06794	6.57159	6.55792	6.5586	4.05467	4.05645	4.65546	4.24297	3.98587	3.88823
Z1012	0.169408	0.0365821	-0.20599	1.9663	2.28992	2.34148	2.21713	2.4186	2.07851	1.81765	2.38637	1.97369	2.37568	2.31177	1.99495	2.33155	2.40791	1.81371	2.33036	2.22394	2.36992	2.27444	2.01879	2.14642	2.66655	2.68549	2.77101	2.81548	2.57097	2.48787	1.48459	1.72758	1.73854	1.67608	0.408332	0.882673	0.573732	1.66159	1.4236	1.53423	2.20736	2.36193	2.34103	3.43845	3.38434	3.24282	3.25863	3.08822	2.54956
Z1013	0.284789	-0.468963	0.184174	3.07353	3.08145	3.28352	3.3283	2.87769	2.77545	2.54284	2.91628	2.33047	2.50761	2.20496	2.61545	2.42692	2.81539	2.54304	2.44197	2.41312	2.30115	2.47384	2.31629	2.46002	2.89663	2.77978	2.89653	2.84617	2.82537	2.67839	1.04768	0.86184	2.25175	2.08495	-0.0373354	0.300551	0.50446	2.0982	2.28185	1.98564	2.27412	2.2971	2.26502	3.79623	3.72306	3.51525	3.68429	3.59933	2.96607
Z1014	0.328278	-0.121225	-0.207053	2.1423	2.55016	2.33089	2.58489	2.51366	2.42146	2.15725	2.421	2.18258	2.2404	1.86492	2.27237	2.19803	2.27846	2.44503	2.09009	2.17982	2.05222	2.39241	2.11931	2.41336	3.26794	3.19976	3.3393	3.34452	3.38485	3.16252	2.16148	2.48134	2.83628	2.92054	-0.0315687	0.566707	0.118283	2.34032	2.49092	2.38202	2.74514	2.79095	2.73341	3.42301	3.34028	3.24005	3.27665	3.32018	2.94425
Z1015	-0.39416	0.0811722	0.312988	1.75308	1.30431	1.67465	1.67303	1.62577	1.98844	1.6943	2.22073	1.55754	1.43853	1.51352	1.49222	1.49398	1.83632	1.49088	1.13646	1.76255	1.49664	2.44669	2.17091	2.48036	2.97903	2.92217	3.02932	2.97162	3.12628	2.85804	2.51105	3.45385	2.9477	3.13314	0.337373	0.869315	0.698109	3.86372	4.01455	3.85258	3.86206	3.88177	3.71821	3.92905	3.62145	3.07301	3.40828	3.67128	3.38707
Z1016	0.376171	-0.357922	-0.0182495	2.06509	2.169	1.94683	2.54796	2.34209	2.23663	1.96619	2.1964	1.56127	1.74754	1.96715	1.62407	1.95285	2.03683	1.99431	1.61107	1.76869	1.95471	2.20268	2.07339	2.0591	1.56486	1.60271	1.72991	1.72474	1.88768	1.56523	3.63555	2.89538	2.52472	2.73425	0.623483	0.959887	-0.365967	4.58976	4.29757	4.5293	5.18037	5.1172	5.30668	2.26978	1.78308	1.74436	1.93987	1.80419	1.70378
Z1017	0.0211057	-0.20182	0.180714	-1.23572	-1.16912	-1.57305	-1.66732	-1.66175	-1.42354	-3.66362	-3.65303	-3.73583	-3.63381	-3.8351	-3.80919	-3.65411	-3.8299	-3.90077	-3.54862	-3.79948	-3.7406	-3.48495	-4.00017	-3.90758	-3.79075	-3.8364	-2.40865	-2.39148	-3.34528	-3.06537	-0.176524	-0.783896	-2.24876	-2.22489	-0.283836	-0.22072	-0.339221	-5.17346	-5.28634	-5.39956	-5.24685	-5.40053	-5.42064	-5.61248	-6.13671	-5.8352	-6.0165	-5.73544	-5.63818
Z1018	0.629349	-0.320564	-0.308785	0.163698	1.29191	1.03972	0.874194	0.479355	0.702457	-0.866769	-1.21779	-0.808952	-1.16594	-0.973493	-1.02653	-0.811787	-0.910117	-0.930112	-0.612555	-0.613149	-0.0494838	-2.60607	-2.61234	-2.61219	-2.66421	-2.54234	-2.42101	-2.17293	-2.56473	-2.26045	-0.863663	-0.820625	-1.84365	-0.508759	-1.0798	-1.46126	-0.485252	-2.69094	-2.66259	-2.69094	-2.69094	-2.69094	-2.69094	-2.69094	-2.69094	-2.69094	-2.69094	-2.53899	-2.57948
Z1019	0.732933	-0.926592	0.193659	-0.595996	-0.657096	-0.52159	-0.868038	-0.965291	-0.720242	1.22665	0.700699	1.66106	1.32325	1.55508	1.46743	1.33926	0.938139	1.35263	1.33615	1.65832	1.64304	-3.55102	-2.85807	-3.22537	-3.69863	-3.17207	-3.67619	-3.36216	-3.55371	-3.2548	-2.00042	-2.71523	-1.44178	-1.33235	-0.709042	-0.552976	-1.00156	-3.72355	-3.46361	-3.31087	-3.87632	-3.92474	-3.51176	-3.98801	-3.67588	-3.6802	-3.69255	-3.69463	-3.81481
Z1020	0.164635	-0.297231	0.132595	-2.10672	-1.93584	-1.91435	-1.85561	-1.78838	-1.74847	-0.575078	-0.431878	-0.57446	-0.470244	-0.73133	-0.232791	-0.233986	-0.51565	-0.566712	-0.452066	-0.197119	-0.65613	-1.87521	-1.98798	-1.81717	-0.376043	-0.543578	-0.156727	-0.174566	-0.376664	-0.410388	0.627905	0.118067	0.181428	0.193088	-0.0197523	0.133749	-0.20945	-0.995889	-1.02695	-1.01931	-1.31754	-1.23498	-1.41857	-2.00086	-1.96928	-1.97315	-1.90418	-2.08764	-1.94405
Z1021	-0.178949	-0.0935434	0.272492	-1.23085	-1.0392	-1.01225	-0.64036	-0.804935	-0.704512	-0.65551	-0.230533	-0.771994	-0.683449	-0.731761	-0.786313	-0.70839	-0.507281	-0.536056	-0.59884	-0.609813	-0.836535	-0.32034	-0.323945	0.129719	1.41035	1.39473	1.56697	1.5818	1.62282	1.40641	0.608042	1.59422	-0.109103	-0.263673	0.584743	0.35763	0.405432	0.965535	0.902411	0.855565	1.23457	1.35217	1.15585	2.05278	2.03979	2.11849	2.04849	1.5986	1.01103
Z1022	-0.0482734	-0.136653	0.184926	-3.24492	-3.12605	-2.95651	-3.14187	-3.05686	-2.91634	-2.01052	-1.50608	-1.88214	-1.73771	-1.86999	-1.7962	-1.54831	-1.73327	-1.94939	-1.80452	-1.79373	-2.06899	-0.621948	-0.778724	-0.487119	2.24757	2.10747	1.87189	1.82217	2.0998	1.78518	-3.38647	-1.82453	-1.24315	-1.68882	-1.0658	-1.2716	-1.09163	0.266071	0.45391	0.307034	-0.15975	-0.121016	-0.37555	-0.116101	0.0933441	-0.114898	0.119122	-0.0853656	0.0608163
Z1023	0.0660977	-0.300259	0.234161	0.102354	0.108957	0.892597	0.394588	0.588969	0.369395	-0.928784	-0.985347	-0.56376	-0.537504	-1.2939	-0.301759	-0.899181	-0.783897	-1.03375	-1.1067	-0.838489	-0.540303	-0.189785	-0.622605	-0.633623	1.70384	1.66326	1.35908	1.14377	1.61194	1.47699	1.68223	2.89462	3.34139	3.75711	4.0405	2.24296	2.5612	1.4772	1.57954	1.58179	1.9575	1.95615	1.8287	0.621579	0.503621	1.29277	0.464709	-0.0462466	-0.491945
Z1024	-0.309517	0.344719	-0.0352021	0.494936	0.307055	0.860925	0.701335	0.996825	1.01495	-1.22991	-0.954734	-1.24144	-0.981719	-0.801975	-0.975562	-1.41037	-1.0798	-0.745604	-1.42499	-0.948979	-0.978943	0.542534	0.610102	0.413362	0.591424	0.153395	0.177652	0.0280829	0.246263	0.149237	-1.26538	-1.53817	0.85064	0.331578	-1.81059	-1.98407	-2.04479	5.05175	5.0832	5.05383	5.75497	5.6583	5.60326	3.23687	3.47158	4.13861	3.80544	3.16778	2.81835
Z1025	-0.410673	0.394923	0.0157499	-1.62422	-2.14586	-2.06618	-1.98452	-2.19286	-2.31332	-1.13162	-0.894834	-0.890605	-1.58136	-1.24445	-1.22035	-1.10457	-1.01694	-1.69321	-0.877469	-1.06792	-1.00326	-1.09042	-1.46882	-1.15997	-0.918527	-1.17921	-1.1213	-1.18988	-1.57015	-1.89139	-1.62243	-3.53216	-2.09515	-1.87769	-2.93695	-3.14892	-3.23819	-1.52264	-1.56673	-1.36098	-1.10065	-1.20682	-1.16612	-2.4128	-2.65592	-2.65257	-2.4379	-2.41428	-2.36935
Z1026	-0.58733	0.364236	0.223093	-4.44664	-4.05633	-4.47071	-4.48906	-4.38014	-4.68623	-1.99591	-1.95826	-2.17883	-1.93093	-2.21905	-1.92451	-1.96199	-2.10884	-2.0636	-1.97724	-2.08111	-2.14616	-2.2782	-2.58288	-2.52421	-1.93999	-2.32696	-2.13778	-2.29338	-2.48029	-2.64953	-2.58442	-4.01179	-2.74114	-2.39923	-3.8657	-4.23389	-4.74696	-3.95309	-3.89309	-4.09208	-4.16165	-3.97554	-4.1511	-5.66943	-5.63172	-5.24122	-5.53007	-5.72954	-5.13317
Z1027	0.0159997	-0.0588647	0.0428649	-0.236685	0.79363	0.856205	0.370331	0.732222	0.11848	2.26007	2.16523	1.56737	2.16171	2.22992	2.19687	1.35236	2.02536	1.78241	1.83442	2.15223	1.88578	2.43703	2.3318	2.3084	0.804197	0.991155	0.622471	0.399995	0.661682	0.860405	-1.31603	0.965954	3.61034	4.1786	2.79511	1.50224	1.28284	3.64489	3.62559	3.83157	4.21604	4.15631	4.03559	3.92372	3.4996	4.1431	3.96192	3.91867	2.88166
Z1028	-0.15693	-0.0904458	0.247375	-1.16895	-1.12573	-1.71492	-2.13211	-2.65271	-2.01907	-0.900569	-0.493186	-1.10018	-0.775653	-1.11936	-0.773689	-0.713431	-0.667743	-0.892461	-0.887907	-0.824822	-0.905897	-3.21705	-3.17158	-2.70907	-3.16933	-2.86659	-2.84546	-2.89849	-3.00014	-2.94948	-0.751121	-0.970671	-1.66933	-2.14194	-0.573104	-0.295182	-0.0227925	-2.44829	-2.41218	-2.21159	-2.80341	-2.56978	-2.70272	-1.70229	-1.73794	-1.95386	-1.70303	-1.52549	-1.51549
Z1030	0.352903	-0.501835	0.148931	1.12624	0.910636	1.10586	0.920107	0.959223	0.992336	3.63062	3.76397	3.68428	3.63975	3.51657	3.83718	3.77048	3.70881	3.73892	3.85172	3.77899	3.66654	3.31058	2.98675	3.10474	1.65504	1.95358	1.61241	1.52524	1.75201	1.73262	-0.669114	-0.648673	2.61543	2.66676	-0.257701	0.201673	-0.931657	2.24897	1.98046	2.15662	2.38735	2.32425	2.40546	3.39412	3.44206	3.32926	3.37656	3.67826	3.08734
Z1031	-0.209072	0.0947196	0.114352	-1.4744	-1.33288	-1.7702	-1.8166	-1.88454	-1.36356	-2.17481	-1.41174	-1.77151	-2.22735	-1.97482	-2.03699	-1.80832	-1.77324	-2.20224	-1.85928	-2.03789	-2.13466	1.56333	2.07446	2.11448	2.23312	1.90238	2.03649	2.5171	1.93112	1.7324	-3.09116	-2.30855	-0.669822	0.690126	0.876133	0.460804	0.34135	-0.530219	-0.429133	-0.571555	-1.05487	-0.958911	-1.10731	-0.160501	-0.643449	-0.531809	-0.557614	-0.302494	0.377793
Z1032	-0.425353	-0.0507119	0.476065	-2.1768	-1.70794	-1.70687	-1.89351	-1.66869	-1.87579	-1.85756	-1.78808	-1.59678	-1.77949	-2.4824	-1.71571	-2.0323	-1.59178	-2.32498	-2.08327	-2.2153	-1.91799	1.17743	1.67597	1.80652	1.31811	1.29234	1.51754	1.90312	1.57889	1.34894	-3.36024	-2.92334	-0.560653	1.25806	0.808501	0.583283	0.721871	-0.386782	-0.479661	-0.413006	-0.445447	-0.425602	-0.376141	-0.601557	-0.598548	-0.716301	-0.695747	-1.08425	-0.434298
Z1033	-0.407648	-0.0207238	0.428372	-2.90135	-2.16764	-2.50151	-2.57554	-1.99284	-2.32587	-3.26362	-3.08243	-2.94447	-3.07317	-2.9308	-2.98189	-2.85833	-2.90299	-2.72387	-2.88927	-2.97633	-2.96055	1.32906	2.06275	2.0317	1.54322	1.32981	1.33667	1.92339	1.50703	1.16207	-2.89304	-2.01656	-0.845451	0.519609	0.933487	0.612842	0.545509	0.904448	0.811223	0.863184	0.752676	0.774955	0.607844	1.47902	1.45358	1.26153	1.48586	1.01648	1.70057
Z1034	-0.496072	0.306582	0.189489	1.66492	1.57215	2.22495	1.62526	2.01328	1.74738	-0.113546	-0.570211	-0.000670059	-0.250094	-0.125752	0.0934954	-0.192535	-0.298184	-0.169084	0.197903	0.100849	-0.278317	6.39924	6.2349	6.02231	3.92011	4.15053	3.57611	3.12374	3.55916	3.36171	6.99842	5.61851	4.97563	5.35134	6.25728	5.44008	5.1744	6.76824	6.92328	6.79382	7.29656	7.29429	7.03398	8.96879	8.92295	9.24948	9.08351	8.87933	7.84589
[truncated: 4,366 more rows]
[truncated: 39 more columns]
