# Supplementary material for: Independent Component Analysis Identifies the Modulons Expanding the Transcriptional Regulatory Networks of Enterohemorrhagic Escherichia coli
Source: Front Microbiol. 2022 Jun 24;13:953404. doi: 10.3389/fmicb.2022.953404 (PMC9263587; doi:10.3389/fmicb.2022.953404)
Supplement: Supplementary file 3 [file Data_Sheet_3.XLSX]

## Sheet: Modulon_summary
Number_of_independent_component	Related_TF	Description	Explained_variance
0	AraC/TdcR	Partial regulons of AraC or TdcR	1.3567
1	GadEWX	Acid stress response	0.451898
2		discarded, under 5 genes	0.0670586
3		Translation-1	3.9154
4		discarded, under 5 genes	0.121823
5	NarLP	Anaerobic respiration	0.0320899
6		discarded, under 5 genes	0.155854
7		uncharacterized-01	0.934029
8	H-NS	H-NS regulons	0.516133
9	RcsAB	Colanic acid (M antigen) synthesis	0.27825
10	FlhA/IhfAB	Anaerobic respiration and thiamine synthesis	0.609893
11	CysB/BirA	Lipid A, biotin, and sulfur metabolism	3.07576
12		uncharacterized-02	1.38183
13	GlnG/Nac	Nitrogen metabolism	0.892465
14	NarL/Fur	Anaerobic respiration and Fe acquisition	1.09318
15		discarded, under 5 genes	0.0377627
16		uncharacterized-03	0.0436685
17	RpoS	RpoS	7.39327
18		uncharacterized-04	0.012095
19	CsgD	Fimbri and pili	1.02645
20	Ler	LEE	1.93884
21		uncharacterized-05	0.355492
22		Translation-2	0.157371
23		discarded, under 5 genes	0.173699
24	Crp	Partial regulons of Crp; heam transfer system	0.629393
25		uncharacterized-06	1.69454
26		tRNAs-1	0.580743
27	Crp/ArcA	Carbon compound metabolism	0.653853
28	ArgR	Arginine metabolism	0.119123
29		discarded, under 5 genes	1.10431
30		discarded, under 5 genes	0.0270569
31	CusR	Copper export	0.0763028
32		O-island #43, #48 region	0.152798
33		discarded, under 5 genes	0.245458
34		uncharacterized-07	0.0103029
35		discarded, under 5 genes	0.0459825
36		uncharacterized-08	0.0405148
37	YgeH/YqeI	Putative T3SS	0.200262
38		uncharacterized-09	4.14969
39	EcpR	Common pillus	0.133358
40		uncharacterized-10	2.4788
41	Crp/ExuR	Carbon metabolism	0.276665
42		uncharacterized-11	0.036501
43		discarded, under 5 genes	0.208253
44		discarded, under 5 genes	1.97477
45	FlhCD/Fnr	Flagella and chemotaxis	1.30595
46	Crp/MetJ	Arginine, methionine metabolisms	0.651335
47	Fnr/FlhCD/NarLP/CysB	Anaerobic respiration	0.789023
48	NemR	CP-933O and regulons of NemR	1.74009
49		discarded, under 5 genes	0.0547054
50	PhoP	PhoP regulons; lipidA and putative pillus related genes	0.901741
51		Histidine metabolism and others	0.189563
52		tRNAs-2	1.87527
53		discarded, under 5 genes	0.199269
54		discarded, under 5 genes	0.0498413
55		discarded, under 5 genes	0.0580951
56		uncharacterized-13	0.15093
57	Zur	Partial prophage genes and regulons of Zur	2.46932
58		tRNAs-3	1.26052
59	PhoB	Partial regulons of PhoB and ribosomal RNAs	0.632448
60		uncharacterized-14	0.0391097
61		O-antigen systhesis; heam transfer system	6.77451
62	IhfAB/XylR	Xylose and amino acid transporters	0.324722
63	ArcA	Aerobic respiration	0.410203
64		discarded, under 5 genes	0.105807
65		uncharacterized-15	0.0251121
66		Uncharacterized-16	2.67074
67		Translation-3	6.17444
68		uncharacterized-17	0.132725
69	Stx	Stx prophages (BP-933W, CP-933V)	4.42055
70		uncharacterized-18	0.08765
71		uncharacterized-19	0.041336
72	TorR	Partial regulons of TorR and prophage genes	0.112973
73	ArcA/Fur/Fis/IhfAB	Aerobic/anaerobic respiration, energy metabolism, and Fe acquisition	0.395708
74	CysB/Lrp/Leu/TrpR	Sulfur and amino acid metabolism	6.55639
75		discarded, under 5 genes	0.0391934
76		discarded, under 5 genes	0.0932758
77		uncharacterized-20	0.275363
78		uncharacterized-21	0.250997
79		uncharacterized-22	0.098505
80		discarded, under 5 genes	0.0616874
81		discarded, under 5 genes	0.0304597
82	PuuR	Partial regulons of PuuR and prophage genes	0.101236
83		discarded, under 5 genes	0.0739906
84		uncharacterized-23	0.0315729

## Sheet: Component_genes_of_the_modulons
S_number	Locus_tag	Gene_coefficient	Annotated_gene	Description	Summary
0	Z0070	0.066234	araA	L-arabinose isomerase	carbon compounds
0	Z0072	0.0684087	araB	ribulokinase	carbon compounds
0	Z1675	0.0683495	csgB	curlin, minor subunit	glycoprotein
0	Z2211	0.0735101	unknown	putative anaerobic sulfatase maturation enzyme YdeM	chaperoning, repair (refolding)
0	Z2712	-0.0676415	sufA	iron-sulfur cluster insertion protein SufA	incorporation of metal ions
0	Z2953	0.0728429	araG	arabinose ABC transporter ATP binding subunit	carbon compounds
0	Z2954	0.0675995	araF	arabinose ABC transporter periplasmic binding protein	carbon compounds
0	Z3714	0.0687954	eutD	phosphate acetyltransferase EutD	carbon utilization
0	Z4209	0.0868029		putative carbamoyltransferase YgeW
0	Z4210	0.0667394	ygeX	2,3-diaminopropionate ammonia-lyase	metabolism
0	Z4211	0.0868523	ygeY	putative peptidase YgeY
0	Z4466	0.0651738	tdcE	activated 2-ketobutyrate formate-lyase / pyruvate formate-lyase 4	amino acids
0	Z4467	0.0855598	tdcD	propionate kinase	threonine catabolism
0	Z4468	0.0918152	tdcC	threonine/serine:H<sup>+</sup> symporter	threonine
0	Z4469	0.106961	tdcB	catabolic threonine dehydratase	amino acids
0	Z5203	0.0688704	tnaA	tryptophanase	amino acids
0	Z5285	-0.0778822	ilvC	ketol-acid reductoisomerase (NADP<sup>+</sup>)	isoleucine/valine
1	Z5203	0.134985	tnaA	tryptophanase	amino acids
1	Z4920	-0.116209	yhiD	inner membrane protein YhiD
1	Z2215	-0.111483	gadB	glutamate decarboxylase B	pH
1	Z4923	-0.11134	hdeD	acid-resistance membrane protein	pH
1	Z4921	-0.108638	hdeB	periplasmic acid stress chaperone HdeB	pH
1	Z4930	-0.107468	gadA	glutamate decarboxylase A	pH
1	Z2216	-0.10089	gadC	L-glutamate:4-aminobutyrate antiporter	Porters (Uni-, Sym- and Antiporters)
1	Z4922	-0.0976808	hdeA	periplasmic acid stress chaperone HdeA	defense/survival
1	Z6024	0.0976595	nleA
1	Z4890	-0.0963588	yhiM	inner membrane protein YhiM	pH
3	Z4637	0.372321	rrlD
3	Z0219	0.32307	rrlH
3	Z5534	0.287327	rrlB
3	Z5589	0.242362	rrlE
3	Z5259	0.239885	rrsC
3	Z3875	0.229269	rrlG
3	Z3882	0.222048	rrsG
3	Z4645	0.205429	rrsD
3	Z5379	0.143733	rrlA
3	Z5585	0.13623	rrsE
3	Z5373	0.112516	rrsA
3	Z5529	0.0908348	rrsB
3	Z5264	0.0889372	rrlC
3	Z4633	0.0540849	rrfF
5	Z_L7057	-0.0628927	unknown
5	Z0228	0.063209	tRNA-Asp
5	Z1998	0.063169	narX	sensor histidine kinase NarX	anaerobic respiration
5	Z2575	-0.0904071	ynfE	putative selenate reductase YnfE	metabolism of other compounds
5	Z3015	-0.0593073	fliS	flagellar biosynthesis protein FliS	flagellum
5	Z3099	-0.0654308
5	Z3458	0.0779881	ccmA	cytochrome <i>c</i> maturation protein A	cytochromes
5	Z3459	0.0708314	napC	periplasmic nitrate reductase cytochrome c protein	anaerobic respiration
5	Z3460	0.0584526	napB	periplasmic nitrate reductase cytochrome c<SUB>550</SUB> protein	anaerobic respiration
5	Z3461	0.0638116	napH	ferredoxin-type protein NapH	anaerobic respiration
5	Z3463	0.172004	napA	periplasmic nitrate reductase subunit NapA	anaerobic respiration
5	Z3465	0.130653	napF	ferredoxin-type protein	anaerobic respiration
5	Z4346	-0.0699724	hybE	hydrogenase 2-specific chaperone	chaperoning, repair (refolding)
5	Z4374	-0.0592413	ygiS	putative deoxycholate binding periplasmic protein	ABC superfamily, periplasmic binding component
5	Z4726	0.238235	nirB	nitrite reductase (NADH) large subunit	nitrogen metabolism
5	Z5182	-0.0649754	ibpB	small heat shock protein IbpB	temperature extremes
5	Z5669	0.100988	nrfA	cytochrome <i>c</i><sub>552</sub> nitrite reductase	anaerobic respiration
47	Z3465	0.148696	napF	ferredoxin-type protein	anaerobic respiration
73	Z3978	0.153405	nrdF		nucleotide and nucleoside conversions
73	Z3977	0.14908	nrdE		nucleotide and nucleoside conversions
47	Z3463	0.144616	napA	periplasmic nitrate reductase subunit NapA	anaerobic respiration
73	Z3975	0.142319	nrdH		thioredoxin, glutaredoxin
7	Z2093	-0.0664386
47	Z3462	0.136309	napG	ferredoxin-type protein NapG	anaerobic respiration
73	Z1026	0.127633			Beta barrel porins (The Outer Membrane Porin (OMP) Functional Superfamily)
47	Z2000	0.134703	narK	nitrate:nitrite antiporter NarK	nitrogen metabolism
73	Z0726	0.12653	ybdZ
27	Z0760	0.161708	citE	citrate lyase &beta; subunit
73	Z0724	0.124091	fepA		Beta barrel porins (The Outer Membrane Porin (OMP) Functional Superfamily)
47	Z3460	0.127856	napB	periplasmic nitrate reductase cytochrome c<SUB>550</SUB> protein	anaerobic respiration
73	Z1741	0.120041	fhuE		incorporation of metal ions
73	Z0723	0.119325	entD		enterochelin (enterobactin)
47	Z3461	0.125231	napH	ferredoxin-type protein NapH	anaerobic respiration
73	Z0727	0.118689	entF		enterochelin (enterobactin)
27	Z0761	0.140135	citD	citrate lyase acyl carrier protein	acyl carrier protein
47	Z4726	0.118412	nirB	nitrite reductase (NADH) large subunit	nitrogen metabolism
73	Z2267	0.112004
8	Z0358	-0.0625044	ecpC	putative fimbrial usher protein EcpC
8	Z5106	-0.113313	espD
8	Z2969	0.113034
8	Z2966	0.105212	intT
8	Z0359	-0.0738557	ecpB	putative fimbrial chaperone EcpB	chaperoning, repair (refolding)
8	Z0360	-0.0734395	ecpA	common pilus major subunit	pilus
8	Z2993	0.0987093	tra8_2
8	Z5104	-0.0973877	cesD(2)
8	Z5105	-0.0962325	espB
8	Z0361	-0.0775083	matA	DNA-binding transcriptional dual regulator MatA	transcriptional level
8	Z2994	0.0883099
8	Z2968	0.083002
8	Z2013	0.18671	hns	DNA-binding transcriptional dual regulator H-NS	Transcription related
8	Z2984	0.0783771
8	Z2462	-0.0530398	ompG	outer membrane porin G	Beta barrel porins (The Outer Membrane Porin (OMP) Functional Superfamily)
8	Z2300	0.0557036	trg	methyl-accepting chemotaxis protein Trg	inhibition / activation of enzymes
8	Z2991	0.0753878
8	Z2207	-0.0549552	ydeP	putative oxidoreductase YdeP	metabolism
8	Z2987	0.0734257
8	Z5128	0.0729336	grlA
8	Z5100	-0.0719131	espF
8	Z5112	0.0717493	tir
8	Z5129	0.0697118	grlR
8	Z5119	0.0668101	escN
8	Z5142	0.0654084
8	Z2976	0.0637292
8	Z4464	0.0498086		L-serine deaminase I	amino acids
8	Z5115	0.0607934
8	Z3013	0.0586416	fliC	flagellar filament structural protein	flagellum
8	Z3967	-0.0504559	ygaP	thiosulfate sulfurtransferase YgaP	protection
8	Z5116	0.0583503	sepQ
8	Z3968	-0.0772629	stpA	DNA-binding transcriptional repressor StpA with RNA chaperone activity	RNA related
8	Z4462	-0.0591618	cyuA
8	Z1489	-0.055109	lomW
8	Z4581	0.0534276	nanE	probable <i>N</i>-acetylmannosamine-6-phosphate 2-epimerase	amino sugar conversions
8	Z2990	0.0535176
8	Z2992	0.0535075
8	Z4582	0.0531759	nanT	<i>N</i>-acetylneuraminate:H<sup>+</sup> symporter	amino sugar conversions
8	Z4583	0.0585678	nanA	<i>N</i>-acetylneuraminate lyase	amino sugar conversions
8	Z4804	-0.104302	gntU
8	Z2077	-0.0524196
8	Z2978	0.0521872
8	Z2989	0.0515201	unknown
8	Z5102	-0.0514612	escG
8	Z4805	-0.089343	gntK	D-gluconate kinase, thermostable	misc. glucose metabolism
8	Z5249	-0.0816325	rbsD	D-ribose pyranase	carbon compounds
8	Z5250	-0.103198	rbsA	ribose ABC transporter ATP binding subunit	carbon compounds
9	Z5624	0.147917	yjbE	uncharacterized protein YjbE	biosynthesis of macromolecules (cellular constituents)
9	Z3227	0.12502	wza	outer membrane polysaccharide export protein Wza	colanic acid (M antigen)
9	Z3217	0.114834	gmd	GDP-mannose 4,6-dehydratase	nicotinamide adenine dinucleotide
9	Z3211	0.114426	wcaJ	UDP-glucose:undecaprenyl-phosphate glucose-1-phosphate transferase	colanic acid (M antigen)
9	Z5625	0.114276	yjbF	lipoprotein YjbF	biosynthesis of macromolecules (cellular constituents)
9	Z3212	0.110754	cpsG	phosphomannomutase	colanic acid (M antigen)
9	Z3216	0.110131	wcaG	GDP-L-fucose synthase	colanic acid (M antigen)
9	Z3214	0.105164	wcaI	colanic acid biosynthesis fucosyltransferase WcaI	colanic acid (M antigen)
9	Z3220	0.102409	wcaD	colanic acid polymerase	colanic acid (M antigen)
9	Z5626	0.0963339	yjbG	capsule biosynthesis GfcC family protein YjbG	biosynthesis of macromolecules (cellular constituents)
9	Z3213	0.0930817	cpsB	mannose-1-phosphate guanylyltransferase	carbon compounds
9	Z3221	0.0926936	wcaC	colanic acid biosynthesis galactosyltransferase WcaC	colanic acid (M antigen)
9	Z3215	0.0919567	wcaH	GDP-mannose mannosyl hydrolase	colanic acid (M antigen)
9	Z3219	0.0908729	wcaE	GDP-Fuc:2/3-<i>O</i>-Ac-&alpha;-L-Fuc-(1&rarr;3)-&alpha;-D-Glc-PP-Und &alpha;-(1,4)-fucosyltransferase	colanic acid (M antigen)
9	Z3218	0.0882273	wcaF	colanic acid biosynthesis acetyltransferase WcaF	colanic acid (M antigen)
9	Z3224	0.0838826		protein-tyrosine kinase Wzc	colanic acid (M antigen)
9	Z3210	0.0838231	wzxC	colanic acid repeat unit flippase	Transporters of Unknown Classification
9	Z5156	0.0746106	uhpT	hexose-6-phosphate:phosphate antiporter	carbon compounds
9	Z3041	0.0739567	rcsA	DNA-binding transcriptional activator RcsA	colanic acid (M antigen)
9	Z3208	0.0732626	wcaL	putative colanic acid biosynthesis glycosyl transferase WcaL	colanic acid (M antigen)
9	Z4917	0.0700529	chuY
9	Z0562	0.0661193	glnK	uridylyl-[protein PII-2]	nitrogen metabolism
9	Z3209	0.0660615	wcaK	colanic acid biosynthesis pyruvyl transferase WcaK	colanic acid (M antigen)
9	Z5627	0.0653334	yjbH	YjbH family protein	biosynthesis of macromolecules (cellular constituents)
9	Z3223	0.0638424	wcaA	UDP-glucuronate:2-<i>O</i>-Ac-&beta;-D-Gal-(1->3)-&alpha;-L-Fuc-(1->4)-2/3-<i>O</i>-Ac-&alpha;-L-Fuc-(1->3)-&beta;-D-Glc-PP-Und &beta;-(1,3)-glucuronosyltranferase	colanic acid (M antigen)
9	Z5489	-0.0632601
9	Z1511	0.0605324	rutA	pyrimidine monooxygenase RutA	nitrogen metabolism
9	Z3222	0.059074	wcaB	colanic acid biosynthesis acetyltransferase WcaB	colanic acid (M antigen)
10	Z0014	0.0554797	dnaK	chaperone protein DnaK	chaperoning, repair (refolding)
10	Z0213	0.0620885	rrsH
10	Z0353	0.0462356	yagU	inner membrane protein that contributes to acid resistance	pH
10	Z0590	0.0492107	htpG	chaperone protein HtpG	chaperoning, repair (refolding)
10	Z0750	0.0489984	ahpF	alkyl hydroperoxide reductase, AhpF component	detoxification
10	Z0923	-0.0544555		PF13985 family protein YbgS
10	Z1389	0.104855	hyaA	hydrogenase 1 small subunit	aerobic respiration
10	Z1390	0.0978256	hyaB	hydrogenase 1 large subunit	aerobic respiration
10	Z1391	0.0824065	hyaC	hydrogenase 1 cytochrome <i>b</i> subunit	aerobic respiration
10	Z1392	0.0652534	hyaD	putative hydrogenase 1 maturation protease HyaD	aerobic respiration
10	Z1393	0.0454436	hyaE	putative HyaA chaperone	aerobic respiration
10	Z1394	0.0789265	hyaF	protein HyaF	aerobic respiration
10	Z1395	0.0834923	appC	cytochrome <i>bd</i>-II ubiquinol oxidase subunit I	electron acceptors
10	Z1396	0.0528775	appB	cytochrome <i>bd</i>-II ubiquinol oxidase subunit II	electron acceptors
10	Z1397	0.0690348	appA	periplasmic phosphoanhydride phosphatase/multiple inositol-polyphosphate phosphatase	metabolism of other compounds
10	Z1474	-0.0819717	borW
10	Z1877	-0.0528431
10	Z1924	-0.0488608
10	Z2550	0.0585034	trpB	tryptophan synthase subunit &beta;	tryptophan
10	Z2551	0.05632	trpA	tryptophan synthase subunit &alpha;	tryptophan
10	Z2554	-0.0503246	yciF	DUF892 domain-containing protein YciF
10	Z2555	-0.0465715	yciE	DUF892 domain-containing protein YciE
10	Z2901	-0.0475088	purT	phosphoribosylglycinamide formyltransferase 2	purine biosynthesis
10	Z3268	-0.0638733	thiM	hydroxyethylthiazole kinase	thiamin
10	Z3425	0.0664933	fruA	fructose-specific PTS multiphosphoryl transfer protein FruA	carbon compounds
10	Z3426	0.0910856	fruK	1-phosphofructokinase	energy metabolism, carbon
10	Z3427	0.0825595	fruB	FruB - his299 phosphorylated	carbon compounds
10	Z3867	0.055491	trxC	oxidized thioredoxin 2	thioredoxin, glutaredoxin
10	Z3886	0.0574621	clpB	ClpB80	temperature extremes
10	Z4020	0.0479933	hypF	carbamoyl--[HypE] ligase	anaerobic respiration
10	Z4021	0.110572	hydN	putative electron transport protein HydN	anaerobic respiration
10	Z4025	0.0797267	hycI	hydrogenase 3 maturation protease	posttranslational modification
10	Z4026	0.100452	hycH	formate hydrogenlyase assembly protein	fermentation
10	Z4027	0.104363	hycG	formate hydrogenlyase subunit HycG	fermentation
10	Z4028	0.120484	hycF	formate hydrogenlyase subunit HycF	fermentation
10	Z4029	0.147428	hycE	formate hydrogenlyase subunit HycE	fermentation
10	Z4030	0.103881	hycD	formate hydrogenlyase subunit HycD	fermentation
10	Z4031	0.135126	hycC	formate hydrogenlyase subunit HycC	fermentation
10	Z4032	0.130825	hycB	formate hydrogenlyase subunit HycB	fermentation
10	Z4033	0.130383	hycA	regulator of the transcriptional regulator FhlA	fermentation
10	Z4035	0.0888366	hypA	hydrogenase 3 nickel incorporation protein HypA	anaerobic respiration
10	Z4036	0.0621954	hypB	hydrogenase isoenzymes nickel incorporation protein HypB	fermentation
10	Z4037	0.0664269	hypC	hydrogenase 3 maturation protein HypC	anaerobic respiration
10	Z4038	0.0443508	hypD	Fe-(CN)<sub>2</sub>CO cofactor assembly scaffold protein HypD	anaerobic respiration
10	Z4248	-0.048236	ssrS
10	Z4726	0.0503107	nirB	nitrite reductase (NADH) large subunit	nitrogen metabolism
10	Z5156	0.0906279	uhpT	hexose-6-phosphate:phosphate antiporter	carbon compounds
10	Z5564	-0.0657672	thiH	2-iminoacetate synthase	thiamin
10	Z5565	-0.0499256	thiG	1-deoxy-D-xylulose 5-phosphate:thiol sulfurtransferase	thiamin
10	Z5567	-0.0503259	thiF	sulfur carrier protein ThiS adenylyltransferase	thiamin
10	Z5569	-0.0707182	thiC	phosphomethylpyrimidine synthase	thiamin
10	Z5582	-0.0516955	purD	phosphoribosylamine&mdash;glycine ligase	purine biosynthesis
10	Z5583	-0.0470688	purH	bifunctional AICAR transformylase/IMP cyclohydrolase	purine biosynthesis
10	Z5678	0.0933454	fdhF	formate dehydrogenase H	fermentation
10	Z5717	0.121261	yjdE	arginine:agmatine antiporter	Porters (Uni-, Sym- and Antiporters)
10	Z5718	0.0909142	adiY	DNA-binding transcriptional activator AdiY	Transcription related
10	Z5719	0.134933	adiA	arginine decarboxylase, degradative	pH
10	Z5866	0.0480332	argI	ornithine carbamoyltransferase ArgI	arginine
10	Z5912	0.0721967	fimA	type 1 fimbriae major subunit	pilus
10	Z5913	0.0753009	fimI	putative fimbrial protein FimI	pilus
11	Z4583	0.113324	nanA	<i>N</i>-acetylneuraminate lyase	amino sugar conversions
11	Z4060	-0.0884513	cysD	sulfate adenylyltransferase subunit 2	sulfur metabolism
11	Z4073	-0.0858166	cysI	sulfite reductase, hemoprotein subunit	sulfur metabolism
11	Z3687	-0.0843159	cysA	sulfate/thiosulfate ABC transporter ATP binding subunit	sulfur metabolism
11	Z4072	-0.081274	cysH	phosphoadenosine phosphosulfate reductase	sulfur metabolism
11	Z4582	0.0781286	nanT	<i>N</i>-acetylneuraminate:H<sup>+</sup> symporter	amino sugar conversions
11	Z4074	-0.077506	cysJ	sulfite reductase, flavoprotein subunit	sulfur metabolism
11	Z0995	-0.0763868	bioF	8-amino-7-oxononanoate synthase	biotin
11	Z3175	-0.0745301	yeeE	inner membrane protein YeeE	Putative uncharacterized transport protein
11	Z5497	0.0739036	katG	catalase/hydroperoxidase HPI	detoxification
11	Z3511	-0.0730176	arnB	UDP-4-amino-4-deoxy-L-arabinose aminotransferase	lipid A
10	Z5914	0.0660951	fimC	type 1 fimbriae periplasmic chaperone	chaperoning, repair (refolding)
10	Z5917	0.0623316	fimG	type 1 fimbriae minor subunit FimG	pilus
10	Z5918	0.0469527	fimH	type 1 fimbriae D-mannose specific adhesin	glycoprotein
10	Z5927	0.0478396	iadA	isoaspartyl dipeptidase	proteins/peptides/glycopeptides
10	Z5928	0.0512963	yjiG	Gate family protein YjiG
10	Z5929	0.0525768	yjiH	Gate family protein YjiH
10	Z5937	0.0472096	yjiM	putative dehydratase subunit
10	Z5953	0.0653725	yjiY	pyruvate:H<sup>+</sup> symporter	Porters (Uni-, Sym- and Antiporters)
11	Z3688	-0.0728788	cysW	sulfate/thiosulfate ABC transporter inner membrane subunit CysW	sulfur metabolism
11	Z3513	-0.0723095	arnA	fused UDP-4-amino-4-deoxy-L-arabinose formyltransferase/UDP-glucuronate dehydrogenase	lipid A
11	Z4059	-0.0715825	cysN	sulfate adenylyltransferase subunit 1	sulfur metabolism
11	Z2711	0.0715476	sufB	Fe-S cluster scaffold complex subunit SufB	incorporation of metal ions
11	Z2709	0.0713961	sufD	Fe-S cluster scaffold complex subunit SufD	incorporation of metal ions
11	Z2708	0.0710987	sufS	L-cysteine desulfurase	sulfur metabolism
11	Z5250	0.0706979	rbsA	ribose ABC transporter ATP binding subunit	carbon compounds
11	Z4445	0.0705979	uxaC	D-glucoronate/D-galacturonate isomerase	carbon compounds
11	Z5920	0.0704569	uxuA	D-mannonate dehydratase	carbon compounds
11	Z0996	-0.0695624	bioC	malonyl-acyl carrier protein methyltransferase	biotin
11	Z3689	-0.0684627	cysU	sulfate/thiosulfate ABC transporter inner membrane subunit CysU	sulfur metabolism
11	Z3690	-0.0680742	cysP	thiosulfate/sulfate ABC transporter periplasmic binding protein CysP	sulfur metabolism
11	Z1034	0.0675777	dps	DNA protection during starvation protein	incorporation of metal ions
11	Z0608	-0.0674191
11	Z3512	-0.0673301	arnC	undecaprenyl-phosphate 4-deoxy-4-formamido-L-arabinose transferase	lipid A
11	Z0994	-0.0661959	bioB	biotin synthase	biotin
11	Z5919	0.0659348	gntP	fructuronate transporter	Porters (Uni-, Sym- and Antiporters)
11	Z5251	0.0654904	rbsC	ribose ABC transporter membrane subunit	carbon compounds
11	Z4058	-0.0654112	cysC	adenylyl-sulfate kinase	sulfur metabolism
11	Z2707	0.0634829	sufE	sulfur carrier protein SufE	incorporation of metal ions
11	Z2548	-0.0623874	trpD	anthranilate synthase subunit TrpD	tryptophan
11	Z2710	0.0614759	sufC	Fe-S cluster scaffold complex subunit SufC	incorporation of metal ions
11	Z4446	0.0603645	exuT	hexuronate transporter	carbon compounds
11	Z3515	-0.0602809	arnT	lipid IV<sub>A</sub> 4-amino-4-deoxy-L-arabinosyltransferase	lipid A
11	Z0993	-0.0599818	bioA	adenosylmethionine-8-amino-7-oxononanoate aminotransferase	biotin
11	Z0997	-0.0593035	bioD	dethiobiotin synthetase	biotin
11	Z2546	-0.0576801	trpE_1
11	Z0359	-0.0576341	ecpB	putative fimbrial chaperone EcpB	chaperoning, repair (refolding)
11	Z0006	0.0573885	yaaA	DNA binding and peroxide stress response protein YaaA	other (mechanical, nutritional, oxidative stress)
11	Z3510	-0.0569636	ais	putative lipopolysaccharide core heptose(II)-phosphate phosphatase	core region
11	Z2315	0.0565384	acpD	FMN dependent NADH:quinone oxidoreductase	metabolism
11	Z0609	-0.0562933	unknown
11	Z4119	0.0560701	fucI	L-fucose isomerase	carbon compounds
11	Z3970	-0.0548687		L-alanine exporter	Porters (Uni-, Sym- and Antiporters)
11	Z5147	-0.0548517	nlpA	lipoprotein-28	transport
11	Z4444	0.0545894	uxaA	D-altronate dehydratase	carbon compounds
11	Z3404	0.0545142	mglA	D-galactose/methyl-galactoside ABC transporter ATP binding subunit	carbon compounds
11	Z3431	0.054427	yeiQ	putative oxidoreductase YeiQ
11	Z4942	0.0536816	dctA	C4 dicarboxylate/orotate:H<sup>+</sup> symporter	carbon compounds
11	Z5856	-0.0531622	pyrB	aspartate carbamoyltransferase catalytic subunit	pyrimidine ribonucleotide biosynthesis
11	Z3497	0.0531506	glpQ	glycerophosphoryl diester phosphodiesterase GlpQ	misc. glycerol metabolism
11	Z0750	0.0526848	ahpF	alkyl hydroperoxide reductase, AhpF component	detoxification
11	Z0360	-0.0525765	ecpA	common pilus major subunit	pilus
11	Z3514	-0.0522936	arnD	putative 4-deoxy-4-formamido-L-arabinose-phosphoundecaprenol deformylase ArnD
11	Z5921	0.0522744	uxuB	D-mannonate oxidoreductase	carbon compounds
11	Z1032	-0.0521821	glnP	L-glutamine ABC transporter membrane subunit	glutamine
11	Z4460	0.0518678	yhaK	bicupin-related protein
11	Z3680	-0.05181	cysK	cysteine synthase A	cysteine
11	Z3978	0.0511045	nrdF	ribonucleoside-diphosphate reductase 2 subunit &beta;	nucleotide and nucleoside conversions
11	Z5285	0.0510735	ilvC	ketol-acid reductoisomerase (NADP<sup>+</sup>)	isoleucine/valine
11	Z3405	0.050453	mglB	D-galactose/methyl-galactoside ABC transporter periplasmic binding protein	carbon compounds
11	Z3407	0.0501969	galS	DNA-binding transcriptional dual regulator GalS	carbon compounds
11	Z4117	0.050189	fucA	L-fuculose-phosphate aldolase	carbon compounds
11	Z5249	0.0499309	rbsD	D-ribose pyranase	carbon compounds
11	Z5472	0.0499128	glpF	glycerol facilitator	fatty acids and phosphatidic acid
11	Z1031	-0.0493387	glnQ	L-glutamine ABC transporter ATP binding subunit	glutamine
11	Z2970	-0.0489789	coxT
11	Z3977	0.0489515	nrdE	ribonucleoside-diphosphate reductase 2 subunit &alpha;	nucleotide and nucleoside conversions
11	Z1076	0.0487994	grxA	oxidized glutaredoxin 1	thioredoxin, glutaredoxin
11	Z4120	0.0486627	fucK	L-fuculokinase	carbon compounds
11	Z2775	0.0480237	spy	ATP-independent periplasmic chaperone	chaperoning, repair (refolding)
11	Z3498	0.047659	glpT	<i>sn</i>-glycerol 3-phosphate:phosphate antiporter	aerobic respiration
11	Z2712	0.0468764	sufA	iron-sulfur cluster insertion protein SufA	incorporation of metal ions
11	Z0173	0.046708	htrA	periplasmic serine endoprotease DegP	proteins/peptides/glycopeptides
11	Z5716	-0.0466595	yjdB	phosphoethanolamine transferase EptA	membrane
11	Z2758	-0.0465234		cystine/sulfocysteine:cation symporter	Porters (Uni-, Sym- and Antiporters)
11	Z5855	-0.0459776	pyrI	aspartate carbamoyltransferase, PyrI subunit	pyrimidine biosynthesis
11	Z5984	0.0457124	deoA	thymidine phosphorylase	nucleotide and nucleoside conversions
11	Z0361	-0.0456242	matA	DNA-binding transcriptional dual regulator MatA	transcriptional level
11	Z0463	0.0452546	unknown
11	Z2978	-0.045142
11	Z4972	-0.0448895	yhjX	putative transporter YhjX	Porters (Uni-, Sym- and Antiporters)
11	Z4726	-0.0448645	nirB	nitrite reductase (NADH) large subunit	nitrogen metabolism
11	Z0875	0.0448174	sdhC	succinate:quinone oxidoreductase, membrane protein SdhC	TCA cycle
11	Z5983	0.0446454	deoC	deoxyribose-phosphate aldolase	nucleotide and nucleoside conversions
11	Z5659	-0.0444977	yjcB	uncharacterized protein YjcB
11	Z3403	0.0439368	mglC	D-galactose/methyl-galactoside ABC transporter membrane subunit	carbon compounds
11	Z3716	0.0438955	eutQ	putative ethanolamine utilization acetate kinase EutQ	amines
11	Z3686	-0.0437321	cysM	cysteine synthase B	cysteine
11	Z2200	-0.0435213	unknown
11	Z1033	-0.043379	glnH	L-glutamine ABC transporter periplasmic binding protein	glutamine
11	Z2184	0.0427096	uxaB	tagaturonate reductase	carbon compounds
11	Z3010	-0.0424851	fliY	cystine ABC transporter periplasmic binding protein	ABC superfamily, periplasmic binding component
12	Z1406	0.139869	cspG	cold shock protein CspG	temperature extremes
12	Z4981	0.104808	cspA	cold shock protein CspA	Transcription related
12	Z5250	0.0911908	rbsA	ribose ABC transporter ATP binding subunit	carbon compounds
12	Z5967	0.0903793	bglJ	DNA-binding transcriptional regulator BglJ	carbon compounds
12	Z3643	0.0894129	ddg	palmitoleoyl acyltransferase	lipid A
12	Z3773	0.085128	xseA	exodeoxyribonuclease VII subunit XseA	DNA
12	Z0132	0.0784717	yacC	putative lipoprotein YacC
12	Z0924	0.0776501	aroG	3-deoxy-7-phosphoheptulonate synthase, Phe-sensitive	phenylalanine
12	Z5249	0.0762198	rbsD	D-ribose pyranase	carbon compounds
12	Z3631	0.0760308	evgA	Phosphorylated DNA-binding transcriptional activator EvgA	Transcription related
12	Z5293	0.0731067	rho	transcription termination factor Rho	Transcription related
12	Z5292	0.0700378	rhoL	<i>rho</i> operon leader peptide	Transcription related
12	Z2291	0.0698411		ribosomal-protein-L12-serine <i>N</i>-acetyltransferase	posttranslational modification
12	Z2910	0.0653897	znuC	Zn<sup>2+</sup> ABC transporter ATP binding subunit	heme, porphyrine
12	Z5408	0.0646672	yihL	putative transcriptional regulator YihL	Transcription related
12	Z5409	0.0636945	yihM	putative TIM barrel domain-containing protein YihM
12	Z4696	0.0630201	yheA
13	Z0933	0.137043	modA	molybdate ABC transporter periplasmic binding protein	molybdenum
13	Z4156	0.134798	lysA	diaminopimelate decarboxylase	lysine
13	Z1510	0.0985538	rutB	ureidoacrylate amidohydrolase	nitrogen metabolism
13	Z0934	0.0978603	modB	molybdate ABC transporter membrane subunit	ABC superfamily, membrane component
13	Z3956	0.0955148		glutarate dioxygenase GlaH	amino acids
13	Z1509	0.0947665	rutC	3-aminoacrylate deaminase	nitrogen metabolism
13	Z1511	0.0920003	rutA	pyrimidine monooxygenase RutA	nitrogen metabolism
13	Z2223	0.0896664		putative D,D-dipeptide ABC transporter periplasmic binding protein	ABC superfamily, periplasmic binding component
13	Z1508	0.0895963	rutD	putative aminoacrylate hydrolase RutD	nitrogen metabolism
13	Z1505	0.0885579	ycdG	pyrimidine:H<sup>+</sup> symporter	Porters (Uni-, Sym- and Antiporters)
13	Z2224	0.0885509	unknown	putative D,D-dipeptide ABC transporter membrane subunit DdpB	ABC superfamily, membrane component
13	Z2279	0.087888	ydcS	putative ABC transporter periplasmic binding protein / polyhydroxybutyrate synthase	biosynthesis of macromolecules (cellular constituents)
13	Z0935	0.0878676	modC	molybdate ABC transporter ATP binding subunit	molybdenum
13	Z2778	0.0875192		aldehyde dehydrogenase	amino acids
13	Z4629	0.0846582	yhdW
13	Z2776	0.0839536	astE	succinylglutamate desuccinylase	amino acids
13	Z2222	0.0829304		D-alanyl-D-alanine dipeptidase	other compounds
13	Z2226	0.0827829		putative D,D-dipeptide ABC transporter ATP-binding subunit DdpD	ABC superfamily ATP binding cytoplasmic component
13	Z1506	0.0820863	rutF	FMN reductase RutF	nitrogen metabolism
13	Z1507	0.0808209	rutE	putative malonic semialdehyde reductase	nitrogen metabolism
13	Z2780	0.0808078	cstC	succinylornithine transaminase	nitrogen metabolism
13	Z3958	0.0805867	lhgD	L-2-hydroxyglutarate dehydrogenase	amino acids
13	Z0563	0.0796147	amtB	ammonium transporter	Porters (Uni-, Sym- and Antiporters)
13	Z4630	0.079241	yhdX	putative ABC transporter membrane subunit YhdX	ABC superfamily, membrane component
13	Z2779	0.0771746		arginine <i>N</i>-succinyltransferase	amino acids
13	Z0562	0.0771289	glnK	uridylyl-[protein PII-2]	nitrogen metabolism
13	Z1963	0.0770546
13	Z3147	0.0765316	nac	DNA-binding transcriptional dual regulator Nac	nitrogen metabolism
13	Z4631	0.0752697	yhdY	putative ABC transporter membrane subunit YhdY	ABC superfamily, membrane component
13	Z3572	0.0750888	argT	lysine/arginine/ornithine ABC transporter periplasmic binding protein	arginine
13	Z4632	0.0749507	yhdZ	putative ABC transporter ATP-binding subunit YhdZ	ABC superfamily ATP binding cytoplasmic component
13	Z5156	0.0729303	uhpT	hexose-6-phosphate:phosphate antiporter	carbon compounds
13	Z2276	0.0722557	ydcV	putative ABC transporter membrane subunit YdcV	ABC superfamily, membrane component
13	Z2278	0.0719173	ydcT	putative ABC transporter ATP-binding protein YdcT	ABC superfamily ATP binding cytoplasmic component
13	Z2590	0.0711131	ynfM	putative transporter YnfM	Porters (Uni-, Sym- and Antiporters)
13	Z2777	0.070727	astB	<i>N</i>-succinylarginine dihydrolase	amino acids
13	Z1083	0.0702868	potH	putrescine ABC transporter membrane subunit PotH	amines
13	Z3961	0.0698209	gabP	4-aminobutanoate:H<sup>+</sup> symporter	carbon compounds
13	Z2225	0.0692983		putative D,D-dipeptide ABC transporter membrane subunit DdpC	ABC superfamily, membrane component
13	Z2277	0.0673593	ydcU	putative ABC transporter membrane subunit YdcU	ABC superfamily, membrane component
13	Z4222	0.0651083	ygfP	guanine deaminase	central intermediary metabolism
13	Z5578	0.0645503	yjaI	signaling pathway modulator ZraP	osmotic pressure
13	Z3644	0.0630933		glutamate&mdash;pyruvate aminotransferase AlaC	alanine
13	Z3146	0.062977	cbl	DNA-binding transcriptional activator Cbl	cysteine
13	Z3960	0.0623226	gabT	4-aminobutyrate aminotransferase GabT	aminobutyrate catabolism
13	Z3357	0.0615885	CII_933V
13	Z4223	0.0601889		guanine/hypoxanthine transporter GhxP	Porters (Uni-, Sym- and Antiporters)
13	Z3862	0.0597055	grcA	stress-induced alternate pyruvate formate-lyase subunit	anaerobic respiration
13	Z1962	0.0577372	modD
13	Z1823	0.0558816
13	Z3569	0.0556885	hisM	lysine/arginine/ornithine ABC transporter / histidine ABC transporter, membrane subunit HisM	ABC superfamily, membrane component
13	Z4214	0.0556537		XdhC-CoxI family protein YqeB
13	Z0803	0.0553932	gltK	glutamate/aspartate ABC transporter membrane subunit GltK	glutamate
13	Z1515	0.0553412	putP	proline:Na<sup>+</sup> symporter	Porters (Uni-, Sym- and Antiporters)
13	Z3366	0.0551969
13	Z5953	0.0548384	yjiY	pyruvate:H<sup>+</sup> symporter	Porters (Uni-, Sym- and Antiporters)
13	Z3959	0.0545692	gabD	succinate-semialdehyde dehydrogenase (NADP<sup>+</sup>) GabD	aminobutyrate catabolism
13	Z1824	0.0542083
13	Z0821	0.0541441	asnB	asparagine synthetase B	amino acids
13	Z1748	0.0538443	ndh	NADH:quinone oxidoreductase II	aerobic respiration
13	Z3571	0.0523836	hisJ	histidine ABC transporter periplasmic binding protein	ABC superfamily, periplasmic binding component
13	Z3570	0.0523818	hisQ	lysine/arginine/ornithine ABC transporter / histidine ABC transporter, membrane subunit HisQ	ABC superfamily, membrane component
13	Z5819	0.0520094	cycA	D-serine/alanine/glycine/:H<sup>+</sup>symporter	Porters (Uni-, Sym- and Antiporters)
13	Z3363	0.0516778
13	Z3568	0.0515545	hisP	lysine/arginine/ornithine ABC transporter / histidine ABC transporter, ATP binding subunit	ABC superfamily ATP binding cytoplasmic component
13	Z0804	0.0511066	gltJ	glutamate/aspartate ABC transporter membrane subunit GltJ	glutamate
13	Z3022	0.0503714	yedL	putative acetyltransferase YedL	central intermediary metabolism
13	Z2425	0.0501475	abgA	<i>p</i>-aminobenzoyl-glutamate hydrolase subunit A	metabolism of other compounds
13	Z3349	0.0495945
13	Z3356	0.0484128
13	Z0802	0.0482501	gltL	glutamate/aspartate ABC transporter ATP binding subunit	glutamate
13	Z1447	-0.0481371	CI_933W
13	Z5107	0.0477617	espA
13	Z3048	0.0472064	yodC	protein YodC
13	Z2275	0.0467685	patD	&gamma;-aminobutyraldehyde dehydrogenase	nitrogen metabolism
13	Z4215	0.0454925		uncharacterized protein YqeC
13	Z3361	0.0452548	N_933V
13	Z1441	-0.0452517
13	Z2227	0.0451403		putative D,D-dipeptide ABC transporter ATP-binding subunit DdpF	ABC superfamily ATP binding cytoplasmic component
13	Z3365	0.0447031
13	Z2427	0.0445354	abgB	<i>p</i>-aminobenzoyl-glutamate hydrolase subunit B	metabolism of other compounds
13	Z5678	0.044502	fdhF	formate dehydrogenase H	fermentation
13	Z3362	0.043873
13	Z1964	0.0433675
13	Z0805	0.0428553	ybeJ	glutamate/aspartate ABC transporter periplasmic binding protein	glutamate
13	Z4834	0.0428488	livJ	branched chain amino acid/phenylalanine ABC transporter periplasmic binding protein	isoleucine/valine
13	Z1924	0.0426827
13	Z2090	-0.0423704	unknown-TF-37
13	Z5405	0.042026	glnL	protein histidine kinase NtrB	glutamine
13	Z1084	0.041968	potI	putrescine ABC transporter membrane subunit PotI	amines
14	Z1520	0.126483	ycdO	ferrous iron transport system protein EfeO
14	Z5968	0.117131	fhuF	ferric-siderophore reductase FhuF	Fe aquisition
14	Z0735	0.110486	entC	isochorismate synthase EntC	enterochelin (enterobactin)
14	Z5453	0.109286	sodA	superoxide dismutase (Mn)	detoxification
14	Z0736	0.109248	entE	2,3-dihydroxybenzoate-AMP ligase	enterochelin (enterobactin)
14	Z2156	-0.104177	ydfZ	putative selenoprotein YdfZ
14	Z0725	0.103451	fes	ferric enterobactin esterase	incorporation of metal ions
14	Z0161	0.100929	fhuA	ferrichrome outer membrane transporter/phage receptor	Beta barrel porins (The Outer Membrane Porin (OMP) Functional Superfamily)
14	Z1521	0.0995196	ycdB	heme-containing peroxidase/deferrochelatase
14	Z0839	-0.0956505	speF	inducible ornithine decarboxylase	amino acids
14	Z0734	0.0954112	fepB	ferric enterobactin ABC transporter periplasmic binding protein	ABC superfamily, periplasmic binding component
14	Z2267	0.0943885		PQQ-like domain-containing protein YncE
14	Z4763	0.0943141	feoA	ferrous iron transport protein A	Transporters of Unknown Classification
14	Z2960	-0.0885212	ftn	ferritin iron storage protein	Fe aquisition
14	Z1519	0.0878474
14	Z2576	-0.086637	ynfF	putative selenate reductase YnfF	metabolism of other compounds
14	Z0733	0.0856758	ybdA	enterobactin exporter EntS	Porters (Uni-, Sym- and Antiporters)
14	Z0727	0.0835233	entF	seryl-[EntF peptidyl-carrier protein]	enterochelin (enterobactin)
14	Z2575	-0.083248	ynfE	putative selenate reductase YnfE	metabolism of other compounds
14	Z4350	-0.0832095	hybA	hydrogenase 2 iron-sulfur protein	electron donors
14	Z2577	-0.0827624	ynfG	putative oxidoreductase YnfG	metabolism of other compounds
14	Z2030	0.0811744	tonB	Ton complex subunit TonB	energy production/transport
14	Z2034	-0.0804346	ompW	outer membrane protein W	Beta barrel porins (The Outer Membrane Porin (OMP) Functional Superfamily)
14	Z0737	0.0800793	entB	<i>holo</i> EntB	enterochelin (enterobactin)
14	Z4302	-0.0797319	ansB	L-asparaginase 2	amino acids
14	Z1241	-0.0792156	dmsB	dimethyl sulfoxide reductase subunit B	anaerobic respiration
14	Z0729	0.0781885	fepC	ferric enterobactin ABC transporter ATP binding subunit	ABC superfamily ATP binding cytoplasmic component
14	Z1240	-0.075397	dmsA	dimethyl sulfoxide reductase subunit A	anaerobic respiration
14	Z2003	-0.0752866	narJ	nitrate reductase 1 molybdenum cofactor assembly chaperone	anaerobic respiration
14	Z2004	-0.0713028	narI	nitrate reductase A subunit &gamma;	anaerobic respiration
14	Z2002	-0.0711669	narH	nitrate reductase A subunit &beta;	anaerobic respiration
14	Z4349	-0.0704517	hybB	hydrogenase 2 membrane subunit	anaerobic respiration
14	Z0162	0.0704285	fhuC	iron(III) hydroxamate ABC transporter ATP binding subunit	ABC superfamily ATP binding cytoplasmic component
14	Z0838	-0.068468	potE	putrescine transporter PotE	amines
14	Z5670	-0.0680655	nrfB	periplasmic nitrite reductase penta-heme <i>c</i>-type cytochrome	anaerobic respiration
14	Z4696	0.0676309	yheA
14	Z5725	-0.0658631	dcuB	anaerobic C4-dicarboxylate transporter DcuB	carbon compounds
14	Z1394	-0.065126	hyaF	protein HyaF	aerobic respiration
14	Z4348	-0.0650787	hybC	hydrogenase 2 large subunit	anaerobic respiration
14	Z4423	0.0649977	yqjH	NADPH-dependent ferric-chelate reductase	Fe aquisition
14	Z4385	0.0634856
14	Z5497	-0.0626072	katG	catalase/hydroperoxidase HPI	detoxification
14	Z1391	-0.0624729	hyaC	hydrogenase 1 cytochrome <i>b</i> subunit	aerobic respiration
14	Z4346	-0.0623784	hybE	hydrogenase 2-specific chaperone	chaperoning, repair (refolding)
14	Z0163	0.0622788	fhuD	iron(III) hydroxamate ABC transporter periplasmic binding protein	ABC superfamily, periplasmic binding component
14	Z4351	-0.0615944	hybO	hydrogenase 2 small subunit	anaerobic respiration
14	Z2001	-0.0612622	narG	nitrate reductase A subunit &alpha;	anaerobic respiration
14	Z1392	-0.0607105	hyaD	putative hydrogenase 1 maturation protease HyaD	aerobic respiration
14	Z4359	0.0606931	exbB	Ton complex subunit ExbB	Ion-gradient-driven energizers
14	Z1390	-0.0598054	hyaB	hydrogenase 1 large subunit	aerobic respiration
14	Z5672	-0.0594819	nrfD	putative menaquinol-cytochrome <i>c</i> reductase subunit NrfD	anaerobic respiration
14	Z5671	-0.0591955	nrfC	putative menaquinol-cytochrome <i>c</i> reductase 4Fe-4S subunit	anaerobic respiration
14	Z5310	-0.0587017	tRNA-His
14	Z0732	0.0585635	fepD	ferric enterobactin ABC transporter membrane subunit FebD	ABC superfamily, membrane component
14	Z1944	-0.0583356	hlyE	hemolysin E	cell killing
14	Z4764	0.0575544	feoB	Fe<sup>2+</sup> transporter FeoB	Transporters of Unknown Classification
14	Z0738	0.0572868	entA	2,3-dihydro-2,3-dihydroxybenzoate dehydrogenase	enterochelin (enterobactin)
14	Z3469	0.0566636	yojI	ABC transporter family protein / microcin J25 efflux protein	ABC superfamily, ATP binding and membrane component
14	Z2236	-0.0565048	fdnG	formate dehydrogenase N subunit &alpha;	anaerobic respiration
14	Z4358	0.0564615	exbD	Ton complex subunit ExbD	Ion-gradient-driven energizers
14	Z2579	-0.0557088	ynfH	putative menaquinol dehydrogenase	metabolism of other compounds
14	Z5724	-0.05475	fumB	fumarase B	TCA cycle
14	Z4347	-0.0545106	hybD	hydrogenase 2 maturation protease	anaerobic respiration
14	Z5285	0.0545038	ilvC	ketol-acid reductoisomerase (NADP<sup>+</sup>)	isoleucine/valine
14	Z1389	-0.0537418	hyaA	hydrogenase 1 small subunit	aerobic respiration
14	Z4415	-0.0528708	ttdB	L(+)-tartrate dehydratase subunit &beta;	fermentation
14	Z1393	-0.0510682	hyaE	putative HyaA chaperone	aerobic respiration
14	Z3411	0.0504147	cirA	iron-catecholate outer membrane transporter CirA	Transporters of Unknown Classification
14	Z2000	-0.0501717	narK	nitrate:nitrite antiporter NarK	nitrogen metabolism
14	Z3279	-0.0501434	yehD	putative fimbrial protein YehD	pilus
14	Z4463	0.0501389	cyuP	cysteine detoxification protein CyuP	Porters (Uni-, Sym- and Antiporters)
14	Z2839	0.0496221	yeaR	DUF1971 domain-containing protein YeaR
14	Z2844	0.0490853	yeaV	putative transporter YeaV	Porters (Uni-, Sym- and Antiporters)
14	Z5669	-0.0478913	nrfA	cytochrome <i>c</i><sub>552</sub> nitrite reductase	anaerobic respiration
16	Z3062	0.216487	hiuH	hydroxyisourate hydrolase / transthyretin-related protein
16	Z3063	0.182721	msrP	protein-L-methionine sulfoxide reductase catalytic subunit MsrP	other (mechanical, nutritional, oxidative stress)
16	Z2053	0.146914	Paa
16	Z3064	0.0816981	msrQ	protein-L-methionine sulfoxide reductase heme-binding subunit MsrQ	other (mechanical, nutritional, oxidative stress)
16	Z5735	0.0800307	cadB	lysine:cadaverine antiporter	Porters (Uni-, Sym- and Antiporters)
16	Z3175	-0.0768778	yeeE	inner membrane protein YeeE	Putative uncharacterized transport protein
16	Z2054	0.0742254
16	Z4060	-0.0740921	cysD	sulfate adenylyltransferase subunit 2	sulfur metabolism
16	Z2055	0.0720135
16	Z3061	0.0708026	hprR	phosphorylated DNA-binding transcriptional dual regulator HprR	Transcription related
73	Z0737	0.110644	entB		enterochelin (enterobactin)
47	Z4073	-0.111136	cysI	sulfite reductase, hemoprotein subunit	sulfur metabolism
27	Z0756	0.135706	citT	citrate:succinate antiporter	carbon compounds
73	Z0736	0.105471	entE		enterochelin (enterobactin)
47	Z2236	0.109612	fdnG	formate dehydrogenase N subunit &alpha;	anaerobic respiration
73	Z2213	0.101366	yddB		Putative uncharacterized transport protein
47	Z2235	0.105175	fdnH	formate dehydrogenase N subunit &beta;	anaerobic respiration
73	Z3976	0.100111	nrdI		posttranslational modification
27	Z0759	0.131253	citF	citrate lyase &alpha; subunit
73	Z0738	0.100032	entA		enterochelin (enterobactin)
57	Z3065	0.14519	zinT	metal-binding protein ZinT	adaptations
47	Z3459	0.0973555	napC	periplasmic nitrate reductase cytochrome c protein	anaerobic respiration
73	Z2678	-0.096984	sodB		detoxification
47	Z3464	0.0965357	napD	NapA signal peptide-binding chaperone NapD	chaperoning, repair (refolding)
73	Z5968	0.0885915	fhuF		Fe aquisition
74	Z2546	0.125171	trpE_1
27	Z3498	0.117418	glpT	<i>sn</i>-glycerol 3-phosphate:phosphate antiporter	aerobic respiration
47	Z5669	0.0947063	nrfA	cytochrome <i>c</i><sub>552</sub> nitrite reductase	anaerobic respiration
73	Z0735	0.0874037	entC		enterochelin (enterobactin)
37	Z4198	0.122563	unknown-TF-52
73	Z0739	0.0855842	ybdB		enterochelin (enterobactin)
17	Z2215	0.124196	gadB	glutamate decarboxylase B	pH
47	Z4727	0.0947055	nirD	nitrite reductase (NADH) small subunit	nitrogen metabolism
73	Z2214	0.0825011	pqqL
73	Z0877	-0.0822569	sdhA		TCA cycle
27	Z3499	0.113642	glpA	anaerobic glycerol-3-phosphate dehydrogenase subunit A	anaerobic respiration
73	Z0878	-0.0813909	sdhB		TCA cycle
47	Z3458	0.0922673	ccmA	cytochrome <i>c</i> maturation protein A	cytochromes
74	Z3181	0.121165	hisG		histidine
37	Z4173	0.119861	ygeH	putative transcriptional regulator YgeH	transcriptional level
73	Z4029	0.079533	hycE		fermentation
17	Z4930	0.121227	gadA	glutamate decarboxylase A	pH
73	Z1025	0.0789565	ybiX
47	Z3456	0.0908839	ccmC	cytochrome <i>c</i> maturation protein C	cytochromes
73	Z5967	0.0766091	bglJ		carbon compounds
73	Z3658	0.0765987			Porters (Uni-, Sym- and Antiporters)
27	Z5734	0.109843	cadA	lysine decarboxylase 1	pH
57	Z0364	0.124141	ykgM	50S ribosomal subunit protein L31B	ribosomal proteins
73	Z5436	-0.0764237	fdoG		anaerobic respiration
47	Z3690	-0.0877213	cysP	thiosulfate/sulfate ABC transporter periplasmic binding protein CysP	sulfur metabolism
74	Z5285	0.11687	ilvC		isoleucine/valine
73	Z0876	-0.0763237	sdhD		TCA cycle
37	Z4185	0.113723
73	Z2212	0.0759035	yddA		ABC superfamily, ATP binding and membrane component
17	Z2216	0.118921	gadC	L-glutamate:4-aminobutyrate antiporter	Porters (Uni-, Sym- and Antiporters)
47	Z5670	0.0863141	nrfB	periplasmic nitrite reductase penta-heme <i>c</i>-type cytochrome	anaerobic respiration
73	Z3798	0.0755157	iscR		Transcription related
27	Z5632	0.107341	malE	maltose ABC transporter periplasmic binding protein	ABC superfamily, periplasmic binding component
73	Z0725	0.0753907	fes		incorporation of metal ions
47	Z2234	0.0849991	fdnI	formate dehydrogenase N subunit &gamma;	anaerobic respiration
73	Z3545	-0.0738855	nuoC		aerobic respiration
37	Z4190	0.0992764
74	Z2548	0.113167	trpD		tryptophan
73	Z0433	-0.0737015	codA		nucleotide and nucleoside conversions
47	Z2577	-0.0831279	ynfG	putative oxidoreductase YnfG	metabolism of other compounds
73	Z3542	-0.0717715	nuoG		aerobic respiration
72	Z4293	0.122077	yqgE
17	Z3260	0.102217		fructose-bisphosphate aldolase class I	glycolysis
73	Z3543	-0.0699245	nuoF		aerobic respiration
37	Z4189	0.0992306
27	Z4786	0.106494	glpD	aerobic glycerol 3-phosphate dehydrogenase	aerobic respiration
73	Z3411	0.0697477	cirA		Transporters of Unknown Classification
47	Z4074	-0.081934	cysJ	sulfite reductase, flavoprotein subunit	sulfur metabolism
18	Z4637	0.10463	rrlD
18	Z3976	-0.104031	nrdI	dimanganese-tyrosyl radical cofactor maintenance flavodoxin NrdI	posttranslational modification
18	Z2368	-0.100335
18	Z2976	-0.0899179
18	Z3073	0.0856497
18	Z3251	-0.0726031		uncharacterized protein YegR
18	Z2089	-0.0718703
18	Z1386	0.0716387
18	Z1327	-0.070719
18	Z1331	0.0702658
18	Z5794	-0.0693004	aidB	putative acyl-CoA dehydrogenase AidB	repressor
57	Z3066	0.0984218	unknown
73	Z0512	-0.0689294	tsx		nucleotide and nucleoside conversions
73	Z5953	0.0689185	yjiY		Porters (Uni-, Sym- and Antiporters)
74	Z2547	0.100873	trpE_2
17	Z1105	0.0982194	poxB	pyruvate oxidase	carbon compounds
47	Z2004	0.0816689	narI	nitrate reductase A subunit &gamma;	anaerobic respiration
37	Z4168	0.0956329	yqeJ	protein YqeJ
73	Z3546	-0.0682072	nuoB		aerobic respiration
73	Z4696	0.0678852	yheA
27	Z5634	0.0966539	lamB	maltose outer membrane channel / phage lambda receptor protein	Beta barrel porins (The Outer Membrane Porin (OMP) Functional Superfamily)
47	Z2003	0.080257	narJ	nitrate reductase 1 molybdenum cofactor assembly chaperone	anaerobic respiration
73	Z3781	-0.067769	ndk		purine ribonucleotide biosynthesis
17	Z2761	0.0981565	katE	catalase HPII	detoxification
37	Z4197	0.0945368
67	Z4689	0.0971948	rplW	50S ribosomal subunit protein L23	translation
74	Z3182	0.097566	hisD		histidine
73	Z0432	-0.0668667	codB		nucleotide and nucleoside conversions
73	Z5856	-0.0665966	pyrB		pyrimidine ribonucleotide biosynthesis
47	Z2002	0.079961	narH	nitrate reductase A subunit &beta;	anaerobic respiration
73	Z3138	0.0654377	shiA		chorismate
37	Z4182	0.092851
17	Z4922	0.0861667	hdeA	periplasmic acid stress chaperone HdeA	defense/survival
27	Z5250	0.08918	rbsA	ribose ABC transporter ATP binding subunit	carbon compounds
67	Z4691	0.0946373	rplC	50S ribosomal subunit protein L3	translation
74	Z4829	0.0933364	livK		leucine
73	Z3544	-0.0651811	nuoE		aerobic respiration
47	Z4072	-0.0798793	cysH	phosphoadenosine phosphosulfate reductase	sulfur metabolism
17	Z1243	0.085913	ycaC	putative hydrolase YcaC	metabolism
73	Z3536	-0.0648427	nuoM		aerobic respiration
37	Z4181	0.090489
27	Z3426	0.0875082	fruK	1-phosphofructokinase	energy metabolism, carbon
73	Z3539	-0.0646655	nuoJ		aerobic respiration
67	Z4692	0.0921097	rpsJ	30S ribosomal subunit protein S10	translation
74	Z0082	0.0878618	leuB		leucine
17	Z4921	0.0833843	hdeB	periplasmic acid stress chaperone HdeB	pH
73	Z5971	0.064429	tRNA-Leu
47	Z3454	0.079106	ccmE	periplasmic heme chaperone	cytochromes
73	Z2960	-0.0636118	ftn		Fe aquisition
17	Z3720	0.0825523	talA	transaldolase A	non-oxidative branch, pentose pathway
27	Z5249	0.085619	rbsD	D-ribose pyranase	carbon compounds
37	Z4176	0.0889709	ygeK
74	Z0081	0.0877883	leuC		leucine
67	Z4690	0.0909979	rplD	50S ribosomal subunit protein L4	translation
73	Z3540	-0.0631708	nuoI		aerobic respiration
17	Z3721	0.0819613	tktB	transketolase 2	carbon compounds
47	Z3453	0.0783	ccmF	holocytochrome <I>c</I> synthase CcmF component	cytochromes
72	Z5633	-0.111464	malK		carbon compounds
73	Z0925	0.0622727	gpmA		glycolysis
77	Z1408	0.142857	ymcE
27	Z5720	0.0843617	melR	DNA-binding transcriptional dual regulator MelR	carbon compounds
74	Z5351	0.0860468	metE		methionine
73	Z4031	0.060849	hycC		fermentation
37	Z4167	0.0886862	yqeI	putative transcriptional regulator YqeI
17	Z2304	0.0785243	gapC	glyceraldehyde-3-phosphate dehydrogenase A	glycolysis
67	Z4688	0.087473	rplB	50S ribosomal subunit protein L2	translation
73	Z3547	-0.0608257	nuoA		aerobic respiration
18	Z5202	0.0688468	tnaL	<i>tnaAB</i> operon leader peptide	amino acids
18	Z4013	0.0683366	gutM	DNA-binding transcriptional activator GutM	carbon compounds
18	Z2463	-0.0674049	ycjV	putative ABC transporter ATP-binding protein YcjV	ABC superfamily ATP binding cytoplasmic component
18	Z3936	-0.0645447	tra8_3
18	Z0876	-0.0640587	sdhD	succinate:quinone oxidoreductase, membrane protein SdhD	TCA cycle
18	Z4019	-0.0631744	ygbD	NADH:flavorubredoxin reductase	electron carriers
18	Z0947	0.0631156
18	Z2759	0.0626592	ydjO	protein YdjO
18	Z6081	-0.0613635	xisP
18	Z2968	-0.0607739
18	Z5163	-0.060314
18	Z1709	0.0599766	flgM	anti-sigma factor for FliA (&sigma;<sup>28</sup>)	Transcription related
18	Z4202	-0.0598401	tRNA-Gly
18	Z_L7051	-0.0598098
18	Z0695	-0.0597719	tRNA-Arg
18	Z2967	0.0584767
18	Z4770	-0.0584731	gntT	high-affinity gluconate transporter	Porters (Uni-, Sym- and Antiporters)
18	Z1218	-0.0582222	unknown
18	Z4950	0.0581243	bcsQ
18	Z5503	0.0569278	yijI
18	Z4494	0.0568313	agaD	galactosamine-specific PTS enzyme IID component	Phosphotransferase Systems (PEP-dependent PTS)
18	Z0263	-0.0565598	unknown
18	Z1532	-0.0564802
18	Z3828	0.0550823	hmpA	nitric oxide dioxygenase
18	Z0659	0.0550558	allA	ureidoglycolate lyase	allantoin assimilation
18	Z1896	0.0550162
18	Z5529	-0.054628
18	Z0265	-0.0543583	unknown
18	Z3039	-0.0543251	fliQ	flagellar biosynthesis protein FliQ	glycoprotein
18	Z4805	-0.054304	gntK	D-gluconate kinase, thermostable	misc. glucose metabolism
18	Z3849	-0.0542525
18	Z1901	-0.0540775
18	Z5117	-0.0539871
18	Z3661	0.0539818	tRNA-Ala
18	Z5118	0.0539412
18	Z1976	0.0537817	ychH	stress-induced protein	other (mechanical, nutritional, oxidative stress)
18	Z3024	-0.0527355
18	Z2462	0.0525776	ompG	outer membrane porin G	Beta barrel porins (The Outer Membrane Porin (OMP) Functional Superfamily)
18	Z4207	-0.0522359		putative xanthine dehydrogenase iron-sulfur-binding subunit XdhC	nucleotides
18	Z5665	0.0518944	yjcF	pentapeptide repeat-containing protein YjcF
18	Z1462	-0.0518936	tRNA-Arg
18	Z0302	-0.0517642	phoE	outer membrane porin PhoE	Beta barrel porins (The Outer Membrane Porin (OMP) Functional Superfamily)
18	Z0271	-0.0515515
18	Z_L7096	-0.0514889
18	Z6077	-0.0513649	unknown
18	Z6023	-0.0510368
18	Z5138	-0.0500888
18	Z1827	-0.0497007
18	Z_L7021	0.0496865
18	Z2828	0.0493303		protein YoaI
18	Z3713	0.0485801	eutM	putative ethanolamine catabolic microcompartment shell protein EutM	cell structure
8	Z5251	-0.0829392	rbsC	ribose ABC transporter membrane subunit	carbon compounds
18	Z2256	-0.0484767	unknown
8	Z5253	-0.0491288	rbsK	ribokinase	carbon compounds
18	Z1799	-0.0481863
18	Z3346	0.0480982
18	Z_L7025	0.0478986
18	Z1856	0.0472271
18	Z0153	-0.0472259	folK	2-amino-4-hydroxy-6-hydroxymethyldihydropteridine diphosphokinase	folic acid
8	Z5718	-0.055037	adiY	DNA-binding transcriptional activator AdiY	Transcription related
8	Z_L7052	-0.0563453
19	Z1675	0.154303	csgB	curlin, minor subunit	glycoprotein
19	Z1190	0.136587
19	Z1676	0.121593	csgA	curlin, major subunit	fimbri, pili
19	Z1671	0.105552	csgF	curli assembly component CsgF	fimbri, pili
19	Z1672	0.104636	csgE	curli assembly component CsgE	Accessory Factors Involved in Transport
19	Z4475	0.102357	rnpB
19	Z0481	0.0873008	yaiC	diguanylate cyclase DgcC
19	Z1670	0.0828674	csgG	curli secretion channel	Channel-type Transporters
19	Z1673	0.0797532	csgD	DNA-binding transcriptional dual regulator CsgD	Transcription related
19	Z1677	0.0781691	csgC	curlin chaperone	fimbri, pili
20	Z_L7031	0.0868643	stcE
20	Z_L7032	0.051785	etpC
20	Z0395	0.0709049	ipbA
20	Z0955	0.12219	lpxR
20	Z5100	0.122146	espF
20	Z5102	0.133204	escG
20	Z5103	0.0880243	escF
20	Z5104	0.156699	cesD(2)
20	Z5105	0.179799	espB
20	Z5106	0.202342	espD
20	Z5107	0.224695	espA
20	Z5108	0.196247	sepL
20	Z5109	0.161691	escD
20	Z5110	0.185658	eae
20	Z5111	0.181693
20	Z5112	0.148949	tir
20	Z5113	0.153805
20	Z5114	0.140171
20	Z5115	0.136082
20	Z5116	0.126957	sepQ
20	Z5117	0.0785794
20	Z5118	0.09651
20	Z5119	0.115931	escN
20	Z5120	0.142872	escV
20	Z5121	0.106197
20	Z5122	0.163341	sepZ
20	Z5123	0.148271
20	Z5124	0.148488	escJ
20	Z5125	0.132935
20	Z5126	0.157044	escC
20	Z5127	0.129416	cesD
20	Z5128	0.13023	grlA
20	Z5129	0.110591	grlR
20	Z5131	0.0593063
20	Z5132	0.0576863	escU
20	Z5133	0.0668092	escT
20	Z5135	0.0602482	escR
20	Z5136	0.0926929
20	Z5137	0.0951408
20	Z5138	0.0696368
20	Z5140	0.0692324	ler
20	Z5142	0.0969884
20	Z5143	0.0711316
20	Z6024	0.12715	nleA
22	Z4637	0.307123	rrlD
22	Z0219	-0.164998	rrlH
22	Z5589	0.151183	rrlE
22	Z5259	-0.0986651	rrsC
22	Z5264	-0.0842658	rrlC
22	Z3882	-0.081501	rrsG
24	Z0428	0.0685667	prpC	2-methylcitrate synthase	carbon compounds
24	Z0429	0.0702499	prpD	2-methylcitrate dehydratase	carbon compounds
24	Z0430	0.0537991	prpE	propionyl-CoA synthetase	fatty acids
24	Z0531	0.0814915	cyoE	heme O synthase	aerobic respiration
24	Z0532	0.0575186	cyoD	cytochrome <i>bo</i><sub>3</sub> ubiquinol oxidase subunit 4	aerobic respiration
24	Z0533	0.065033	cyoC	cytochrome <i>bo</i><sub>3</sub> ubiquinol oxidase subunit 3	aerobic respiration
24	Z0883	0.0585194	sucD	succinyl-CoA synthetase subunit &alpha;	TCA cycle
24	Z2003	-0.0651567	narJ	nitrate reductase 1 molybdenum cofactor assembly chaperone	anaerobic respiration
24	Z2187	0.0631802	lsrG	(4<i>S</i>)-4-hydroxy-5-phosphonooxypentane-2,3-dione isomerase	information transfer
24	Z2188	0.0590084	yneB	3-hydroxy-2,4-pentadione 5-phosphate thiolase	regulation
24	Z2189	0.0779444		Autoinducer-2 ABC transporter periplasmic binding protein	ABC superfamily, periplasmic binding component
24	Z2200	0.0720342	unknown
24	Z2486	0.0714255	puuE	4-aminobutyrate aminotransferase PuuE	amines
24	Z2487	0.0986761	puuB	&gamma;-glutamylputrescine oxidase	amines
24	Z2488	0.0885076	puuC	&gamma;-glutamyl-&gamma;-aminobutyraldehyde dehydrogenase	amines
24	Z2491	0.0593258	puuA	glutamate-putrescine ligase	amines
24	Z2776	0.0592663	astE	succinylglutamate desuccinylase	amino acids
24	Z2777	0.0652844	astB	<i>N</i>-succinylarginine dihydrolase	amino acids
24	Z2845	0.0634305	yeaW	carnitine monooxygenase subunit YeaW
24	Z3499	-0.0697644	glpA	anaerobic glycerol-3-phosphate dehydrogenase subunit A	anaerobic respiration
24	Z4241	0.0593922	gcvH	lipoyl-GcvH-protein	amino acids
24	Z4910	-0.0666691	chuS
24	Z4911	-0.0786341	chuA
24	Z4913	-0.0664528	chuT
24	Z4915	-0.0597349	chuX
24	Z4981	-0.0588628	cspA	cold shock protein CspA	Transcription related
24	Z5434	0.0610118	fdoI	formate dehydrogenase O subunit &gamma;	anaerobic respiration
24	Z5435	0.0619059	fdoH	formate dehydrogenase O subunit &beta;	anaerobic respiration
24	Z5601	0.0600946	aceA	isocitrate lyase	glyoxylate bypass
24	Z5666	0.0607492	yjcG	acetate/glycolate:cation symporter	Porters (Uni-, Sym- and Antiporters)
24	Z5667	0.0589961	yjcH	DUF485 domain-containing inner membrane protein YjcH
25	Z2293	0.141333	phatom gene
25	Z5203	-0.133185	tnaA	tryptophanase	amino acids
25	Z_L7101	0.0960854	flmB
25	Z3131	0.0946844	tRNA-Ser
25	Z1096	0.0870302
25	Z1342	-0.0728913
25	Z1490	-0.0742783
25	Z3180	-0.076911	hisL	<i>his</i> operon leader peptide	histidine
25	Z0111	0.0688514	yacG	DNA gyrase inhibitor YacG	inhibition / activation of enzymes
25	Z4656	0.0670467	smf
25	Z4418	-0.0653796	rpsU	30S ribosomal subunit protein S21	translation
25	Z2375	-0.0636373
25	Z2034	-0.0616036	ompW	outer membrane protein W	Beta barrel porins (The Outer Membrane Porin (OMP) Functional Superfamily)
25	Z1987	-0.0606704
25	Z3997	0.0602038	tRNA-Ser
25	Z3910	-0.0587827	bamE	outer membrane protein assembly factor BamE	membrane
25	Z4286	0.0574912	yqgD	DUF2684 domain-containing protein YqgD
25	Z3117	-0.0661661	unknown
25	Z5810	0.0571702	priB	primosomal replication protein N	DNA replication
25	Z1976	-0.0563255	ychH	stress-induced protein	other (mechanical, nutritional, oxidative stress)
25	Z2705	-0.0555964	lpp	murein lipoprotein	murein (peptidoglycan)
25	Z5098	-0.058551
25	Z6023	-0.0596417
25	Z6055	-0.060807
26	Z0567	0.145211	ffs
26	Z_L7101	0.123883	flmB
26	Z4248	0.121471	ssrS
26	Z5278	0.102775	ilvL	<i>ilvXGMEDA</i> operon leader peptide	isoleucine/valine
26	Z3180	0.0962322	hisL	<i>his</i> operon leader peptide	histidine
26	Z3997	0.0956068	tRNA-Ser
26	Z2063	0.0949728	unknown
26	Z4202	0.0948369	tRNA-Gly
26	Z6078	0.0939532
26	Z5166	0.0915413	ivbL	<i>ilvBN</i> operon leader peptide	isoleucine/valine
26	Z0094	0.0849032	ftsI	peptidoglycan DD-transpeptidase FtsI	murein (peptidoglycan)
26	Z4633	0.084748	rrfF
26	Z0001	0.083963	thrL
26	Z3661	0.0836911	tRNA-Ala
26	Z5399	0.0825651	spf
26	Z1790	0.0809905	tRNA-Ile
26	Z3667	0.0809028	tRNA-Val
26	Z2997	0.079508	tRNA-Leu
26	Z2061	0.0778805	tRNA-Ile
26	Z0242	0.0763951	tRNA-Asp
26	Z0084	0.0744748	leuL	<i>leu</i> operon leader peptide	leucine
26	Z5401	0.0689971
26	Z5060	0.0638584	rpmG	50S ribosomal subunit protein L33	translation
26	Z5738	0.0637015	tRNA-Phe
26	Z5202	0.0633721	tnaL	<i>tnaAB</i> operon leader peptide	amino acids
26	Z0820	0.062445	tRNA-Met
17	Z2950	0.0772602	otsB	trehalose-6-phosphate phosphatase	misc. glucose metabolism
47	Z2576	-0.0777522	ynfF	putative selenate reductase YnfF	metabolism of other compounds
73	Z4241	0.0607762	gcvH		amino acids
74	Z4825	0.0847534	livG		amino acids
27	Z3501	0.0834054	glpC	anaerobic glycerol-3-phosphate dehydrogenase subunit C	anaerobic respiration
17	Z0606	0.077173	ybaS	glutaminase 1	metabolism
37	Z4180	0.0881495
73	Z0875	-0.0606623	sdhC		TCA cycle
67	Z4687	0.0803877	rpsS	30S ribosomal subunit protein S19	translation
73	Z3541	-0.0603223	nuoH		aerobic respiration
17	Z2823	0.0759181	yeaG	protein kinase YeaG	posttranslational modification
57	Z5878	-0.0920237	unknown
74	Z4936	0.0821436	yhjE		Porters (Uni-, Sym- and Antiporters)
47	Z2001	0.0761021	narG	nitrate reductase A subunit &alpha;	anaerobic respiration
27	Z3427	0.0812901	fruB	FruB - his299 phosphorylated	carbon compounds
67	Z5810	0.077884	priB	primosomal replication protein N	DNA replication
73	Z5668	-0.0602004	acs		carbon compounds
17	Z4908	0.0759166	slp	starvation lipoprotein	starvation
37	Z3945	0.0870747	unknown
73	Z3760	-0.0593683	uraA		Porters (Uni-, Sym- and Antiporters)
67	Z4685	0.0769939	rpsC	30S ribosomal subunit protein S3	translation
74	Z3183	0.0803695	hisC		histidine
17	Z1422	0.0745532	yccJ	PF13993 family protein YccJ
73	Z5847	0.0586667	nrdG		posttranslational modification
27	Z2861	0.0796643	manY	mannose-specific PTS enzyme IIC component	carbon compounds
47	Z3689	-0.0752002	cysU	sulfate/thiosulfate ABC transporter inner membrane subunit CysU	sulfur metabolism
67	Z4686	0.0769155	rplV	50S ribosomal subunit protein L22	translation
17	Z1423	0.073073	wrbA	NAD(P)H:quinone oxidoreductase
73	Z4240	0.0577521	gcvP		amino acids
74	Z4059	0.0781852	cysN		sulfur metabolism
37	Z5160	0.0836668
17	Z4926	0.0720648	mdtE	multidrug efflux pump membrane fusion protein MdtE	Accessory Factors Involved in Transport
73	Z3427	-0.0576459	fruB		carbon compounds
67	Z4675	0.075799	rplF	50S ribosomal subunit protein L6	translation
27	Z2860	0.0782531	manX	mannose-specific PTS enzyme IIAB component	carbon compounds
17	Z1395	0.0694207	appC	cytochrome <i>bd</i>-II ubiquinol oxidase subunit I	electron acceptors
74	Z4060	0.0733478	cysD		sulfur metabolism
73	Z3538	-0.0575293	nuoK		aerobic respiration
47	Z2575	-0.0749043	ynfE	putative selenate reductase YnfE	metabolism of other compounds
67	Z4683	0.0746254	rpmC	50S ribosomal subunit protein L29	translation
17	Z1686	0.0692871	msyB	acidic protein MsyB
73	Z4522	-0.0570422	mtr		tryptophan
74	Z0125	0.0719814	aceF		carbon compounds
37	Z4196	0.0823115
27	Z3425	0.0781242	fruA	fructose-specific PTS multiphosphoryl transfer protein FruA	carbon compounds
17	Z2753	0.0691594		putative endoribonuclease YdiZ
72	Z5203	-0.0929586	tnaA		amino acids
67	Z4676	0.0741297	rpsH	30S ribosomal subunit protein S8	translation
73	Z4242	0.0570322	gcvT		amino acids
74	Z3862	0.0708507	grcA		anaerobic respiration
17	Z0607	0.0683678	ybaT	putative transporter YbaT	Putative uncharacterized transport protein
73	Z4834	-0.0567695	livJ		isoleucine/valine
47	Z1998	0.0731644	narX	sensor histidine kinase NarX	anaerobic respiration
67	Z4666	0.073888	rpsD	30S ribosomal subunit protein S4	translation
74	Z0122	0.0695718	aroP		phenylalanine
17	Z3526	0.0672474	elaB	tail-anchored inner membrane protein ElaB
27	Z0359	0.0774131	ecpB	putative fimbrial chaperone EcpB	chaperoning, repair (refolding)
37	Z4200	0.08157	ygeP
73	Z1240	-0.0556125	dmsA		anaerobic respiration
74	Z2549	0.0691761	trpC		tryptophan
17	Z3972	0.0660357	ygaM	DUF883 domain-containing protein YgaM
67	Z4698	0.073813	fusA	elongation factor G	translation
73	Z5435	-0.0552689	fdoH		anaerobic respiration
17	Z1390	0.0649466	hyaB	hydrogenase 1 large subunit	aerobic respiration
74	Z0124	0.0689606	aceE		carbon compounds
17	Z2824	0.064491	yeaH	DUF444 domain-containing protein YeaH
28	Z5516	0.137063	argC	N-acetylglutamylphosphate reductase	arginine
28	Z1090	0.134779	artJ	L-arginine ABC transporter periplasmic binding protein	arginine
28	Z5866	0.121211	argI	ornithine carbamoyltransferase ArgI	arginine
28	Z5517	0.110238	argB	acetylglutamate kinase	arginine
28	Z4534	0.103341	argG	argininosuccinate synthetase	arginine
28	Z1089	0.102297
28	Z4135	0.0952132	argA	N-acetylglutamate synthase	arginine
28	Z5518	0.09347	argH	argininosuccinate lyase	arginine
28	Z0037	0.0781314	carA	carbamoyl phosphate synthetase subunit &alpha;	arginine
31	Z0712	0.156754	cusF	copper/silver export system periplasmic binding protein	transport
31	Z0713	0.154621	cusB	copper/silver export system membrane fusion protein	Accessory Factors Involved in Transport
31	Z0714	0.145813	cusA	copper/silver export system RND permease	Porters (Uni-, Sym- and Antiporters)
31	Z0711	0.117893	cusC	copper/silver export system outer membrane channel	membrane
31	Z3892	-0.10252	tyrA	fused chorismate mutase/prephenate dehydrogenase	phenylalanine
31	Z0708	0.0902163	cusS	CusS-<i>N</i>-phospho-L-histidine	posttranslational modification
31	Z3893	-0.0828477	aroF	3-deoxy-7-phosphoheptulonate synthase, Tyr-sensitive	chorismate
31	Z0562	0.0798964	glnK	uridylyl-[protein PII-2]	nitrogen metabolism
31	Z4135	0.0752148	argA	N-acetylglutamate synthase	arginine
31	Z0563	0.074069	amtB	ammonium transporter	Porters (Uni-, Sym- and Antiporters)
31	Z0709	0.0701545	cusR	P<SUP>asp</SUP> DNA-binding transcriptional activator CusR	Transcription related
32	Z1121	0.0765012	unknown
32	Z1126	0.069938	unknown
32	Z1129	0.0712217	unknown
32	Z1131	0.0533997	unknown
32	Z1140	0.0878554	unknown
32	Z1155	0.0883961	unknown
32	Z1161	0.060076	unknown
32	Z1178	0.0780479	unknown
32	Z1202	0.0617203	unknown
32	Z1203	0.0744693	unknown
32	Z1211	0.0538858	unknown
32	Z1212	0.0843176	unknown
32	Z1471	0.0597538
32	Z1559	0.0679542
32	Z1560	0.0819654
32	Z1565	0.0839627
32	Z1568	0.0724836
32	Z1570	0.065339
32	Z1579	0.0802705
32	Z1584	0.0570655	ureC_2
32	Z1594	0.055866
32	Z1600	0.0599437
32	Z1617	0.0794187
32	Z1621	0.0610368
32	Z1642	0.0620007	unknown
32	Z1643	0.0569799
32	Z1650	0.0534184
32	Z1651	0.0945028	flu
32	Z1782	0.0777663
32	Z1916	0.0757216
32	Z2364	0.0722392
32	Z3400	0.05919	yeiS	DUF2542 domain-containing protein YeiS
32	Z3626	-0.0798484	unknown-TF-48
34	Z2309	0.0942825	unknown
34	Z4282	0.0870266	unknown
34	Z4312	-0.0865217	tRNA-Phe
34	Z5966	0.078033	yjjQ	DNA-binding transcriptional repressor YjjQ
34	Z5589	0.0701973	rrlE
34	Z2380	0.0685315	tRNA-Arg
34	Z2989	0.0666863	unknown
34	Z0219	-0.0666769	rrlH
34	Z2224	0.0655831	unknown	putative D,D-dipeptide ABC transporter membrane subunit DdpB	ABC superfamily, membrane component
34	Z2209	-0.064166	ydeO	DNA-binding transcriptional dual regulator YdeO	Transcription related
34	Z2235	0.0629905	fdnH	formate dehydrogenase N subunit &beta;	anaerobic respiration
34	Z3389	0.0610445	dusC	tRNA-dihydrouridine<sup>16</sup> synthase	RNA modification
34	Z0688	-0.0605599	sfmC	putative fimbrial chaperone SfmC	chaperoning, repair (refolding)
36	Z3626	0.230095	unknown-TF-48
36	Z4042	0.0805898	unknown
36	Z3993	0.0783628	tRNA-Arg
36	Z2734	0.0664345	ydiE	PF10636 family protein YdiE
36	Z2165	0.0661337	unknown
36	Z2692	0.0660443	tRNA-Val
36	Z0313	-0.0645931
36	Z3079	0.059698
36	Z5770	0.0589871	tRNA-Gly
36	Z5942	0.058945	yjiS	DUF1127 domain-containing protein YjiS
36	Z3179	0.0584895
36	Z4684	0.0582221	rplP	50S ribosomal subunit protein L16	translation
36	Z1884	0.0578716
73	Z5848	0.0546753	nrdD		2'-deoxyribonucleotide metabolism
47	Z3687	-0.0714706	cysA	sulfate/thiosulfate ABC transporter ATP binding subunit	sulfur metabolism
27	Z0048	0.0772575	fixB	putative electron transfer flavoprotein FixB	energy production/transport
67	Z4678	0.0735633	rplE	50S ribosomal subunit protein L5	translation
74	Z4577	0.068231	gltD		glutamate
37	Z4191	0.0811591
37	Z0331	0.0557863
17	Z2230	0.0640654	rpsV	30S ribosomal subunit protein S22	translation
73	Z4028	0.054395	hycF		fermentation
37	Z1871	0.053895
57	Z5886	-0.0812086	unknown
17	Z2162	0.0640095	ydeI	BOF family protein YdeI	other (mechanical, nutritional, oxidative stress)
74	Z4826	0.0682072	livM		isoleucine/valine
67	Z4667	0.0730548	rpsK	30S ribosomal subunit protein S11	translation
73	Z1062	-0.0539359			information transfer
17	Z3043	0.0638966	unknown	stress-induced protein	pH
74	Z4827	0.0670257	livH		isoleucine/valine
27	Z5957	0.076905	lgoR	putative DNA-binding transcriptional regulator LgoR	transcriptional level
47	Z2034	-0.0702758	ompW	outer membrane protein W	Beta barrel porins (The Outer Membrane Porin (OMP) Functional Superfamily)
17	Z0858	0.0638303	ybgA	DUF1722 domain-containing protein YbgA
73	Z3537	-0.0529117	nuoL		aerobic respiration
37	Z4195	0.0797718
67	Z4665	0.0722663	rpoA	RNA polymerase subunit &alpha;	Transcription related
74	Z0930	0.0666521	modF
17	Z0425	0.0631599	yahO	DUF1471 domain-containing protein YahO
73	Z0163	0.0528748	fhuD		ABC superfamily, periplasmic binding component
17	Z2001	0.0631155	narG	nitrate reductase A subunit &alpha;	anaerobic respiration
74	Z0875	0.065607	sdhC		TCA cycle
73	Z3632	0.0524936	evgS		posttranslational modification
72	Z5204	-0.0885746	tnaB		tryptophan
67	Z4679	0.0714192	rplX	50S ribosomal subunit protein L24	translation
27	Z0828	0.0751925		chitooligosaccharide outer membrane channel	Beta barrel porins (The Outer Membrane Porin (OMP) Functional Superfamily)
17	Z1418	0.0630279	cbpA	curved DNA-binding protein	chaperoning, repair (refolding)
47	Z5671	0.0697899	nrfC	putative menaquinol-cytochrome <i>c</i> reductase 4Fe-4S subunit	anaerobic respiration
74	Z4058	0.064771	cysC		sulfur metabolism
73	Z4726	-0.0523866	nirB		nitrogen metabolism
37	Z5214	0.0795459
17	Z1951	0.0627255	ycgB	PF04293 family protein YcgB
67	Z4674	0.0707484	rplR	50S ribosomal subunit protein L18	translation
74	Z0080	0.0641904	leuD		leucine
73	Z2585	-0.0521469			biotin
17	Z4925	0.0626215	gadE	DNA-binding transcriptional activator GadE	Transcription related
74	Z3186	0.0638427	hisA		histidine
73	Z0728	0.0518195	fepE		transport
27	Z5953	0.0717087	yjiY	pyruvate:H<sup>+</sup> symporter	Porters (Uni-, Sym- and Antiporters)
17	Z4927	0.0623555	mdtF	multidrug efflux pump RND permease MdtF	Electrochemical potential driven transporters
77	Z4981	0.113044	cspA		Transcription related
67	Z5557	0.0706587	rplA	50S ribosomal subunit protein L1	translation
37	Z5132	0.0775925	escU
37	Z5133	0.07733	escT
37	Z5134	0.0597783	escS
37	Z5135	0.0530559	escR
47	Z4060	-0.0696648	cysD	sulfate adenylyltransferase subunit 2	sulfur metabolism
74	Z2550	0.0632737	trpB		tryptophan
57	Z5882	-0.0778421
73	Z4769	0.051267	yhgI		incorporation of metal ions
17	Z1396	0.0621016	appB	cytochrome <i>bd</i>-II ubiquinol oxidase subunit II	electron acceptors
74	Z1521	0.0630762	ycdB
73	Z3426	-0.0512178	fruK		energy metabolism, carbon
38	Z0364	0.0992583	ykgM	50S ribosomal subunit protein L31B	ribosomal proteins
38	Z3065	0.0892076	zinT	metal-binding protein ZinT	adaptations
38	Z3427	0.0846693	fruB	FruB - his299 phosphorylated	carbon compounds
38	Z0424	-0.0810449	yahN	putative amino acid exporter YahN	transport
38	Z2156	-0.0797418	ydfZ	putative selenoprotein YdfZ
38	Z4216	-0.0794172	mocA	molybdenum cofactor cytidylyltransferase	molybdenum
38	Z5957	-0.0790035	lgoR	putative DNA-binding transcriptional regulator LgoR	transcriptional level
38	Z1265	-0.0741469	ycbJ	putative phosphotransferase YcbJ
38	Z3426	0.0723719	fruK	1-phosphofructokinase	energy metabolism, carbon
38	Z4351	-0.0711773	hybO	hydrogenase 2 small subunit	anaerobic respiration
38	Z5796	-0.0696036	yjfO	DUF1471 domain-containing putative lipoprotein BsmA	pH
38	Z3066	0.0695975	unknown
38	Z0040	-0.0688289	caiF	DNA-binding transcriptional activator CaiF	amines
38	Z1976	-0.0687429	ychH	stress-induced protein	other (mechanical, nutritional, oxidative stress)
38	Z3425	0.0675037	fruA	fructose-specific PTS multiphosphoryl transfer protein FruA	carbon compounds
38	Z3407	-0.0660517	galS	DNA-binding transcriptional dual regulator GalS	carbon compounds
38	Z0463	-0.065405	unknown
38	Z4942	-0.0631424	dctA	C4 dicarboxylate/orotate:H<sup>+</sup> symporter	carbon compounds
38	Z2375	0.0619683
38	Z4470	-0.0613131	tdcA	DNA-binding transcriptional activator TdcA	amino acids
38	Z1190	-0.0612952
38	Z0828	-0.061103		chitooligosaccharide outer membrane channel	Beta barrel porins (The Outer Membrane Porin (OMP) Functional Superfamily)
38	Z2210	-0.0608655	unknown	putative sulfatase YdeN	sulfur metabolism
38	Z3605	-0.0601897		3-ketoacyl-CoA thiolase FadI	fatty acids
38	Z4401	-0.0601534	glgS	surface composition regulator	cytoplasmic polysaccharides
38	Z4874	-0.0595725	unknown-TF-56
38	Z1521	-0.0585228	ycdB	heme-containing peroxidase/deferrochelatase
38	Z1692	0.0571385	yceI	protein YceI
38	Z5725	-0.0566997	dcuB	anaerobic C4-dicarboxylate transporter DcuB	carbon compounds
38	Z3041	0.0563331	rcsA	DNA-binding transcriptional activator RcsA	colanic acid (M antigen)
38	Z5838	-0.0562726	ytfQ	galactofuranose ABC transporter periplasmic binding protein	ABC superfamily, periplasmic binding component
38	Z5848	-0.0560939	nrdD	anaerobic ribonucleoside-triphosphate reductase	2'-deoxyribonucleotide metabolism
38	Z4764	-0.0557583	feoB	Fe<sup>2+</sup> transporter FeoB	Transporters of Unknown Classification
38	Z2707	0.0550497	sufE	sulfur carrier protein SufE	incorporation of metal ions
38	Z4440	-0.0535641	ygjR	putative oxidoreductase YgjR
38	Z2709	0.0529421	sufD	Fe-S cluster scaffold complex subunit SufD	incorporation of metal ions
38	Z2708	0.0528357	sufS	L-cysteine desulfurase	sulfur metabolism
38	Z5659	0.0520123	yjcB	uncharacterized protein YjcB
38	Z4931	-0.0519577	ccp	cytochrome <I>c</i> peroxidase	energy production/transport
38	Z3693	-0.0503688	yfeU	<i>N</i>-acetylmuramic acid 6-phosphate etherase	murein turnover, recycling
39	Z0360	0.108048	ecpA	common pilus major subunit	pilus
39	Z0359	0.101442	ecpB	putative fimbrial chaperone EcpB	chaperoning, repair (refolding)
39	Z1765	0.0866768	xisN
39	Z0357	0.0791399	ecpD	fimbrial adhesin EcpD	cell structure
39	Z4972	0.0736855	yhjX	putative transporter YhjX	Porters (Uni-, Sym- and Antiporters)
39	Z0358	0.0682067	ecpC	putative fimbrial usher protein EcpC
40	Z0615	0.0779062	unknown
40	Z0609	0.0611192	unknown
40	Z0964	0.0546019
40	Z5932	0.0539108	unknown
40	Z5692	0.0535685	unknown
40	Z5898	0.0529801	unknown
40	Z_L7060	0.0529768
40	Z0634	0.0529301
40	Z5901	0.052788
40	Z4861	0.0520407
40	Z5691	0.0519855	unknown
40	Z5413	0.0513242	yihP	putative 2,3-dihydroxypropane-1-sulfonate export protein	Porters (Uni-, Sym- and Antiporters)
40	Z3394	0.0509464	unknown
40	Z0459	0.0506814	afuB
40	Z1464	-0.0505899	stx2A
40	Z4878	0.0501703
40	Z0461	0.0497579	unknown
40	Z3092	-0.0496128
40	Z3785	0.0495637
40	Z0891	0.0492469	unknown
40	Z3284	0.0491853	molR_B	DUF4132 domain-containing protein YehI
40	Z5690	0.0488697	unknown
40	Z5900	0.0485554
40	Z5421	0.0485383	yihV	6-deoxy-6-sulfofructose kinase	carbon compounds
40	Z5414	0.048349	yihQ	sulfoquinovosidase	carbon compounds
40	Z0894	0.0481461	unknown
40	Z0893	0.0481055	unknown
40	Z3505	0.0477887		L-rhamnonate dehydratase	metabolism
40	Z0462	0.0475182	unknown
41	Z4288	0.135503	galP	galactose:H<sup>+</sup> symporter	carbon compounds
41	Z4484	0.119941	agaZ	putative tagatose-1,6-bisphosphate aldolase 1 chaperone	carbon compounds
41	Z0929	0.0984022	galE	UDP-glucose 4-epimerase	carbon compounds
41	Z0928	0.0983305	galT	galactose-1-phosphate uridylyltransferase	carbon compounds
41	Z0825	0.096994	nagB	glucosamine-6-phosphate deaminase	amino sugar conversions
41	Z3704	-0.0948691	eutL	putative structural protein, ethanolamine utilization microcompartment	amines
41	Z3707	-0.0914731	eutA	ethanolamine ammonia-lyase reactivase EutA	amines
41	Z3706	-0.0891356	eutB	ethanolamine ammonia-lyase subunit &alpha;	amines
41	Z3703	-0.0869998	eutK	putative structural protein, ethanolamine utilization microcompartment	amines
41	Z3718	-0.0869226	eutS	putative ethanolamine catabolic microcompartment shell protein EutS	cell structure
41	Z3705	-0.0852951	eutC	ethanolamine ammonia-lyase subunit &beta;	amines
41	Z3427	0.0851812	fruB	FruB - his299 phosphorylated	carbon compounds
41	Z5633	0.0851405	malK	maltose ABC transporter ATP binding subunit	carbon compounds
41	Z4490	0.0813009	agaS	putative galactosamine-6-phosphate deaminase/isomerase	carbon utilization
41	Z2843	0.0804838	yeaU	D-malate/3-isopropylmalate dehydrogenase (decarboxylating)	carbon compounds
41	Z3714	-0.0790417	eutD	phosphate acetyltransferase EutD	carbon utilization
41	Z3426	0.0788764	fruK	1-phosphofructokinase	energy metabolism, carbon
41	Z0824	0.0781607	nagA	<i>N</i>-acetylglucosamine-6-phosphate deacetylase	amino sugar conversions
41	Z5632	0.07751	malE	maltose ABC transporter periplasmic binding protein	ABC superfamily, periplasmic binding component
41	Z2016	0.0762866	adhE	fused acetaldehyde-CoA dehydrogenase and iron-dependent alcohol dehydrogenasealdehyde/alcohol dehydrogenase AdhE	fermentation
41	Z3717	-0.0759603	eutP	putative ethanolamine utilization acetate kinase EutP	amines
41	Z3708	-0.0741338	eutH	putative ethanolamine permease EutH	amines
41	Z0927	0.0741026	galK	galactokinase	carbon compounds
41	Z5920	0.0716148	uxuA	D-mannonate dehydratase	carbon compounds
41	Z5634	0.069155	lamB	maltose outer membrane channel / phage lambda receptor protein	Beta barrel porins (The Outer Membrane Porin (OMP) Functional Superfamily)
41	Z3710	-0.068851	eutJ	putative ethanolamine utilization chaperonin EutJ	amines
41	Z4486	0.0682059	unknown
41	Z0826	0.0681666	nagE	N-acetylglucosamine-specific PTS enzyme IIABC component	amines
41	Z3711	-0.0681438	eutE	acetaldehyde dehydrogenase (acetylating) EutE	amines
41	Z4485	0.0671027	agaV	<i>N</i>-acetyl-D-galactosamine specific PTS enzyme IIB component	Phosphotransferase Systems (PEP-dependent PTS)
41	Z3709	-0.066464	eutG	putative alcohol dehydrogenase EutG	amines
41	Z3425	0.0661366	fruA	fructose-specific PTS multiphosphoryl transfer protein FruA	carbon compounds
41	Z3713	-0.0660952	eutM	putative ethanolamine catabolic microcompartment shell protein EutM	cell structure
41	Z3715	-0.0644717	eutT	putative ethanolamine utilization cobalamin adenosyltransferase	amines
41	Z5919	0.0641249	gntP	fructuronate transporter	Porters (Uni-, Sym- and Antiporters)
41	Z0038	0.0637027	carB	carbamoyl phosphate synthetase subunit &beta;	arginine
41	Z5921	0.0623024	uxuB	D-mannonate oxidoreductase	carbon compounds
41	Z4445	0.0619016	uxaC	D-glucoronate/D-galacturonate isomerase	carbon compounds
41	Z2184	0.060628	uxaB	tagaturonate reductase	carbon compounds
41	Z4491	0.0601196	agaY	tagatose-1,6-bisphosphate aldolase 1	carbon compounds
41	Z2862	0.0600981	manZ	mannose-specific PTS enzyme IID component	carbon compounds
41	Z4446	0.0586155	exuT	hexuronate transporter	carbon compounds
41	Z2861	0.0585092	manY	mannose-specific PTS enzyme IIC component	carbon compounds
41	Z3716	-0.057697	eutQ	putative ethanolamine utilization acetate kinase EutQ	amines
41	Z2860	0.0573629	manX	mannose-specific PTS enzyme IIAB component	carbon compounds
41	Z2818	0.053902	gapA	glyceraldehyde-3-phosphate dehydrogenase A	glycolysis
42	Z0050	0.0920522	fixX	putative ferredoxin FixX	carnitine metabolism
42	Z1335	0.0832483	unknown
42	Z4597	0.0807699	yhcN	DUF1471 domain-containing stress-induced protein YhcN	pH
42	Z3066	0.0759725	unknown
42	Z2175	0.0739462		protein YneK
42	Z5893	0.0680482	unknown
42	Z3731	0.0676018	unknown
42	Z3731	0.0655802	unknown
42	Z3460	0.0641015	napB	periplasmic nitrate reductase cytochrome c<SUB>550</SUB> protein	anaerobic respiration
42	Z4104	0.0637979	unknown	glucarate dehydratase-related protein	carbon compounds
42	Z2256	0.063372	unknown
42	Z2072	0.0606952
42	Z3933	-0.0586146	unknown
42	Z1777	0.0577465	unknown
42	Z3032	0.0570905	fliJ	flagellar biosynthesis protein FliJ	flagellum
42	Z5759	-0.0568354	frdC	fumarate reductase membrane protein FrdC	fermentation
45	Z0461	0.0473038	unknown
45	Z0994	-0.0465427	bioB	biotin synthase	biotin
45	Z1444	0.0543603
45	Z1445	0.0510123
45	Z1446	0.0519505
45	Z1708	0.0642115	flgN	flagellar biosynthesis protein FlgN	flagellum
45	Z1709	0.0464162	flgM	anti-sigma factor for FliA (&sigma;<sup>28</sup>)	Transcription related
45	Z1710	0.051267	flgA	flagellar basal body P-ring formation protein FlgA	flagellum
45	Z1711	0.0897128	flgB	flagellar basal-body rod protein FlgB	flagellum
45	Z1712	0.0830709	flgC	flagellar basal-body rod protein FlgC	flagellum
45	Z1713	0.0749727	flgD	flagellar biosynthesis, initiation of hook assembly	flagellum
45	Z1714	0.0699079	flgE	flagellar hook protein FlgE	flagellum
45	Z1715	0.0822552	flgF	flagellar basal-body rod protein FlgF	flagellum
45	Z1716	0.0828329	flgG	flagellar basal-body rod protein FlgG	flagellum
45	Z1717	0.0663074	flgH	flagellar L-ring protein	flagellum
45	Z1718	0.0799964	flgI	flagellar P-ring protein	flagellum
45	Z1719	0.0680006	flgJ	putative peptidoglycan hydrolase FlgJ	flagellum
45	Z1720	0.0737535	flgK	flagellar hook-filament junction protein 1	flagellum
45	Z1721	0.0577808	flgL	flagellar hook-filament junction protein 2	flagellum
45	Z1959	0.0520379	ycgR	flagellar brake protein YcgR	regulation
45	Z2300	0.0590832	trg	methyl-accepting chemotaxis protein Trg	inhibition / activation of enzymes
45	Z2931	0.0479319	flhE	flagellar protein FlhE
45	Z2932	0.0624789	flhA	flagellar biosynthesis protein FlhA	flagellum
45	Z2934	0.0624587	flhB	flagellar biosynthesis protein FlhB	membrane
45	Z2935	0.0743693	cheZ	chemotaxis protein CheZ	posttranslational modification
45	Z2936	0.0925258	cheY	CheY-acetylated	motility, chemotaxis, energytaxis (aerotaxis, redoxtaxis etc)
45	Z2937	0.0870643	cheB	CheB-P<SUP>asp</SUP>	posttranslational modification
45	Z2938	0.074612	cheR	chemotaxis protein methyltransferase	posttranslational modification
45	Z2939	0.0963921	tap	methyl-accepting chemotaxis protein Tap	inhibition / activation of enzymes
45	Z2940	0.0727246	tar	methyl-accepting chemotaxis protein Tar	inhibition / activation of enzymes
45	Z2941	0.0747193	cheW	chemotaxis protein CheW	inhibition / activation of enzymes
45	Z2942	0.087503	cheA	chemotaxis protein CheA	posttranslational modification
45	Z2943	0.0726735	motB	motility protein B	motility, chemotaxis, energytaxis (aerotaxis, redoxtaxis etc)
45	Z2944	0.081353	motA	motility protein A	alpha-type channels
45	Z3011	0.0672157	fliZ	DNA-binding transcriptional regulator FliZ
45	Z3012	0.103178	fliA	RNA polymerase, sigma 28 (sigma F) factor	Transcription related
45	Z3013	0.0835076	fliC	flagellar filament structural protein	flagellum
45	Z3014	0.0780398	fliD	flagellar filament capping protein	flagellum
45	Z3015	0.0709963	fliS	flagellar biosynthesis protein FliS	flagellum
45	Z3016	0.0685747	fliT	flagellar biosynthesis protein FliT	flagellum
45	Z3027	0.0543488	fliE	flagellar protein FliE	flagella
45	Z3028	0.0929932	fliF	flagellar basal-body MS-ring and collar protein	motility, chemotaxis, energytaxis (aerotaxis, redoxtaxis etc)
45	Z3029	0.0781908	fliG	flagellar motor switch protein FliG	flagellum
45	Z3030	0.0870778	fliH	flagellar biosynthesis protein FliH	flagellum
45	Z3031	0.0856754	fliI	flagellum-specific ATP synthase FliI	ATP proton motive force interconversion
45	Z3032	0.0762848	fliJ	flagellar biosynthesis protein FliJ	flagellum
45	Z3033	0.0614662	fliK	flagellar hook-length control protein	flagellum
45	Z3034	0.0696573	fliL	flagellar protein FliL	motility, chemotaxis, energytaxis (aerotaxis, redoxtaxis etc)
45	Z3035	0.0745559	fliM	flagellar motor switch protein FliM	flagellum
45	Z3036	0.0626523	fliN	flagellar motor switch protein FliN	flagellum
45	Z3037	0.0854934	fliO	flagellar biosynthesis protein FliO	flagellum
45	Z3038	0.0756002	fliP	flagellar biosynthesis protein FliP	flagellum
45	Z3497	0.0465971	glpQ	glycerophosphoryl diester phosphodiesterase GlpQ	misc. glycerol metabolism
45	Z3498	0.0575792	glpT	<i>sn</i>-glycerol 3-phosphate:phosphate antiporter	aerobic respiration
45	Z3672	0.0515304	unknown
45	Z4425	0.059066	aer	aerotaxis receptor
45	Z4466	0.0515937	tdcE	activated 2-ketobutyrate formate-lyase / pyruvate formate-lyase 4	amino acids
45	Z4467	0.0631523	tdcD	propionate kinase	threonine catabolism
45	Z4469	0.0509883	tdcB	catabolic threonine dehydratase	amino acids
45	Z4470	0.0684881	tdcA	DNA-binding transcriptional activator TdcA	amino acids
45	Z4856	0.0564302
45	Z4859	0.0484091
45	Z4911	-0.0510308	chuA
45	Z4914	-0.0614738	chuW
45	Z4939	0.0762132	yhjH	c-di-GMP phosphodiesterase PdeH	regulation
45	Z5156	0.0637554	uhpT	hexose-6-phosphate:phosphate antiporter	carbon compounds
45	Z5245	-0.0483931	asnA	asparagine synthetase A	asparagine
45	Z5633	0.0631227	malK	maltose ABC transporter ATP binding subunit	carbon compounds
45	Z5712	0.0555418	yjcZ	regulator of diguanylate cyclase RdcB	inhibition / activation of enzymes
45	Z5820	0.04754	ytfE	iron-sulfur cluster repair protein YtfE	chaperoning, repair (refolding)
45	Z5849	0.0917584	treC	trehalose-6-phosphate hydrolase	carbon compounds
45	Z5850	0.101001	treB	trehalose-specific PTS enzyme IIBC component	misc. glucose metabolism
45	Z5955	0.0626837	tsr	methyl-accepting chemotaxis protein Tsr	inhibition / activation of enzymes
46	Z5249	0.167517	rbsD	D-ribose pyranase	carbon compounds
46	Z5496	0.104531	metF	5,10-methylenetetrahydrofolate reductase	formyl-THF biosynthesis
46	Z3572	-0.0952005	argT	lysine/arginine/ornithine ABC transporter periplasmic binding protein	arginine
46	Z0562	-0.0808779	glnK	uridylyl-[protein PII-2]	nitrogen metabolism
46	Z4786	-0.0786275	glpD	aerobic glycerol 3-phosphate dehydrogenase	aerobic respiration
46	Z1976	0.077238	ychH	stress-induced protein	other (mechanical, nutritional, oxidative stress)
46	Z3147	-0.0766648	nac	DNA-binding transcriptional dual regulator Nac	nitrogen metabolism
46	Z5720	0.0760854	melR	DNA-binding transcriptional dual regulator MelR	carbon compounds
46	Z5518	0.0755521	argH	argininosuccinate lyase	arginine
46	Z1033	-0.0721211	glnH	L-glutamine ABC transporter periplasmic binding protein	glutamine
46	Z5517	0.0707364	argB	acetylglutamate kinase	arginine
46	Z0881	-0.0702084	sucB	SucB-dihydrolipoate	TCA cycle
46	Z1521	0.0700835	ycdB	heme-containing peroxidase/deferrochelatase
46	Z5351	0.0692223	metE	cobalamin-independent homocysteine transmethylase	methionine
46	Z5250	0.0664409	rbsA	ribose ABC transporter ATP binding subunit	carbon compounds
46	Z0882	-0.0657107	sucC	succinyl-CoA synthetase subunit &beta;	TCA cycle
46	Z0210	0.0654259	yaeE	L-methionine/D-methionine ABC transporter membrane subunit	ABC superfamily, membrane component
46	Z5349	0.0642071	metR	DNA-binding transcriptional dual regulator MetR	methionine
46	Z_L7009	0.0627984
46	Z5847	-0.0619111	nrdG	anaerobic ribonucleoside-triphosphate reductase activating protein	posttranslational modification
46	Z5494	0.0618648	metB	<i>O</i>-succinylhomoserine(thiol)-lyase / <i>O</i>-succinylhomoserine lyase	amino acids
46	Z0805	-0.0610622	ybeJ	glutamate/aspartate ABC transporter periplasmic binding protein	glutamate
46	Z5166	0.0605128	ivbL	<i>ilvBN</i> operon leader peptide	isoleucine/valine
46	Z3890	0.0593779	raiA	ribosome-associated inhibitor A	translation
46	Z5957	0.0583945	lgoR	putative DNA-binding transcriptional regulator LgoR	transcriptional level
46	Z0211	0.058073	abc	L-methionine/D-methionine ABC transporter ATP binding subunit	ABC superfamily ATP binding cytoplasmic component
46	Z5245	-0.0577969	asnA	asparagine synthetase A	asparagine
46	Z5495	0.0565907	metL	fused aspartate kinase/homoserine dehydrogenase 2	homoserine
17	Z4923	0.0616452	hdeD	acid-resistance membrane protein	pH
67	Z4677	0.0705587	rpsN	30S ribosomal subunit protein S14	translation
27	Z4309	0.0694902	nupG	nucleoside:H<sup>+</sup> symporter NupG	Porters (Uni-, Sym- and Antiporters)
74	Z0877	0.0628801	sdhA		TCA cycle
17	Z4920	0.0614451	yhiD	inner membrane protein YhiD
73	Z5351	0.0509385	metE		methionine
74	Z5283	0.0621788	ilvA		isoleucine/valine
67	Z5560	0.0700177	rpoB	RNA polymerase subunit &beta;	Transcription related
17	Z3017	0.0608485	amyA	&alpha;-amylase	carbon compounds
47	Z3686	-0.068867	cysM	cysteine synthase B	cysteine
73	Z3795	0.0493393	iscA		incorporation of metal ions
27	Z1969	0.0694232	ycgC	dihydroxyacetone kinase subunit M	carbon compounds
57	Z5881	-0.0743242
74	Z4522	0.0618211	mtr		tryptophan
17	Z2711	0.0602554	sufB	Fe-S cluster scaffold complex subunit SufB	incorporation of metal ions
73	Z3413	-0.0490752	lysP		lysine
67	Z4589	0.0688488	rplM	50S ribosomal subunit protein L13	translation
74	Z3687	0.0603428	cysA		sulfur metabolism
17	Z2883	0.0594644	yebV	DUF1480 domain-containing protein YebV
73	Z4359	0.048821	exbB		Ion-gradient-driven energizers
27	Z0360	0.0690839	ecpA	common pilus major subunit	pilus
74	Z5147	0.0603327	nlpA		transport
17	Z1968	0.0593928	treA	periplasmic trehalase	misc. glucose metabolism
73	Z2546	-0.0487563	trpE_1
47	Z2839	0.0682894	yeaR	DUF1971 domain-containing protein YeaR
67	Z3902	0.0687427	yfjA	ribosome maturation factor RimM	ribosomal proteins
37	Z3950	0.0767064	unknown	DUF5508 domain-containing protein YpjB
17	Z1397	0.0589709	appA	periplasmic phosphoanhydride phosphatase/multiple inositol-polyphosphate phosphatase	metabolism of other compounds
74	Z4961	0.0595551	dppA		amino acids
57	Z2425	-0.0702361	abgA	<i>p</i>-aminobenzoyl-glutamate hydrolase subunit A	metabolism of other compounds
73	Z0729	0.0485001	fepC		ABC superfamily ATP binding cytoplasmic component
74	Z3893	0.0593531	aroF		chorismate
17	Z1062	0.0583734		regulator of biofilm formation	information transfer
27	Z2754	0.0666077		putative kinase YniA
73	Z4765	0.0482825	yhgG		transport
67	Z5809	0.0681965	rpsF	30S ribosomal subunit protein S6	translation
17	Z2712	0.0577135	sufA	iron-sulfur cluster insertion protein SufA	incorporation of metal ions
74	Z5744	-0.0591687	aspA		asparagine
73	Z3425	-0.0476518	fruA		carbon compounds
71	Z2252	0.0906527	pptA		metabolism
17	Z4980	0.0575058	yiaG	putative DNA-binding transcriptional regulator YiaG	transcriptional level
74	Z0083	0.0589183	leuA		leucine
27	Z5866	-0.066439	argI	ornithine carbamoyltransferase ArgI	arginine
73	Z3796	0.0475061	iscU		cofactors, small molecule carriers
37	Z3955	0.0735968	unknown
47	Z1996	0.066473	narL	Phosphorylated DNA-binding transcriptional dual regulator NarL	anaerobic respiration
17	Z2949	0.057011	otsA	trehalose-6-phosphate synthase	misc. glucose metabolism
67	Z4672	0.06815	rpmD	50S ribosomal subunit protein L30	translation
74	Z3187	0.0579206	hisF		histidine
73	Z1061	-0.0464279	yliG		posttranslational modification
17	Z0420	0.0568709	yahK	aldehyde reductase, NADPH-dependent
72	Z1327	0.079923
74	Z3184	0.0573882	hisB		histidine
48	Z2099	0.098277
48	Z2090	0.0899678	unknown-TF-37
48	Z5379	-0.0845474	rrlA
48	Z2104	0.0797857	unknown-TF-38
48	Z2078	0.0795191
48	Z2098	0.0757497
48	Z2077	0.0736437
48	Z5770	0.0720903	tRNA-Gly
48	Z0213	-0.0701586	rrsH
48	Z5771	0.0662923	tRNA-Gly
48	Z0911	0.0632317	tRNA-Lys
48	Z2082	0.0621382
48	Z3668	0.0617966	tRNA-Val
48	Z3722	-0.0606892	ypfG	DUF1176 domain-containing protein YpfG
48	Z3393	-0.0588513	unknown
48	Z2005	0.0582286	ychS	putative uncharacterized protein YchS
48	Z5351	0.0574502	metE	cobalamin-independent homocysteine transmethylase	methionine
48	Z2666	-0.0572251	nemR	DNA-binding transcriptional repressor NemR	transcriptional level
48	Z2668	-0.057119	nemA	<i>N</i>-ethylmaleimide reductase
48	Z4597	-0.0558566	yhcN	DUF1471 domain-containing stress-induced protein YhcN	pH
48	Z2100	0.0551183
48	Z2075	0.0550504
48	Z2085	0.0549081
50	Z0165	0.0539055	hemL	glutamate-1-semialdehyde 2,1-aminomutase	heme, porphyrine
50	Z0219	-0.0822469	rrlH
50	Z0427	0.0586853	prpB	2-methylisocitrate lyase	carbon compounds
50	Z0428	0.0571866	prpC	2-methylcitrate synthase	carbon compounds
50	Z1068	0.0646403	ybjG	undecaprenyl pyrophosphate phosphatase	murein (peptidoglycan)
50	Z1858	0.0581346	phoQ	sensor histidine kinase PhoQ	posttranslational modification
50	Z1859	0.0533841	phoP	Phosphorylated DNA-binding transcriptional dual regulator PhoP	Transcription related
50	Z2200	0.127425	unknown
50	Z2201	0.152344	unknown
50	Z2203	0.152209	unknown	type I fimbriae usher protein	pilus
50	Z2204	0.0680311	ydeS	putative fimbrial protein YdeS	pilus
50	Z2205	0.0901511	ydeR	putative fimbrial protein YdeR	pilus
50	Z2206	0.144406	ydeQ	putative fimbrial adhesin protein YdeQ
50	Z2207	0.0695189	ydeP	putative oxidoreductase YdeP	metabolism
50	Z2231	0.0601621	sfcA	malate dehydrogenase (oxaloacetate-decarboxylating)	central intermediary metabolism
50	Z2490	0.0571285	puuD	&gamma;-glutamyl-&gamma;-aminobutyrate hydrolase	amines
50	Z2591	0.0718712	asr	acid shock protein	pH
50	Z2609	0.0666356	rstA	Phosphorylated DNA-binding transcriptional regulator RstA	Transcription related
50	Z2610	0.0898469	rstB	sensory histidine kinase RstB - phosphorylated	posttranslational modification
50	Z2872	0.0678959	mgrB	PhoQ kinase inhibitor	pH
50	Z3067	0.0748806	yodB	putative cytochrome b561 YodB
50	Z3511	0.0668242	arnB	UDP-4-amino-4-deoxy-L-arabinose aminotransferase	lipid A
50	Z3512	0.0661879	arnC	undecaprenyl-phosphate 4-deoxy-4-formamido-L-arabinose transferase	lipid A
50	Z3515	0.0560239	arnT	lipid IV<sub>A</sub> 4-amino-4-deoxy-L-arabinosyltransferase	lipid A
50	Z3608	0.0646598	fadL	long-chain fatty acid outer membrane channel / bacteriophage T2 receptor	fatty acids
50	Z4018	-0.0776469		anaerobic nitric oxide reductase flavorubredoxin	electron carriers
50	Z4399	0.0858286	ribB	3,4-dihydroxy-2-butanone-4-phosphate synthase	riboflavin
50	Z4427	-0.0562918	ygjH	putative tRNA-binding protein YgjH
50	Z4920	-0.0542442	yhiD	inner membrane protein YhiD
50	Z5285	0.0568272	ilvC	ketol-acid reductoisomerase (NADP<sup>+</sup>)	isoleucine/valine
50	Z5351	-0.0552677	metE	cobalamin-independent homocysteine transmethylase	methionine
50	Z5367	0.0547818	fadB	multifunctional enoyl-CoA hydratase, 3-hydroxyacyl-CoA epimerase, &Delta;<sup>3</sup>-<i>cis</i>- &Delta;<sup>2</sup>-<i>trans</i>-enoyl-CoA isomerase, L-3-hydroxyacyl-CoA dehydrogenase	fatty acids
50	Z5534	-0.0662977	rrlB
50	Z5716	0.0634111	yjdB	phosphoethanolamine transferase EptA	membrane
50	Z5853	0.106972	mgtA	Mg<sup>2+</sup> importing P-type ATPase	The P-type ATPase (P-ATPase) Superfamily
51	Z0711	-0.0645439	cusC	copper/silver export system outer membrane channel	membrane
51	Z0714	0.0866045	cusA	copper/silver export system RND permease	Porters (Uni-, Sym- and Antiporters)
51	Z1240	0.0676531	dmsA	dimethyl sulfoxide reductase subunit A	anaerobic respiration
51	Z1241	0.079077	dmsB	dimethyl sulfoxide reductase subunit B	anaerobic respiration
51	Z1248	0.0660599	pflB	pyruvate formate-lyase	fermentation
51	Z1250	0.075149	focA	formate channel FocA	carbon compounds
51	Z1423	0.0566441	wrbA	NAD(P)H:quinone oxidoreductase
51	Z2000	0.0580598	narK	nitrate:nitrite antiporter NarK	nitrogen metabolism
51	Z2016	0.057245	adhE	fused acetaldehyde-CoA dehydrogenase and iron-dependent alcohol dehydrogenasealdehyde/alcohol dehydrogenase AdhE	fermentation
51	Z2214	-0.0588541	pqqL	periplasmic metalloprotease
51	Z2590	-0.0630872	ynfM	putative transporter YnfM	Porters (Uni-, Sym- and Antiporters)
51	Z2644	-0.056134	nth	endonuclease III	DNA repair
51	Z3181	0.0580918	hisG	ATP phosphoribosyltransferase	histidine
51	Z3182	0.0930961	hisD	histidinal/histidinol dehydrogenase	histidine
51	Z3183	0.102396	hisC	histidinol-phosphate aminotransferase	histidine
51	Z3184	0.0954826	hisB	imidazoleglycerol-phosphate dehydratase / histidinol-phosphatase	histidine
51	Z3185	0.0750524	hisH	imidazole glycerol phosphate synthase subunit HisH	histidine
51	Z3186	0.0730325	hisA	1-(5-phosphoribosyl)-5-[(5-phosphoribosylamino)methylideneamino]imidazole-4-carboxamide isomerase	histidine
51	Z3425	0.0613265	fruA	fructose-specific PTS multiphosphoryl transfer protein FruA	carbon compounds
51	Z3970	0.0579848		L-alanine exporter	Porters (Uni-, Sym- and Antiporters)
51	Z3993	0.0607151	tRNA-Arg
51	Z4267	0.0628504	unknown
51	Z4268	0.0683389	unknown
51	Z4269	0.0738407	unknown
51	Z4270	0.0665881	unknown
51	Z4271	0.0576306	unknown
51	Z4519	0.0753238	yhbU	ubiquinone biosynthesis protein UbiU	menaquinone, ubiquinone
51	Z4727	0.0861029	nirD	nitrite reductase (NADH) small subunit	nitrogen metabolism
51	Z4728	0.116939	nirC	nitrite transporter NirC	nitrogen metabolism
51	Z5760	0.0628839	frdB	fumarate reductase iron-sulfur protein	fermentation
52	Z5263	-0.0790597	tRNA-Glu
52	Z1498	0.0590947
52	Z5878	-0.0764364	unknown
52	Z1799	0.0560862
52	Z2100	-0.0564805
52	Z2386	0.0702269	unknown
52	Z2387	0.0578253
52	Z2389	0.0607418
52	Z2400	0.084281	unknown-TF-41
52	Z2970	0.0713181	coxT
52	Z2971	0.068014
52	Z2973	0.0589644
52	Z2974	0.0618059
52	Z3141	-0.0721063	tRNA-Asn
52	Z5877	-0.0696182	tRNA-Leu
52	Z1047	-0.0620498	ybiY	putative pyruvate formate-lyase activating enzyme YbiY	anaerobic respiration
52	Z4911	0.061746	chuA
52	Z4312	-0.0569334	tRNA-Phe
52	Z5865	-0.0547813	yjgL	protein YjgL
56	Z0129	0.0661034	yacL	PF06062 family protein YacL
56	Z0284	0.0827725	yafQ	ribosome-dependent mRNA interferase toxin YafQ	cell killing
56	Z0387	0.0757012	phatom gene
56	Z2524	0.0739605	yciH	putative translation factor	translation
56	Z2952	0.0669936	araH
56	Z3796	0.0744443	iscU	scaffold protein for iron-sulfur cluster assembly	cofactors, small molecule carriers
56	Z4451	0.0615873	yqjC	DUF1090 domain-containing protein YqjC
56	Z6078	-0.0763863
73	Z5249	0.0463179	rbsD		carbon compounds
27	Z0047	0.0654253	fixA	putative electron transfer flavoprotein FixA	energy production/transport
17	Z1389	0.0565457	hyaA	hydrogenase 1 small subunit	aerobic respiration
74	Z2551	0.0569041	trpA		tryptophan
57	Z_L7007	0.0695322
57	Z1447	0.0857495	CI_933W
57	Z1456	0.0976904
57	Z1460	-0.0603693
67	Z5556	0.0678473	rplK	50S ribosomal subunit protein L11	translation
73	Z5855	-0.0459013	pyrI		pyrimidine biosynthesis
57	Z2090	0.0979832	unknown-TF-37
57	Z2099	0.0808631
57	Z2104	0.0702307	unknown-TF-38
17	Z5754	0.0560265	ecnB
74	Z0002	0.0568739	thrA		homoserine
37	Z0246	0.0734675
73	Z0880	-0.0455452	sucA		TCA cycle
47	Z4870	0.0655975	nikC	Ni(2+) ABC transporter membrane subunit NikC	ABC superfamily, membrane component
77	Z1406	0.0931865	cspG		temperature extremes
70	Z1701	0.0864146	grxB		thioredoxin, glutaredoxin
17	Z3380	0.0560127	yehZ	glycine betaine ABC transporter periplasmic binding protein OsmF	ABC superfamily, periplasmic binding component
27	Z2701	0.0645887	ydhV	putative oxidoreductase YdhV
74	Z3689	0.0559748	cysU		sulfur metabolism
73	Z4027	0.044962	hycG		fermentation
57	Z3341	-0.0593361
57	Z3343	-0.0670882	stx1B
57	Z3344	-0.0962129	stx1A
57	Z3357	-0.0857717	CII_933V
57	Z3361	-0.0535125	N_933V
57	Z3362	-0.0555053
67	Z3903	0.0677425	rpsP	30S ribosomal subunit protein S16	translation
17	Z1391	0.055154	hyaC	hydrogenase 1 cytochrome <i>b</i> subunit	aerobic respiration
74	Z4824	0.0554473	livF		amino acids
73	Z5632	-0.0444149	malE		ABC superfamily, periplasmic binding component
57	Z2909	0.0684039	znuA	Zn<sup>2+</sup> ABC transporter periplasmic binding protein	ABC superfamily, periplasmic binding component
17	Z2708	0.0545741	sufS	L-cysteine desulfurase	sulfur metabolism
74	Z1748	0.0550527	ndh		aerobic respiration
27	Z1421	0.0631413	agp	glucose-1-phosphatase	misc. glucose metabolism
73	Z5762	-0.0443993	frdA		fermentation
37	Z4193	0.0733952
74	Z4074	0.0547479	cysJ		sulfur metabolism
17	Z1417	0.0545569	yccD	chaperone modulator CbpM	chaperoning, repair (refolding)
73	Z5165	-0.0441799	ilvB		isoleucine/valine
67	Z4673	0.0670032	rpsE	30S ribosomal subunit protein S5	translation
57	Z6078	0.0627544
58	Z_L7090	0.0822152	flmA
58	Z0039	0.0754473	unknown
58	Z0305	0.0613504	tRNA-Thr
58	Z0816	0.0588186	tRNA-Gln
58	Z0817	0.0613369	tRNA-Gln
58	Z0819	0.0611992	tRNA-Leu
58	Z0914	0.0799822	tRNA-Val
58	Z0959	0.0806044	unknown
58	Z1461	0.0836465	tRNA-Ile
58	Z1462	0.061538	tRNA-Arg
58	Z1783	-0.0725589
58	Z2385	0.100865
58	Z2998	0.0608821	tRNA-Cys
58	Z3145	0.0708695	tRNA-Asn
58	Z3657	0.0975157	unknown
58	Z3871	0.0642073	yfiM	protein YfiM
58	Z4133	0.0592441	tRNA-Met
58	Z4536	0.0599025	tRNA-Leu
58	Z4633	0.120121	rrfF
58	Z4963	0.0653792	tRNA-Pro
58	Z5274	0.126063	tRNA-Trp
58	Z5310	0.0786698	tRNA-His
58	Z5312	0.080073	tRNA-Pro
58	Z5323	0.0625736	cyaY	frataxin CyaY	incorporation of metal ions
58	Z5399	0.120126	spf
58	Z5548	0.073676	tRNA-Thr
58	Z5552	0.0646675	tRNA-Thr
58	Z5772	0.0582426	tRNA-Gly
59	Z_L7074	0.0707791	unknown
59	Z_L7075	0.102103	unknown
59	Z_L7076	0.0876804	unknown
59	Z_L7078	0.0636716	unknown
59	Z_L7079	0.0558159	unknown
59	Z_L7081	0.0706138	unknown
59	Z_L7101	0.0949897	flmB
59	Z0089	0.0933655	phatom gene
59	Z0090	0.0749223	cra	DNA-binding transcriptional dual regulator Cra	glycolysis
59	Z0219	0.0961735	rrlH
59	Z0634	0.074145
59	Z0665	0.0747259	ybbW	putative allantoin transporter	Porters (Uni-, Sym- and Antiporters)
59	Z0669	0.0528959	glxK	glycerate 2-kinase 2	carbon compounds
59	Z0707	0.0681472	unknown
59	Z2140	0.0544149
59	Z2354	0.0554089
59	Z3874	0.0652837	rrfG
59	Z4248	0.0532544	ssrS
59	Z4633	0.213189	rrfF
59	Z4636	0.134357	rrfD
59	Z4803	0.0516976	unknown-TF-55
59	Z5541	0.189363	rrfB
59	Z5608	0.0560111	arp	regulator of acetyl CoA synthetase	fatty acids and phosphatidic acid
59	Z5690	0.0608152	unknown
59	Z5698	0.0639619	phnM	RPnTP hydrolase	phosphorous metabolism
59	Z5699	0.0737661	phnL	methylphosphonate degradation complex subunit PhnL	phosphorous metabolism
59	Z5700	0.0855704	phnK	carbon-phosphorus lyase subunit PhnK	phosphorous metabolism
59	Z5701	0.066951	phnJ	carbon-phosphorus lyase core complex subunit PhnJ	phosphorous metabolism
59	Z5702	0.102594	phnI	carbon-phosphorus lyase core complex subunit PhnI	phosphorous metabolism
59	Z5705	0.0600651	phnF	putative transcriptional regulator PhnF	phosphorous metabolism
59	Z5706	0.0550225	phnE
59	Z5707	0.0676971	phnD	phosphonate/phosphate ABC transporter periplasmic binding protein	ABC superfamily, periplasmic binding component
59	Z5958	0.0713825	lgoD	L-galactonate oxidoreductase	carbon compounds
60	Z3750	0.0905704	hyfJ	putative hydrogenase 4 assembly protein
60	Z1642	-0.0817043	unknown
60	Z6077	0.0736505	unknown
60	Z5103	0.0722855	escF
60	Z1214	-0.0701988	unknown
60	Z5399	-0.0683737	spf
60	Z2952	-0.0653498	araH
60	Z4045	0.0592886	unknown
60	Z0436	-0.0589954	cynS	cyanase	cyanate catabolism
60	Z4802	0.0581128	unknown
60	Z3299	-0.0579515	unknown
60	Z1609	0.0578881	unknown
61	Z_L7029	0.0547229	unknown
61	Z_L7095	0.0510733	flmA
61	Z0911	-0.0609339	tRNA-Lys
61	Z1341	0.0597229
61	Z1526	0.0564866	ycdS	partially deacetylated poly-&beta;-1,6-<i>N</i>-acetyl-D-glucosamine export outer membrane porin	Beta barrel porins (The Outer Membrane Porin (OMP) Functional Superfamily)
61	Z2565	0.0785169
61	Z2745	0.0525636	rplT	50S ribosomal subunit protein L20	translation
61	Z3159	0.0529081
61	Z3192	0.0525906	wbdR
61	Z3195	0.0792445	manC
61	Z3196	0.0696599	wbdQ
61	Z3197	0.0714784	fcI
61	Z3198	0.078361	gmd
61	Z3199	0.0740386	wbdP
61	Z3200	0.083621	per
61	Z3201	0.0580373	wzx
61	Z3202	0.0554024	wbdO
61	Z3203	0.0636794	wzy
61	Z3204	0.0509129	wbdN
61	Z3206	0.0545202	unknown
61	Z3900	0.06262	rplS	50S ribosomal subunit protein L19	translation
61	Z3917	0.0508786	unknown
61	Z3918	0.0739834	unknown
61	Z3919	0.0551539	unknown
61	Z3920	0.0756097	unknown
61	Z4910	0.0683111	chuS
61	Z4911	0.0594376	chuA
61	Z4913	0.0507099	chuT
61	Z4914	0.0612279	chuW
61	Z4915	0.0588052	chuX
61	Z4917	0.0521035	chuY
61	Z4918	0.0543775	chuU
61	Z4919	0.0551485	unknown
61	Z5156	-0.0518533	uhpT	hexose-6-phosphate:phosphate antiporter	carbon compounds
61	Z5898	0.0568152	unknown
61	Z5900	0.052787
61	Z6073	0.0508457
62	Z4991	0.0854214	xylF	xylose ABC transporter periplasmic binding protein	carbon compounds
62	Z3392	0.0852968	unknown
62	Z3393	0.084598	unknown
62	Z3394	0.0834132	unknown
62	Z3391	0.0794591	unknown
62	Z1090	0.0790075	artJ	L-arginine ABC transporter periplasmic binding protein	arginine
62	Z5245	0.0766313	asnA	asparagine synthetase A	asparagine
62	Z5866	0.0743386	argI	ornithine carbamoyltransferase ArgI	arginine
62	Z5140	0.0730665	ler
62	Z3390	0.0686922	unknown
62	Z4960	0.0681656	dppB	dipeptide ABC transporter membrane subunit DppB	ABC superfamily, membrane component
62	Z4990	0.0681653	xylA	xylose isomerase	carbon compounds
62	Z2020	0.0661389	oppB	murein tripeptide ABC transporter / oligopeptide ABC transporter inner membrane subunit OppB	ABC superfamily, membrane component
62	Z4033	-0.0656211	hycA	regulator of the transcriptional regulator FhlA	fermentation
62	Z4959	0.0613051	dppC	dipeptide ABC transporter membrane subunit DppC	ABC superfamily, membrane component
62	Z1062	0.0601774		regulator of biofilm formation	information transfer
62	Z0821	0.059659	asnB	asparagine synthetase B	amino acids
62	Z2053	0.059158	Paa
62	Z5138	0.0586732
62	Z2216	0.0578615	gadC	L-glutamate:4-aminobutyrate antiporter	Porters (Uni-, Sym- and Antiporters)
62	Z3981	-0.0577098	proX	glycine betaine ABC transporter periplasmic binding protein ProX	ABC superfamily, periplasmic binding component
62	Z4030	-0.0576123	hycD	formate hydrogenlyase subunit HycD	fermentation
62	Z3979	-0.0574587	proV	glycine betaine ABC transporter ATP binding subunit ProV	ABC superfamily ATP binding cytoplasmic component
62	Z4958	0.0568456	dppD	dipeptide ABC transporter ATP binding subunit DppD	amino acids
62	Z4992	0.0566339	xylG	xylose ABC transporter ATP binding subunit	carbon compounds
62	Z4961	0.0563259	dppA	dipeptide ABC transporter periplasmic binding protein	amino acids
62	Z5132	0.0547334	escU
62	Z5678	-0.0546201	fdhF	formate dehydrogenase H	fermentation
62	Z0415	0.0540462
62	Z2215	0.0540258	gadB	glutamate decarboxylase B	pH
62	Z5982	-0.0538612	yjjI	DUF3029 domain-containing protein YjjI
62	Z4628	0.0531894	yhdV	lipoprotein YhdV
62	Z2184	-0.0530082	uxaB	tagaturonate reductase	carbon compounds
62	Z4489	0.0529276	unknown
62	Z5919	-0.052877	gntP	fructuronate transporter	Porters (Uni-, Sym- and Antiporters)
62	Z3062	0.0525185	hiuH	hydroxyisourate hydrolase / transthyretin-related protein
62	Z4989	0.0520693	xylB	xylulokinase	carbon compounds
62	Z4492	0.051912	agaB	galactosamine-specific PTS enzyme IIB component	Phosphotransferase Systems (PEP-dependent PTS)
62	Z4032	-0.0518609	hycB	formate hydrogenlyase subunit HycB	fermentation
62	Z4021	-0.0514665	hydN	putative electron transport protein HydN	anaerobic respiration
62	Z2843	0.0514574	yeaU	D-malate/3-isopropylmalate dehydrogenase (decarboxylating)	carbon compounds
62	Z2236	-0.0514349	fdnG	formate dehydrogenase N subunit &alpha;	anaerobic respiration
62	Z2793	0.051295	gdhA	glutamate dehydrogenase	glutamate
62	Z2019	0.0509536	oppA	oligopeptide ABC transporter periplasmic binding protein	chaperoning, repair (refolding)
62	Z1032	0.0500896	glnP	L-glutamine ABC transporter membrane subunit	glutamine
62	Z4491	0.0499416	agaY	tagatose-1,6-bisphosphate aldolase 1	carbon compounds
62	Z4427	-0.0497322	ygjH	putative tRNA-binding protein YgjH
62	Z4490	0.0486176	agaS	putative galactosamine-6-phosphate deaminase/isomerase	carbon utilization
62	Z4027	-0.0484893	hycG	formate hydrogenlyase subunit HycG	fermentation
62	Z5920	-0.0481321	uxuA	D-mannonate dehydratase	carbon compounds
62	Z4487	0.0481047	unknown
62	Z4031	-0.0480344	hycC	formate hydrogenlyase subunit HycC	fermentation
62	Z2292	0.0480003	ydcH	protein YdcH
62	Z2235	-0.0477897	fdnH	formate dehydrogenase N subunit &beta;	anaerobic respiration
63	Z0875	0.154932	sdhC	succinate:quinone oxidoreductase, membrane protein SdhC	TCA cycle
63	Z5285	-0.137437	ilvC	ketol-acid reductoisomerase (NADP<sup>+</sup>)	isoleucine/valine
63	Z0877	0.133383	sdhA	succinate:quinone oxidoreductase, FAD binding protein	TCA cycle
63	Z0535	0.131477	cyoA	cytochrome <i>bo</i><sub>3</sub> ubiquinol oxidase subunit 2	aerobic respiration
63	Z2299	0.12738	ydcI	DNA-binding transcriptional dual regulator YdcI	Transcription related
63	Z3440	0.122591	yejG	protein YejG
63	Z3862	-0.121602	grcA	stress-induced alternate pyruvate formate-lyase subunit	anaerobic respiration
63	Z5521	0.120711	udhA	soluble pyridine nucleotide transhydrogenase	sugar nucleotide biosynthesis, conversions
63	Z0876	0.118398	sdhD	succinate:quinone oxidoreductase, membrane protein SdhD	TCA cycle
63	Z1952	0.11609	dadA	D-amino acid dehydrogenase	amino acids
63	Z3572	0.108905	argT	lysine/arginine/ornithine ABC transporter periplasmic binding protein	arginine
63	Z1748	-0.108429	ndh	NADH:quinone oxidoreductase II	aerobic respiration
63	Z0400	0.102864	betI	DNA-binding transcriptional repressor BetI	Transcription related
63	Z0534	0.102862	cyoB	cytochrome <i>bo</i><sub>3</sub> ubiquinol oxidase subunit 1	aerobic respiration
63	Z1250	-0.0985453	focA	formate channel FocA	carbon compounds
63	Z0805	0.0947146	ybeJ	glutamate/aspartate ABC transporter periplasmic binding protein	glutamate
63	Z3395	0.0936113	unknown-TF-45
63	Z0900	-0.0928041	cydA	cytochrome <i>bd</i>-I ubiquinol oxidase subunit I	electron acceptors
63	Z0878	0.0913155	sdhB	succinate:quinone oxidoreductase, iron-sulfur cluster binding protein	TCA cycle
63	Z0134	0.0883218	gcd	quinoprotein glucose dehydrogenase	carbon compounds
63	Z4763	-0.0881299	feoA	ferrous iron transport protein A	Transporters of Unknown Classification
63	Z3468	0.0874881	yojH	malate:quinone oxidoreductase	metabolism
63	Z1953	0.0874165	dadX	alanine racemase 2	amino acids
63	Z2817	0.085291	yeaA	methionine sulfoxide reductase B	chaperoning, repair (refolding)
63	Z1075	-0.0841842	ybjM	putative inner membrane protein
63	Z4764	-0.0837443	feoB	Fe<sup>2+</sup> transporter FeoB	Transporters of Unknown Classification
63	Z2491	0.0820966	puuA	glutamate-putrescine ligase	amines
63	Z0401	0.0803592	betT	choline:H<sup>+</sup> symporter	betaine biosynthesis
63	Z0399	0.0783463	betB	betaine aldehyde dehydrogenase	betaine biosynthesis
63	Z5668	0.0757572	acs	acetyl-CoA synthetase (AMP-forming)	carbon compounds
63	Z1081	0.0751245	potF	putrescine ABC transporter periplasmic binding protein	amines
63	Z2816	0.0747089		DUF1315 domain-containing protein YeaC
63	Z2436	0.0737247	ynaJ	DUF2534 domain-containing protein YnaJ
63	Z0958	0.0498723
63	Z0444	0.0729455	mhpR	DNA-binding transcriptional activator MhpR	fatty acids
63	Z0901	-0.0729246	cydB	cytochrome <i>bd</i>-I ubiquinol oxidase subunit II	electron acceptors
63	Z3605	0.0702839		3-ketoacyl-CoA thiolase FadI	fatty acids
63	Z5406	-0.0691336	glnA	adenylyl-[glutamine synthetase]	glutamine
63	Z0873	0.0684496	gltA	citrate synthase	TCA cycle
63	Z5453	0.0675098	sodA	superoxide dismutase (Mn)	detoxification
63	Z0301	0.0658566	crl	RNA polymerase holoenzyme assembly factor Crl	Transcription related
63	Z4426	0.065313	ygjG	putrescine aminotransferase	nitrogen metabolism
63	Z0128	0.0648999	acnB	bifunctional aconitate hydratase B and 2-methylisocitrate dehydratase	carbon compounds
63	Z3781	0.064605	ndk	nucleoside diphosphate kinase	purine ribonucleotide biosynthesis
63	Z2532	0.0639203	acnA	aconitate hydratase 1	TCA cycle
63	Z0879	0.0631474
63	Z5341	0.0621068	yigI	putative thioesterase YigI
63	Z3808	0.0618956	hcaR	DNA-binding transcriptional dual regulator HcaR	carbon compounds
63	Z5031	0.0612739	lldR	DNA-binding transcriptional dual regulator LldR	aerobic respiration
63	Z5367	0.0612101	fadB	multifunctional enoyl-CoA hydratase, 3-hydroxyacyl-CoA epimerase, &Delta;<sup>3</sup>-<i>cis</i>- &Delta;<sup>2</sup>-<i>trans</i>-enoyl-CoA isomerase, L-3-hydroxyacyl-CoA dehydrogenase	fatty acids
63	Z5030	0.059883	lldP	lactate/glycolate:H<sup>+</sup> symporter LldP	carbon compounds
63	Z3404	0.059586	mglA	D-galactose/methyl-galactoside ABC transporter ATP binding subunit	carbon compounds
63	Z1522	0.0592579	phoH	ATP-binding protein PhoH	regulons or multilayer component regulatory systems
63	Z0802	0.0589971	gltL	glutamate/aspartate ABC transporter ATP binding subunit	glutamate
63	Z4164	0.0580841	yqeF	putative acyltransferase
63	Z5245	-0.0569751	asnA	asparagine synthetase A	asparagine
63	Z3405	0.0566675	mglB	D-galactose/methyl-galactoside ABC transporter periplasmic binding protein	carbon compounds
63	Z1248	-0.0566145	pflB	pyruvate formate-lyase	fermentation
63	Z3872	0.0557639	kgtP	&alpha;-ketoglutarate:H<sup>+</sup> symporter	carbon compounds
63	Z2016	-0.0556912	adhE	fused acetaldehyde-CoA dehydrogenase and iron-dependent alcohol dehydrogenasealdehyde/alcohol dehydrogenase AdhE	fermentation
63	Z0533	0.0553784	cyoC	cytochrome <i>bo</i><sub>3</sub> ubiquinol oxidase subunit 3	aerobic respiration
63	Z4765	-0.0539741	yhgG	ferrous iron transport protein FeoC	transport
63	Z3398	-0.0535375	cdd	cytidine/deoxycytidine deaminase	nucleotide and nucleoside conversions
63	Z2590	-0.0522286	ynfM	putative transporter YnfM	Porters (Uni-, Sym- and Antiporters)
63	Z0398	0.05217	betA	choline dehydrogenase	betaine biosynthesis
63	Z5032	0.0518121	lldD	L-lactate dehydrogenase	aerobic respiration
63	Z2490	0.0512395	puuD	&gamma;-glutamyl-&gamma;-aminobutyrate hydrolase	amines
63	Z4355	0.0509865	yqhA	UPF0114 family protein YqhA	membrane
63	Z4726	-0.050541	nirB	nitrite reductase (NADH) large subunit	nitrogen metabolism
63	Z4595	0.0504968	mdh	malate dehydrogenase	carbon compounds
63	Z1082	0.0502488	potG	putrescine ABC transporter ATP binding subunit	amines
63	Z0532	0.0500248	cyoD	cytochrome <i>bo</i><sub>3</sub> ubiquinol oxidase subunit 4	aerobic respiration
63	Z1865	0.0497992	icdA	isocitrate dehydrogenase	TCA cycle
63	Z5977	0.0490677	osmY	periplasmic chaperone OsmY	osmotic pressure
63	Z3407	0.0490654	galS	DNA-binding transcriptional dual regulator GalS	carbon compounds
63	Z0903	-0.0483343	ybgE	PF09600 family protein YbgE
63	Z0880	0.0468605	sucA	subunit of E1(0) component of 2-oxoglutarate dehydrogenase	TCA cycle
63	Z4712	0.0463085	yheR	glutathione-regulated potassium-efflux system ancillary protein KefG	metabolism
63	Z0803	0.0459198	gltK	glutamate/aspartate ABC transporter membrane subunit GltK	glutamate
63	Z5600	0.045881	aceB	malate synthase A	glyoxylate bypass
63	Z0846	-0.0449237	ybfA	DUF2517 domain-containing protein YbfA
63	Z5570	0.0444507	yjaE	regulator of sigma D	Transcription related
63	Z4822	0.044209	ugpB	<i>sn</i>-glycerol 3-phosphate ABC transporter periplasmic binding protein	phosphorous metabolism
63	Z0930	-0.0437809	modF	ABC family protein ModF
63	Z3427	-0.0436325	fruB	FruB - his299 phosphorylated	carbon compounds
63	Z2164	0.0433606	unknown-TF-40
63	Z2779	0.0433092		arginine <i>N</i>-succinyltransferase	amino acids
63	Z0570	0.0431287	ylaC	putative inner membrane protein
63	Z4929	-0.042311	gadX	DNA-binding transcriptional dual regulator GadX	Transcription related
63	Z0124	-0.0421753	aceE	pyruvate dehydrogenase E1 component	carbon compounds
63	Z5216	-0.0420923	pstB	phosphate ABC transporter ATP binding subunit	phosphorous metabolism
63	Z4710	0.0413056	kefB	K<sup>+</sup> : H<sup>+</sup> antiporter KefB	Porters (Uni-, Sym- and Antiporters)
63	Z1057	-0.0409648		putative c-di-GMP phosphodiesterase PdeI
63	Z2585	-0.0408504		putative dethiobiotin synthetase	biotin
63	Z5202	0.0406971	tnaL	<i>tnaAB</i> operon leader peptide	amino acids
63	Z2268	0.0405181		putative TonB-dependent outer membrane receptor	Beta barrel porins (The Outer Membrane Porin (OMP) Functional Superfamily)
63	Z2848	0.0404007	fadD	long-chain-fatty-acid&mdash;CoA ligase	fatty acids
63	Z5203	0.0403206	tnaA	tryptophanase	amino acids
63	Z3571	0.0399729	hisJ	histidine ABC transporter periplasmic binding protein	ABC superfamily, periplasmic binding component
63	Z5436	0.0398355	fdoG	formate dehydrogenase O subunit &alpha;	anaerobic respiration
63	Z4785	0.0398019	glpE	thiosulfate sulfurtransferase GlpE	sulfur metabolism
63	Z0125	-0.0394596	aceF	AceF-dihydrolipoate	carbon compounds
63	Z5601	0.0392916	aceA	isocitrate lyase	glyoxylate bypass
63	Z5718	-0.0389731	adiY	DNA-binding transcriptional activator AdiY	Transcription related
63	Z4942	0.0388222	dctA	C4 dicarboxylate/orotate:H<sup>+</sup> symporter	carbon compounds
63	Z2437	-0.0387411		small conductance mechanosensitive channel YnaI	Channel-type Transporters
63	Z4434	0.0381927	ygjL	2,4-dienoyl-CoA reductase	fatty acids
65	Z0242	-0.0633181	tRNA-Asp
65	Z1140	0.0638385	unknown
65	Z1417	-0.0649425	yccD	chaperone modulator CbpM	chaperoning, repair (refolding)
65	Z2264	-0.068794	yncH	DUF5445 domain-containing protein YncH
65	Z2528	0.0614522	lapA	lipopolysaccharide assembly protein A	lipopolysaccharide
65	Z3110	0.0704765	tRNA-Arg
65	Z3627	-0.0665633	dsdA
65	Z3670	-0.0659202	tRNA-Lys
65	Z3934	-0.0608597
65	Z4474	-0.0589909
65	Z6064	0.0645264
66	Z3914	0.115846	ssrA
66	Z4475	0.0990422	rnpB
66	Z4248	0.0842622	ssrS
66	Z2705	0.0793814	lpp	murein lipoprotein	murein (peptidoglycan)
66	Z3862	0.078998	grcA	stress-induced alternate pyruvate formate-lyase subunit	anaerobic respiration
66	Z1976	0.075597	ychH	stress-induced protein	other (mechanical, nutritional, oxidative stress)
66	Z3890	0.0743173	raiA	ribosome-associated inhibitor A	translation
66	Z1697	0.0738845	bssS	regulator of biofilm formation	information transfer
66	Z0846	0.0715914	ybfA	DUF2517 domain-containing protein YbfA
66	Z1303	0.0692211	rmf	ribosome modulation factor	translation
66	Z2292	0.0668296	ydcH	protein YdcH
66	Z4401	0.0663473	glgS	surface composition regulator	cytoplasmic polysaccharides
66	Z2054	0.0638392
66	Z1117	0.063006	cspD	DNA replication inhibitor CspD	DNA replication
66	Z1276	0.0627799	ompF	outer membrane porin F	Beta barrel porins (The Outer Membrane Porin (OMP) Functional Superfamily)
66	Z3835	-0.0609369	purL	phosphoribosylformylglycinamide synthetase	purine biosynthesis
66	Z3117	0.0607636	unknown
66	Z1062	0.0589438		regulator of biofilm formation	information transfer
66	Z6063	0.0580982	mokP
66	Z5583	-0.0564594	purH	bifunctional AICAR transformylase/IMP cyclohydrolase	purine biosynthesis
66	Z1783	0.0559956
66	Z0038	-0.0537038	carB	carbamoyl phosphate synthetase subunit &beta;	arginine
47	Z3452	0.0649718	dsbE	thiol:disulfide oxidoreductase CcmG	cytochromes
74	Z5282	0.0546935	ilvD		isoleucine/valine
17	Z5794	0.0542314	aidB	putative acyl-CoA dehydrogenase AidB	repressor
73	Z5917	0.0440942	fimG		pilus
27	Z0361	0.0620297	matA	DNA-binding transcriptional dual regulator MatA	transcriptional level
74	Z4576	0.0539642	gltB		glutamate
17	Z2219	0.0542208		diguanylate cyclase DosC	regulation
73	Z5147	0.043956	nlpA		transport
74	Z0736	0.0537267	entE		enterochelin (enterobactin)
17	Z2421	0.0537295	dgcM	diguanylate cyclase DgcM	Transcription related
67	Z4684	0.0665951	rplP	50S ribosomal subunit protein L16	translation
73	Z4358	0.0439364	exbD		Ion-gradient-driven energizers
70	Z3044	0.0831909	dsrA
74	Z3688	0.0527547	cysW		sulfur metabolism
27	Z0552	0.0618457	ybaE	uncharacterized protein YbaE
17	Z4890	0.0536192	yhiM	inner membrane protein YhiM	pH
37	Z4175	0.0699905	pbl
73	Z5578	-0.0434804	yjaI		osmotic pressure
74	Z2214	0.0524967	pqqL
17	Z2002	0.0535902	narH	nitrate reductase A subunit &beta;	anaerobic respiration
47	Z4059	-0.0647971	cysN	sulfate adenylyltransferase subunit 1	sulfur metabolism
74	Z3188	0.0523785	hisI		histidine
73	Z3792	0.0425955	fdx		electron carriers
57	Z1957	-0.0647519	unknown-TF-33
77	Z5625	-0.0807279	yjbF		biosynthesis of macromolecules (cellular constituents)
27	Z0358	0.0606348	ecpC	putative fimbrial usher protein EcpC
67	Z4671	0.0652656	rplO	50S ribosomal subunit protein L15	translation
17	Z4909	0.0535073	yhiF	putative DNA-binding transcriptional regulator DctR
71	Z3256	0.0856109	gatB		carbon compounds
74	Z4073	0.0518245	cysI		sulfur metabolism
73	Z2761	-0.0422652	katE		detoxification
74	Z5281	0.0516502	ilvE		alanine
79	Z0550	0.0765307	fadM		fatty acids
73	Z2030	0.0421015	tonB		energy production/transport
17	Z4929	0.0514422	gadX	DNA-binding transcriptional dual regulator GadX	Transcription related
78	Z1303	0.0939909	rmf		translation
37	Z4907	0.0654336
74	Z1741	0.0514166	fhuE		incorporation of metal ions
27	Z3500	0.0603908	glpB	anaerobic glycerol-3-phosphate dehydrogenase subunit B	anaerobic respiration
17	Z2710	0.0512969	sufC	Fe-S cluster scaffold complex subunit SufC	incorporation of metal ions
73	Z4370	-0.0417578
72	Z3279	-0.0737235	yehD		pilus
74	Z0003	0.0512255	thrB		threonine
67	Z4668	0.0644475	rpsM	30S ribosomal subunit protein S13	translation
7	Z0713	0.0890681	cusB	copper/silver export system membrane fusion protein	Accessory Factors Involved in Transport
17	Z2861	0.0509712	manY	mannose-specific PTS enzyme IIC component	carbon compounds
73	Z2615	-0.0414378	fumA		TCA cycle
74	Z5847	-0.0507735	nrdG		posttranslational modification
47	Z4871	0.0635484	nikD	Ni(2+) ABC transporter ATP binding subunit NikD	aerobic respiration
70	Z4286	0.0797975	yqgD
73	Z2576	-0.0410862	ynfF		metabolism of other compounds
17	Z2860	0.050936	manX	mannose-specific PTS enzyme IIAB component	carbon compounds
27	Z4772	0.060334	malP	maltodextrin phosphorylase	carbon compounds
37	Z0022	0.0653528
74	Z5848	-0.0506067	nrdD		2'-deoxyribonucleotide metabolism
73	Z0993	0.0407421	bioA		biotin
17	Z3608	-0.0507662	fadL	long-chain fatty acid outer membrane channel / bacteriophage T2 receptor	fatty acids
68	Z5308	0.136648	tRNA-Arg
68	Z3117	-0.131565	unknown
68	Z0913	-0.123505	tRNA-Lys
68	Z0820	0.121916	tRNA-Met
68	Z0815	0.111921	tRNA-Met
68	Z6005	0.11162	yjjY	uncharacterized protein YjjY
68	Z3141	0.109779	tRNA-Asn
68	Z4536	-0.103296	tRNA-Leu
68	Z2869	0.102825	yobF	DUF2527 domain-containing protein YobF	pH
68	Z3667	0.0997471	tRNA-Val
68	Z0532	0.0988917	cyoD	cytochrome <i>bo</i><sub>3</sub> ubiquinol oxidase subunit 4	aerobic respiration
68	Z2579	0.0983817	ynfH	putative menaquinol dehydrogenase	metabolism of other compounds
68	Z0911	0.0918188	tRNA-Lys
68	Z5060	-0.0873492	rpmG	50S ribosomal subunit protein L33	translation
68	Z0917	-0.0866291	tRNA-Lys
68	Z5771	-0.0865871	tRNA-Gly
68	Z4035	0.0861134	hypA	hydrogenase 3 nickel incorporation protein HypA	anaerobic respiration
68	Z2367	0.0850328
68	Z4305	0.0828223	yggH	tRNA m<sup>7</sup>G46 methyltransferase	RNA modification
68	Z2054	0.0820249
68	Z4131	0.0797025	tRNA-Met
68	Z_L7007	0.0794517
68	Z5399	-0.0792499	spf
68	Z1816	0.077802
68	Z2534	0.0736391
68	Z2999	0.0710227	tRNA-Gly
68	Z0028	0.0709468		DUF2575 domain-containing protein YaaY
68	Z2544	0.0707258	yciV	RNase AM	RNA
68	Z4854	-0.0693364
68	Z0876	0.0671519	sdhD	succinate:quinone oxidoreductase, membrane protein SdhD	TCA cycle
68	Z0754	0.0660411	rnk	nucleoside diphosphate kinase regulator
68	Z1003	0.0645577	moaD	MoaD-S	molybdenum
68	Z5194	0.0635085	rpmH	50S ribosomal subunit protein L34	translation
68	Z2061	0.0629592	tRNA-Ile
68	Z1443	-0.0627406
68	Z_L7013	-0.0623943
68	Z2693	0.0619687	tRNA-Val
68	Z3849	-0.0618807
68	Z3109	0.060868
68	Z1190	0.059741
68	Z4840	-0.0595308	yhhL	DUF1145 domain-containing protein YhhL
68	Z0325	-0.059073
68	Z2282	0.0583287
68	Z3917	-0.0580269	unknown
68	Z5098	0.0575391
68	Z4133	-0.0570186	tRNA-Met
68	Z3996	-0.0549165	tRNA-Arg
68	Z0915	-0.054554	tRNA-Lys
68	Z2713	-0.0545278	ydiH	uncharacterized protein YdiH
68	Z0824	0.0544299	nagA	<i>N</i>-acetylglucosamine-6-phosphate deacetylase	amino sugar conversions
68	Z5062	0.0543125	radC	RadC-like JAB domain-containing protein YicR
68	Z4075	0.0540924	queD	6-carboxy-5,6,7,8-tetrahydropterin synthase	RNA modification
68	Z0583	-0.0537038		DUF2496 domain-containing protein YbaM	adaptations
68	Z4884	0.0527262	yhhJ	ABC transporter family protein YhhJ	ABC superfamily, membrane component
68	Z2256	0.0520569	unknown
68	Z_L7025	-0.0519677
68	Z3661	0.051895	tRNA-Ala
68	Z3861	-0.0518922	eamB	cysteine/<i>O</i>-acetylserine exporter EamB	Porters (Uni-, Sym- and Antiporters)
68	Z0816	-0.0517716	tRNA-Gln
68	Z4663	0.0512131	yhdN	DUF1992 domain-containing protein YhdN
68	Z2998	0.0506744	tRNA-Cys
68	Z5310	0.0505596	tRNA-His
68	Z4998	0.0505421	yiaI	putative electron transport protein YsaA
68	Z0813	-0.0503932	tRNA-Gln
68	Z4013	0.0501878	gutM	DNA-binding transcriptional activator GutM	carbon compounds
68	Z1490	-0.0501051
68	Z4100	0.050042	rlmD	23S rRNA m<sup>5</sup>U1939 methyltransferase	RNA modification
68	Z2293	0.0497918	phatom gene
68	Z1417	-0.0497475	yccD	chaperone modulator CbpM	chaperoning, repair (refolding)
68	Z0467	-0.0495361	tauD	taurine dioxygenase	amines
68	Z5880	-0.0491341
68	Z0906	-0.0488028	tolR	Tol-Pal system protein TolR	membrane
68	Z2741	-0.0487232	himA	integration host factor subunit &alpha;	DNA recombination
68	Z3056	0.0486795		cell division protein DrpB	cell division
68	Z1984	0.0484519	ychQ	SirB family protein YchQ
68	Z0362	0.0481102
68	Z4656	0.047945	smf
68	Z3106	0.0476184
68	Z1709	0.0475668	flgM	anti-sigma factor for FliA (&sigma;<sup>28</sup>)	Transcription related
68	Z4667	0.0475517	rpsK	30S ribosomal subunit protein S11	translation
68	Z0879	0.0473125
68	Z3461	0.0471311	napH	ferredoxin-type protein NapH	anaerobic respiration
68	Z0817	0.0471236	tRNA-Gln
68	Z4765	-0.0470163	yhgG	ferrous iron transport protein FeoC	transport
68	Z5728	0.0466575	yjdI	PF06902 family protein YjdI
68	Z6063	-0.0464787	mokP
68	Z2339	0.0464684
68	Z5641	0.0463158	dgkA	diacylglycerol kinase	fatty acids and phosphatidic acid
68	Z_L7101	0.0462512	flmB
68	Z0770	-0.046093	crcB	F<sup>-</sup> channel	protection
68	Z3464	0.046079	napD	NapA signal peptide-binding chaperone NapD	chaperoning, repair (refolding)
68	Z3032	-0.0460461	fliJ	flagellar biosynthesis protein FliJ	flagellum
68	Z2347	-0.0454303
68	Z3562	0.0448389	yfcE	phosphodiesterase YfcE
68	Z3272	-0.044767
68	Z3458	-0.0446804	ccmA	cytochrome <i>c</i> maturation protein A	cytochromes
68	Z1096	0.0445237
68	Z3828	-0.0443485	hmpA	nitric oxide dioxygenase
68	Z3231	-0.0442718
68	Z0912	0.0438874	tRNA-Val
68	Z1769	-0.0436472
68	Z5835	0.0436303	chpS	ChpS antitoxin of the ChpB-ChpS toxin-antitoxin system	defense/survival
68	Z2652	0.0434399	pdxH	pyridoxine/pyridoxamine 5'-phosphate oxidase	pyridoxal 5'phosphate
68	Z6056	0.0432642
68	Z3662	0.0431748	yfeC	putative DNA-binding transcriptional regulator YfeC
68	Z3965	0.0429614		Pmp3 family protein YqaE
68	Z_L7096	0.0428954
68	Z0903	-0.0428587	ybgE	PF09600 family protein YbgE
68	Z5366	-0.0427609	fadA	3-ketoacyl-CoA thiolase	fatty acids
68	Z1462	-0.0424795	tRNA-Arg
68	Z0542	0.0424223	clpP	ATP-dependent Clp protease proteolytic subunit	proteins/peptides/glycopeptides
68	Z1884	-0.0420948
68	Z5280	0.0420484	ilvM	acetolactate synthase II subunit IlvM	isoleucine/valine
68	Z3681	0.0417144	ptsH	phosphocarrier HPr-<i>N</i><sup>&pi;</sup>-phospho-L-histidine	carbon compounds
68	Z_L7024	0.0415857	unknown
68	Z4347	-0.0413742	hybD	hydrogenase 2 maturation protease	anaerobic respiration
68	Z4477	0.0412947	yhaE	tartronate semialdehyde reductase	carbon compounds
68	Z2009	0.0412604	ychJ	NTF2-like domain-containing protein YchJ
68	Z4041	-0.0411956	ygbA	protein YgbA
68	Z5747	0.0411915	groS	cochaperonin GroES	chaperoning, repair (refolding)
68	Z1732	0.0410876	fabG	3-oxoacyl-[acyl-carrier-protein] reductase FabG	fatty acids and phosphatidic acid
68	Z3167	-0.0410856
68	Z3844	-0.0409037	acpS	holo-[acyl-carrier-protein] synthase	fatty acids and phosphatidic acid
68	Z0684	0.0407802	folD	bifunctional methylenetetrahydrofolate dehydrogenase / methenyltetrahydrofolate cyclohydrolase	folic acid
68	Z1448	-0.040707
68	Z0778	-0.0404351	rlpA	rare lipoprotein RlpA
68	Z4295	-0.0396891	yggR	Type II/IV secretion system family protein	Putative uncharacterized transport protein
68	Z5871	0.0395715	holC	DNA polymerase III subunit &chi;	DNA replication
68	Z5743	-0.0394414	dcuA	C4-dicarboxylate transporter DcuA	carbon compounds
68	Z1051	0.0394232		&beta; cleavage product of IaaA	amino acids
68	Z5794	-0.0393495	aidB	putative acyl-CoA dehydrogenase AidB	repressor
68	Z5770	0.039079	tRNA-Gly
68	Z4853	0.039039
68	Z2698	-0.0387723	ydhX	putative 4Fe-4S ferredoxin-like protein YdhX
68	Z3781	0.0387715	ndk	nucleoside diphosphate kinase	purine ribonucleotide biosynthesis
68	Z3459	0.0387187	napC	periplasmic nitrate reductase cytochrome c protein	anaerobic respiration
68	Z4265	0.0386942	pgk	phosphoglycerate kinase	glycolysis
68	Z5772	-0.0385187	tRNA-Gly
68	Z3997	0.0381125	tRNA-Ser
68	Z4207	-0.0378637		putative xanthine dehydrogenase iron-sulfur-binding subunit XdhC	nucleotides
68	Z4621	-0.0378235	fis	DNA-binding transcriptional dual regulator Fis	DNA recombination
68	Z1227	-0.0377422	tRNA-Ser
68	Z2839	0.0372297	yeaR	DUF1971 domain-containing protein YeaR
68	Z4715	0.0372134	yheU	PF06794 family protein YheU
68	Z5978	-0.0372041
[truncated: 361 more rows]
