# Supplementary material for: Independent Component Analysis Identifies the Modulons Expanding the Transcriptional Regulatory Networks of Enterohemorrhagic Escherichia coli
Source: Front Microbiol. 2022 Jun 24;13:953404. doi: 10.3389/fmicb.2022.953404 (PMC9263587; doi:10.3389/fmicb.2022.953404)
Supplement: Supplementary file 4 [file Data_Sheet_4.XLSX]

## Sheet: Supplementary_Data_Set_4
Number_of_independent_component	SRR6869353	SRR6869355	SRR6869356	ERR1370908	ERR1370909	ERR1370910	ERR1370911	ERR1370912	ERR1370913	ERR3862990	ERR3862991	ERR3862992	ERR3862993	ERR3862994	ERR3862995	ERR3862996	ERR3862997	ERR3862998	ERR3862999	ERR3863000	ERR3863002	SRR10883929	SRR10883930	SRR10883931	SRR6029690	SRR6029691	SRR6029692	SRR6029693	SRR6029694	SRR6029695	SRR6869342	SRR6869343	SRR6869346	SRR6869347	SRR6869354	SRR6869358	SRR6869359	SRR8271736	SRR8271737	SRR8271738	SRR8271739	SRR8271740	SRR8271741	SRR8485398	SRR8485399	SRR8485400	SRR8485401	SRR8485402	SRR8485403
0	0.222674	1.66661	-1.88929	7.66421	5.21934	5.85734	7.81705	9.89643	10.2859	18.1597	18.8744	18.7676	20.2301	20.0586	19.5357	19.5108	18.4529	19.7126	19.1768	20.3369	20.0447	6.3688	8.87456	9.53798	13.7364	13.7123	10.5065	9.33509	11.3996	10.8966	6.34147	55.4982	1.47439	-2.2668	10.7022	4.17576	6.48499	15.9178	16.2383	15.2628	11.6039	12.2764	11.07	19.2	21.833	19.9744	19.5607	19.776	18.3818
1	2.49846	-1.54431	-0.954152	-4.99744	-4.51029	-3.36278	-1.92069	0.644229	-0.0245552	13.0231	13.1789	12.104	12.4155	12.2893	12.9501	12.1868	13.54	12.3662	12.553	11.9849	12.5943	6.63044	5.45313	5.20739	12.2927	11.7819	3.6302	3.08399	12.6513	10.8342	-2.0756	-6.88993	-5.91048	-6.04494	-5.27263	-4.34979	-5.64885	-1.38482	-1.82947	-1.39387	-3.26697	-3.14323	-2.62167	3.94801	4.00312	1.40051	1.38415	1.92673	1.86929
2	0.244207	-0.0433622	-0.200844	-1.65151	2.22124	3.6155	1.01147	1.04917	-1.22647	-4.49463	-3.92301	-5.73304	-6.50419	-5.86113	-6.43737	-4.59736	-5.29206	-5.99539	-5.3003	-4.71514	-5.89659	0.608988	-7.33233	3.70348	-1.53345	-0.804533	-0.0509527	-0.29295	0.685744	0.49016	1.77617	0.699224	5.63582	7.14196	4.18774	3.30821	2.5685	0.407247	-0.295292	0.126206	0.93058	0.661777	1.16352	1.07131	-2.14627	1.57734	1.44308	2.58638	0.307521
3	-2.06131	3.35031	-1.289	-32.045	-29.3992	-25.9945	-30.9943	-33.0087	-33.9582	-25.8966	-28.6864	-25.6318	-25.9887	-26.391	-25.6437	-26.486	-28.3897	-25.7581	-25.8594	-25.6532	-26.4921	-37.574	-37.6652	-36.7399	-34.5295	-31.9431	-35.6728	-35.3828	-34.3364	-30.7463	1.2317	4.38433	-3.28711	-0.887213	1.31064	2.812	3.33749	-27.8378	-31.9805	-31.5667	-34.2586	-32.7116	-34.6718	-10.8428	-27.3693	-39.1689	-38.8736	-39.1874	-36.9228
4	-0.234071	-0.0987638	0.332835	-24.483	-7.79892	-1.51439	-6.99064	-4.73676	-8.92017	6.24494	1.87255	5.22704	6.63961	3.4097	8.44186	5.49316	3.87713	4.81365	5.41421	6.20986	5.85991	-4.50288	-0.640719	-2.70232	-4.15552	-4.87819	-3.5194	-3.61145	-4.33238	-3.88516	2.02025	4.2322	-0.734614	-1.53153	2.6565	0.70736	3.63294	-4.85666	-4.51597	-4.12917	-2.25601	-2.31666	-1.52617	-5.97871	-4.04664	-0.475727	-3.97983	-5.78237	-4.38476
5	0.686833	-0.880653	0.19382	-3.74099	-3.43364	-4.2867	-3.68698	-5.01093	-4.45194	-1.14578	-0.711171	-0.624304	-0.661158	-1.06111	-1.0013	-0.635211	-1.2245	-0.989168	-0.89653	-0.687973	-1.01116	-2.33894	-1.52538	-1.91057	1.37484	0.552818	2.71224	2.95827	2.16253	2.02241	-0.0100157	-0.487641	-4.72797	-3.15636	1.18883	-0.786675	-0.8392	-3.48994	-3.35564	-3.37912	-2.83531	-3.02848	-3.22853	-1.60211	-1.65559	-1.86827	0.0158215	0.299721	1.06243
6	-9.73577	20.2987	-10.5629	10.8401	12.3256	8.53472	7.64432	8.6573	6.79815	-2.20857	-3.24812	-3.13724	-3.85898	-3.78264	-5.37226	-4.43608	-2.07091	-5.078	-3.97174	-5.92909	-3.73785	4.9862	5.23921	4.02377	-7.60921	-7.17243	-5.94809	-5.58353	-5.57351	-4.7297	-0.12055	3.03946	4.50049	3.37054	-0.412467	7.22011	4.22845	9.77364	9.15665	9.83558	8.17162	7.84389	9.17826	-2.45925	-2.58469	-2.716	-3.42628	-1.92343	-0.430463
7	0.272732	-1.20747	0.934737	-8.51592	-6.28045	-5.748	-8.04288	-8.80573	-10.8657	-17.4922	-17.0908	-17.8783	-20.152	-19.6525	-19.4985	-17.4177	-18.5701	-18.4966	-18.1866	-16.9265	-18.6125	-8.95426	-11.1465	-10.3654	-7.63119	-8.09876	-5.55309	-5.02032	-5.41845	-4.33631	2.26829	-2.90992	0.99646	2.15911	7.077	5.92862	4.3581	-15.7228	-16.2963	-15.3648	-15.9215	-16.3872	-15.8942	-15.5545	-19.9825	-17.6113	-15.7504	-14.8924	-15.1034
8	1.59953	-1.91846	0.318923	-3.37667	-2.57374	-0.911795	-2.80184	-3.36229	-4.09018	-6.65286	-6.36025	-6.55818	-7.10512	-6.40714	-6.6595	-6.5752	-6.456	-6.32592	-6.57058	-6.34871	-6.17584	-0.920646	-3.64161	-3.79634	-8.7092	-8.38681	-6.92898	-6.43061	-8.51834	-7.18779	-1.54644	-0.423106	3.4052	5.95526	2.01139	-0.279071	-0.0318184	-4.65942	-4.48375	-4.05603	-2.73634	-3.66034	-2.83859	-6.75184	-7.30679	-6.03521	-5.66754	-5.94853	-6.88642
9	-0.0849704	-0.511945	0.596915	8.68383	4.32619	-0.640462	2.66545	17.0902	3.00233	4.53919	6.20265	5.34773	7.04525	6.40961	6.96967	6.63137	5.4714	5.51027	5.44891	6.6389	6.11242	17.6692	20.909	21.5104	5.02296	4.46017	9.35008	8.03985	4.94364	4.63524	-8.95118	-6.61208	-3.31024	-4.37694	-8.81543	-6.96664	-9.62346	0.856356	1.06693	1.01993	1.10208	1.05817	0.731517	-1.68264	0.872225	0.72741	-0.320956	-1.15198	-3.55689
10	-1.76113	0.754822	1.0063	-3.74659	-5.90523	-8.87783	-5.66665	-5.15098	-4.76819	1.51388	2.17545	0.529092	1.85992	0.535629	2.57293	0.088605	2.21015	0.0679065	0.508036	-2.55652	-0.359103	-23.3168	-20.9858	-20.5907	-7.23487	-6.64236	-7.18086	-7.21149	-7.5018	-7.78531	9.44088	11.3988	-11.2003	-13.111	-7.32584	-0.9393	-2.91687	-0.738914	-0.745746	-1.36476	-2.84133	-1.71626	-2.20122	-15.9483	-15.0448	-16.5197	-14.8667	-17.6687	-17.6991
11	0.713576	0.204339	-0.917915	25.5212	25.9979	25.2883	25.7282	25.8755	26.0666	18.2983	18.2321	18.8021	19.2397	19.5632	19.8335	19.1305	18.6878	19.3385	19.0159	18.5489	19.6556	19.5871	19.8796	19.8319	9.97501	10.1021	8.14337	8.7724	9.44148	9.7915	64.6639	58.2065	18.6539	17.273	44.7899	46.5891	45.7784	29.4713	29.5741	29.322	28.5699	28.8195	27.9851	28.9537	30.2456	27.7517	29.5889	27.3711	26.1618
12	1.28278	-1.65328	0.370503	8.99901	7.78199	11.6401	11.4156	12.6593	10.0321	-26.0229	-27.5659	-25.1868	-27.0379	-25.8466	-25.7596	-24.898	-26.6352	-25.8618	-26.2447	-25.3564	-25.122	-5.55881	-6.84346	-8.66546	-11.9769	-13.3408	-6.42534	-5.66681	-8.09484	-6.83568	0.752574	-4.44371	12.4119	14.7848	-1.05823	-1.7687	-3.43516	-0.426428	-1.94016	-0.458282	-3.27527	-6.04615	-3.42119	-29.9033	-28.8406	-24.9529	-27.9101	-26.262	-24.4191
13	0.249071	0.394814	-0.643885	1.19806	-0.372916	1.19163	1.28496	1.33302	3.55433	11.0749	12.3454	11.9888	12.6801	12.4815	12.6615	12.6941	12.0466	12.9828	11.8472	12.5156	12.5782	31.5804	48.7537	50.4106	3.10568	3.3383	0.513517	1.04793	1.45264	1.20074	-8.56852	-7.97871	-2.96835	-3.22628	-10.1573	-8.10881	-9.24967	3.22817	3.59485	3.05988	4.41093	4.91052	4.42795	20.4051	22.0067	19.5119	21.3284	20.3935	19.6204
14	-1.59345	0.826182	0.767269	-14.0424	-14.5096	-12.0045	-13.5219	-10.3906	-12.4193	-12.6121	-10.8963	-11.1353	-11.1846	-11.1809	-11.0759	-9.67189	-12.4342	-10.3173	-10.8298	-8.34361	-9.69137	-2.60055	-4.30454	-2.95197	-1.45593	-2.02329	-4.1249	-4.20376	-2.52981	-2.99536	-16.6569	-19.9353	-10.2237	-7.36681	-14.163	-17.8251	-19.7381	-7.86064	-7.66893	-7.63808	-9.87202	-9.60228	-9.99606	-43.8902	-42.9462	-38.9324	-37.4136	-40.7357	-9.63412
15	0.265733	-0.515517	0.249785	-1.43994	1.35213	1.80952	1.40503	2.33539	0.597966	-1.32561	-1.86518	-2.05971	-2.19126	-3.63456	-1.29841	-2.06941	-1.60214	-2.22443	-2.19469	-1.45629	-2.19494	3.43144	2.75375	2.01897	1.06182	0.483769	0.362249	0.0404741	0.980263	0.865026	-1.14001	-2.15621	2.56928	3.80222	1.48391	0.215404	1.98195	5.21694	5.19515	5.19806	5.1225	5.34857	4.34002	-0.00551103	-1.54784	-0.483139	-0.699642	-1.82234	-1.0495
16	-1.44709	0.3518	1.09529	5.2502	2.9814	4.49598	4.38648	4.95751	4.8059	-0.787127	-1.12503	0.7273	0.335754	-0.121867	-0.0724615	0.747394	-0.800098	0.325124	-0.0622801	0.471924	1.03964	2.45784	3.16222	2.95577	-2.38644	-2.15288	-0.713914	-0.771601	-2.12393	-1.53438	-4.40211	-0.937276	-7.87065	16.6657	5.16217	3.71405	5.59711	-1.35166	-1.00508	-1.01071	-0.916203	-1.19136	-0.861166	1.35314	2.44744	3.34914	1.81062	2.85155	1.98612
17	-0.547829	0.0809994	0.46683	23.5345	25.4532	31.6771	30.1723	30.8572	25.9345	34.3844	34.5612	34.7995	32.2708	33.021	33.1896	35.8191	33.3275	34.6134	34.8273	36.2199	34.747	52.1241	47.1039	47.4746	28.6684	30.7839	20.4531	18.943	27.8095	28.7323	-4.30012	5.73498	58.2372	59.7655	17.1339	5.09939	7.44029	43.3354	43.0168	43.4833	49.4265	49.2441	48.2523	71.0164	66.5741	69.9087	70.9823	72.1642	58.7507
18	-0.63925	1.1203	-0.481047	-3.13514	-1.89075	-3.03988	-2.87408	-2.77881	-3.70213	0.304133	-0.0045431	0.213259	-0.730384	-0.867476	-1.16043	-0.835701	0.0833922	-0.484474	-0.723041	-0.864561	0.471731	-0.775433	-1.72474	-1.29901	-1.04325	-0.445466	-1.98702	-2.24457	-0.975861	-0.650416	2.32887	2.06415	1.5678	2.64432	2.03394	2.65997	2.70768	1.19014	0.705285	1.06872	1.24904	0.785966	0.727925	0.277523	-0.567726	-0.161535	0.190363	-0.0251435	-0.379451
19	-0.737952	0.508176	0.229776	5.64297	6.58671	5.4444	4.33439	2.58826	3.40862	14.9206	11.3785	13.4893	12.3997	12.0351	13.0635	11.6484	13.1487	11.8084	12.5758	10.7187	11.7509	16.771	17.7121	16.2322	9.18068	9.81208	11.9828	12.3409	9.87175	9.67268	-2.79766	-2.47482	-2.69883	-3.97622	-1.99912	3.09451	5.06512	7.08263	6.89811	7.20733	9.0844	8.75435	9.73239	-1.15438	-0.200805	-2.03274	-1.09213	-2.70647	3.42066
20	-7.05689	10.2387	-3.18186	-18.2958	-18.4387	-16.9754	-18.3342	-19.0839	-18.3353	-9.60305	-13.4332	-9.62765	-10.5441	-10.4901	-10.7829	-12.3024	-12.0422	-11.1073	-11.4615	-12.2544	-10.2664	-25.0357	-16.3415	-18.4747	-12.0555	-7.91924	-24.6375	-25.094	-0.311006	0.925271	-24.768	-19.2658	-18.3509	-20.2004	-3.22158	-7.82908	0.0579915	-8.86956	-8.4447	-8.80131	-22.3425	-23.4266	-26.1689	-25.2298	-24.6924	-26.7332	-25.5114	-26.7024	-22.8052
21	0.361688	-0.125504	-0.236184	0.663829	1.90594	1.55485	0.0415546	-1.57606	-2.07627	-4.51324	-5.4602	-4.80938	-6.48319	-5.2765	-6.38253	-5.07237	-5.42656	-5.27469	-5.15125	-4.54582	-5.15549	-0.704266	-1.21063	-1.63349	-3.85557	-3.33337	-3.50748	-2.6829	-2.03452	-0.735944	-2.44505	-6.66524	1.64066	3.59718	3.18057	2.99263	3.51927	-6.32006	-6.18727	-5.97836	-7.09368	-7.50496	-6.98157	-7.52884	-9.85176	-7.47121	-8.2222	-6.26835	-4.98872
22	0.544277	-0.540589	-0.00368821	5.5432	5.93821	4.92824	4.61981	5.10535	6.28254	2.3837	2.98782	2.87693	2.03326	2.7063	2.24054	2.18928	2.55446	3.22637	1.81316	2.88974	1.69971	5.77694	5.91221	4.90003	4.83925	4.10655	5.96917	6.51488	5.37271	4.97722	-0.897996	-2.20366	2.70171	3.25142	1.24201	0.570439	-0.264035	9.1756	0.303518	4.65013	3.9732	4.96081	4.2402	-0.167208	-5.08227	3.8037	3.1533	4.48573	1.64063
23	1.31754	-1.62966	0.31212	-7.74671	-7.30974	-4.44218	-6.20246	-5.18429	-8.22057	-6.25852	-6.11143	-5.7472	-7.1015	-6.21642	-6.42801	-6.20535	-6.61299	-6.32364	-5.69175	-6.12624	-6.12619	-3.77779	-4.84949	-4.31819	-6.09461	-6.9197	-4.90592	-4.02179	-5.08649	-4.81732	0.432347	-3.30844	-3.28421	-2.81064	1.06122	1.27464	-0.896558	-6.3597	-6.44609	-7.1215	-7.5266	-7.30959	-7.93854	-8.34575	-10.3254	-7.82185	-8.59497	-7.88871	-6.44949
24	0.405478	-1.96597	1.56049	-6.83781	-8.96285	-9.97024	-9.83554	-5.95766	-3.6333	6.22398	6.34903	5.20156	6.09672	4.563	5.95506	4.9502	6.1452	4.90844	5.66516	5.15496	4.322	-6.4195	-4.74077	-4.58652	-1.09531	-1.4597	-7.80872	-8.38267	-4.58977	-5.64083	3.98738	6.08568	-14.2932	-17.5697	4.33458	4.33565	5.8951	-9.42757	-10.1249	-9.47793	-7.19416	-7.12306	-6.4227	35.3531	35.5656	38.0835	38.763	28.2792	35.6024
25	0.578319	-1.40588	0.827561	-8.9102	-6.09748	-8.97615	-7.85949	-8.86421	-8.49924	21.5927	23.08	19.3718	17.9403	19.4489	17.2184	19.6149	22.3368	19.2382	20.52	19.3324	18.9041	4.40923	2.83417	3.43071	6.77259	8.55115	3.41182	3.63341	6.81333	7.95065	4.06453	0.428986	3.42951	5.17252	12.9316	11.6397	12.2805	-20.0882	-21.3491	-21.485	-19.5433	-17.7118	-18.1301	-2.71678	-6.57277	-8.00947	-3.74329	-1.81306	-4.26969
26	-1.04609	2.69928	-1.65319	23.2565	21.9172	23.4776	24.6282	21.9768	21.6617	3.39533	2.65823	1.91359	-0.645268	1.70959	-0.101361	0.823845	3.72676	0.272425	0.820162	0.469753	0.881604	13.4281	12.8649	10.7336	2.30574	2.82833	2.27063	2.70242	3.49563	4.59692	-0.757954	-3.01871	2.98014	3.2066	3.15068	4.84111	5.26472	18.3603	17.4775	14.2621	13.6387	21.6407	23.4212	12.2143	11.1637	10.707	13.4766	13.7308	12.8981
27	0.377123	0.359889	-0.737011	7.24659	8.41583	8.84911	10.9682	9.80816	11.6988	10.2876	9.91555	10.2642	10.2254	10.2578	11.06	10.1878	9.83622	10.4136	10.4189	11.394	9.88952	5.46683	5.43765	5.79211	10.7085	9.90781	9.20651	9.37437	9.69994	9.74809	15.1606	16.4984	5.68872	5.98037	8.51129	8.66669	9.03045	15.464	15.0982	15.388	14.247	14.543	14.0161	11.2741	11.0621	10.4215	11.3185	9.29403	10.0408
28	-2.33867	2.29633	0.0423371	-12.331	-14.7152	-13.5309	3.99338	3.39367	5.72696	0.372456	-1.27856	-0.846422	-0.222611	-1.79153	-0.0727237	-1.90314	-0.80618	-1.6852	-0.378772	-2.31246	-1.52663	-0.673824	-1.77563	-2.15114	-0.880423	0.157053	4.70432	6.45251	1.47758	0.219791	-3.84735	-5.44942	-11.0024	-11.948	-0.90641	5.02288	3.27453	-6.16074	-6.518	-6.26792	-5.97703	-5.64192	-5.97465	0.620724	-0.855017	-4.61402	-1.40574	-1.07013	1.3232
29	0.634634	0.675047	-1.30968	11.6704	9.40199	10.5939	9.9985	10.599	12.5061	20.2721	19.0726	20.8831	21.1601	20.2911	20.5567	19.3381	19.7555	20.0915	19.8253	19.5958	20.5569	3.17229	7.64674	7.21082	9.68539	10.3567	7.64135	6.74905	6.89032	6.40979	-2.85745	3.14267	-2.04141	-4.93203	-4.12244	-4.54176	-3.69622	11.4162	13.0843	12.0744	12.5294	12.5324	12.4241	17.5992	19.7518	22.1841	20.3792	13.9694	12.5755
30	0.223692	0.255731	-0.479422	2.11094	1.55403	2.54257	1.69325	1.14241	1.788	-1.44577	6.50385	-1.96294	-3.9768	-6.01369	0.199341	-1.3748	-5.95279	-0.38074	-1.67714	0.36577	-2.29307	-1.57082	-2.38623	-1.81952	3.97054	3.1406	2.61449	2.26079	3.62618	2.34401	2.0494	1.28412	-1.38134	-2.01066	1.42608	0.678894	1.909	-3.75453	-3.66171	-4.14844	-4.07886	-3.79904	-4.14904	2.98607	1.76819	2.25127	2.90375	2.38542	1.70129
31	2.34915	-2.62462	0.275472	-5.51614	-5.56456	-4.40299	-7.49236	-4.73547	-6.18708	-2.47449	-1.72102	-1.88215	-1.59632	-2.3615	-1.80283	-0.881559	-2.16757	-1.49155	-1.21102	-0.670451	-1.95094	-4.45306	-4.92881	-4.04488	4.39018	0.719354	-4.78756	5.50264	3.52429	1.62176	-1.95227	-1.80229	-2.64107	0.699029	0.227028	-4.57693	-3.51546	-7.774	-7.55969	-7.58538	-8.47205	-8.69511	-8.92378	-5.35587	-4.53619	-4.13284	-5.18058	-3.56025	-5.30849
32	0.883818	-1.32106	0.437237	-5.57683	-7.7756	-6.58679	-6.65297	-4.97528	-3.24324	1.73478	-12.244	11.1046	10.7208	2.93297	7.78447	-0.0671878	-9.99234	9.95529	4.89379	6.29435	7.05625	-3.83258	-2.05246	-2.24006	-5.09795	-6.40574	-3.01443	-3.12745	-5.63402	-6.68991	-2.50694	-0.368952	-8.24584	-11.2645	-4.98103	-4.93886	-4.70218	-5.43872	-4.06905	-4.8091	-3.25087	-3.56377	-3.73234	-3.79956	-0.222776	-0.608459	-2.19121	-3.66645	-2.55991
33	-15.6054	4.67036	10.935	2.34275	1.68843	1.27871	0.865767	1.20054	2.10876	8.25922	9.3215	8.62827	8.36248	8.66091	8.47681	9.13638	8.07588	8.58973	9.2139	8.2184	8.08597	6.08581	6.22769	7.15082	8.05694	7.29646	3.98985	4.1254	4.90715	5.26959	5.05546	11.1589	4.40599	1.71693	5.71162	5.54769	7.24379	6.174	6.35446	6.06739	4.86487	5.48811	3.79866	13.3818	14.3631	11.9584	13.2538	14.5295	11.9943
34	-1.16283	0.856907	0.30592	-0.416466	-1.26299	-1.52062	-0.603266	-0.179672	-0.109035	0.638976	-0.2789	-0.181143	1.00245	0.19775	0.810028	0.127406	0.435805	-0.0419977	0.208924	0.744668	-0.491309	-0.592021	-1.0012	-1.08241	0.463527	0.447071	0.936364	0.75051	0.642603	-0.446898	1.44354	-0.727579	-0.222134	-0.271841	-0.177354	0.0162684	-0.785522	0.293368	0.0417593	-5.33908	-0.0292458	-4.7334	-1.12403	-1.20894	-0.473575	-0.233819	0.32801	-0.803673	-0.501422
35	1.89184	-0.916339	-0.975506	-2.4204	-3.44744	-4.48988	-0.887004	-1.86439	-0.941912	-3.96537	-2.3016	-2.91949	-2.96938	-2.56933	-2.99501	-2.22977	-2.62106	-2.26795	-3.39523	-2.23926	-2.15957	-1.85237	-4.14991	-2.20123	8.53833	-2.59881	-0.20681	-1.05354	0.176405	3.45583	-2.79862	-5.72143	1.21849	3.15887	-1.4832	-6.02244	-5.95977	-1.54778	-1.50352	-1.68111	-0.733654	-1.1868	-1.47222	-2.80493	-1.98682	-2.74573	-2.67228	-2.78435	-2.92247
36	0.0703531	-0.0545252	-0.0158279	3.74879	2.98339	2.69996	2.5787	1.3959	1.17447	-0.569313	-3.65959	-17.6897	2.4027	-0.129554	-3.37086	-5.03051	-4.55979	-2.16491	-0.372576	-0.0249566	0.385285	-0.249047	-0.174118	-0.445649	-1.08272	-1.11052	-0.201001	-0.269775	-0.700569	-0.452364	-2.31321	-4.07949	0.420851	0.684384	-1.92407	-2.95553	-1.57652	-1.9882	-2.0633	-2.32634	-2.28916	-2.10711	-2.32014	-3.40424	-3.33802	-2.02164	-3.67213	-2.86243	-2.78593
37	0.711274	-0.502459	-0.208816	-1.51377	-3.3121	0.970868	-1.39771	1.65285	5.88385	9.47795	3.01681	10.2855	10.803	10.3327	11.8661	6.77207	5.93037	9.09463	8.22461	8.33099	11.0798	-1.26341	6.2847	0.934822	-6.04455	-5.81022	-1.87687	-2.56799	-6.96593	-7.68224	-1.58781	-1.8563	-10.27	-13.9486	-4.49203	-2.13751	0.394184	-8.42892	-7.59184	-7.95484	-4.80879	-6.02195	-4.84138	-4.11086	2.2441	-3.43374	-2.74422	-4.75273	-1.10076
38	-0.320282	1.33846	-1.01817	-18.0763	-19.1157	-21.5913	-25.4522	-27.5044	-23.1854	-23.8668	-22.5063	-23.7509	-22.8093	-22.6062	-23.4933	-24.2573	-22.4691	-23.5663	-24.1213	-24.4961	-23.2681	9.18783	8.3256	8.82994	-2.96487	-3.24165	3.4873	2.32048	-1.89765	-3.55144	-25.5793	-19.6576	-26.0127	-28.1281	-16.1188	-15.4916	-14.1095	-56.7343	-56.145	-57.0938	-55.4818	-54.3213	-54.2799	-30.0686	-26.4766	-29.7209	-28.487	-23.9744	-23.5339
39	-0.121226	0.448549	-0.327323	-2.06195	-3.34693	-5.82346	-4.76386	-4.59721	-4.82318	-1.97586	-3.03995	-3.12265	-2.8564	-2.22721	-3.07211	-4.58752	-2.13044	-3.42875	-3.80353	-4.65963	-3.17434	-4.28026	-2.75812	-3.89436	-2.63066	-3.21679	-0.723808	-1.12847	-3.40381	-3.7779	-3.62834	-3.78406	-11.2802	-12.9729	-6.215	-3.25227	-2.83576	-3.55236	-3.17076	-3.66891	-3.66642	-3.70037	-3.21411	-7.84572	-6.77803	-7.63178	-7.83258	-8.18809	-6.59432
40	0.230194	-0.421393	0.191199	0.577281	-3.46003	-6.0286	-2.43178	1.67666	2.7895	15.4831	17.4269	15.7664	20.3169	18.2994	19.6714	16.6394	17.4145	17.3473	15.9493	15.1803	16.5724	2.91206	5.48331	6.19854	11.6022	10.314	9.74588	9.18771	7.74068	6.23588	-3.63505	0.666485	-5.53399	-10.2624	-8.52505	-8.53192	-10.2395	12.3033	12.1635	12.0316	13.9695	14.9284	14.7614	16.6558	23.2391	19.6336	18.1966	15.716	13.1182
41	-2.0638	2.60929	-0.54549	5.54471	8.47088	6.31263	7.82749	7.97978	7.00285	5.20981	4.25492	5.05241	4.78859	3.94651	4.85615	6.02319	4.01893	5.12543	5.73006	5.75795	4.88753	5.63454	4.99973	5.18877	6.97903	5.91034	4.27564	4.43178	7.2005	7.28027	4.57974	10.8548	7.22192	8.3863	-15.7625	24.6637	19.4964	8.61555	8.13174	8.2354	8.64179	8.85578	8.56396	7.6839	6.10304	6.56918	8.17117	6.71522	6.5585
42	-1.95541	2.37335	-0.417938	0.832591	0.780935	2.06827	0.334208	1.40768	1.09445	3.26407	3.70045	0.277525	-10.2447	3.86726	0.212696	-10.9818	4.32613	5.06279	2.6627	-4.58173	1.99043	4.04673	4.13122	4.06034	1.41006	1.74806	1.44214	1.39509	1.85605	2.06268	0.473544	0.989026	-1.62983	-0.49729	0.683315	3.80975	3.95148	2.49978	2.51598	2.5214	2.70892	2.80784	2.85996	0.76642	0.194186	0.593499	0.686672	0.445367	1.34362
43	0.788677	-0.317087	-0.47159	-1.87103	-4.92088	-3.73727	-4.27049	-5.23861	-5.50139	-6.68409	-5.59706	-4.80543	-5.55047	-6.12633	-5.58005	-4.74629	-6.31859	-6.06912	-5.26989	-4.925	-5.28787	-5.52008	-6.40694	-5.28361	-4.57651	-6.03455	-4.85949	-5.39588	-5.18539	-3.91865	0.0589326	-1.5522	0.152544	0.93078	-2.16407	-3.42561	-4.03282	-6.58122	-6.88613	-6.99828	-8.68056	-8.33366	-10.0432	-8.90381	-7.11476	-3.23456	-5.46664	-4.11011	-5.38988
44	-2.13666	0.607479	1.52918	-15.3733	-14.0716	-16.0588	-18.173	-18.6525	-20.0143	-17.0101	-19.8323	-17.4484	-17.6605	-18.6594	-17.2785	-18.2594	-19.1325	-17.9676	-17.6874	-18.4528	-18.3804	-3.93661	-3.3001	-4.21776	-9.69471	-11.4086	-4.27116	-3.73128	-8.31556	-8.65152	2.44143	3.5375	-0.646934	0.333915	-2.69514	1.24782	2.47603	-33.6565	-32.65	-33.7064	-39.8834	-39.8524	-40.0982	-15.7768	-17.6104	-26.4962	-21.7423	-9.92076	-5.16626
45	-0.805389	0.909511	-0.104122	3.93353	3.07525	-4.11947	-4.65346	-0.957292	1.53307	7.51115	8.18346	6.12242	8.91036	7.85053	7.56972	6.15671	9.29575	6.38009	6.61252	5.28743	6.0758	4.29192	7.57798	6.78783	7.98576	7.92592	6.77953	5.86891	5.90175	4.12752	17.7249	15.9188	-6.35105	-9.56479	10.6457	18.1253	22.1397	6.61449	6.96347	6.09349	6.04538	7.06026	6.9168	8.91434	12.177	6.36381	6.38465	8.01219	10.2204
46	1.89049	0.13369	-2.02418	14.0462	12.1958	10.6679	11.9174	10.4883	13.6949	12.6934	12.7025	12.9322	13.2986	13.6364	13.2152	11.057	13.4075	11.7571	11.5889	10.7584	12.4226	4.3303	5.01742	4.08338	5.84168	6.03504	3.25019	2.40592	3.65662	3.39666	1.72704	2.54261	7.4631	4.67377	-2.17531	1.58261	3.23133	18.3341	19.1242	18.3363	18.3832	18.7332	18.6403	15.1742	17.4959	17.4685	15.9799	13.7784	13.9395
47	-1.24988	1.27495	-0.0250722	10.7769	9.20157	7.39969	10.072	9.31829	9.90561	10.0909	11.7061	9.09164	9.58291	10.3459	9.6196	9.19639	11.1734	9.28853	9.51466	8.04226	9.43061	9.57091	9.21903	9.76927	12.0589	12.6464	13.0766	14.7941	12.2002	12.7815	9.21886	8.08811	5.37289	8.42005	5.37335	3.87211	3.4401	11.9851	11.6262	11.8319	11.8121	12.4759	12.6676	14.8952	15.465	14.2996	37.6032	11.1694	11.4726
48	-0.0509842	0.153367	-0.102383	40.8418	42.9105	42.0969	41.4723	37.7416	36.932	18.9234	15.3896	16.7883	15.9427	16.0688	16.8014	15.0678	17.3293	15.5276	16.4838	14.0799	15.2557	23.4573	24.1055	22.3011	17.2823	18.3411	20.3186	20.6996	18.4262	19.6272	-6.89233	-3.55889	-24.067	-25.4252	-5.2219	-0.293468	0.650976	25.885	25.1769	25.4285	24.357	23.5097	24.5384	22.8508	20.2438	17.6637	19.9994	18.4619	24.9473
49	-1.60163	1.3739	0.227728	2.44238	2.04329	1.25108	2.58768	2.54574	3.13164	2.66081	3.8677	2.72596	3.09633	2.99194	2.79277	2.62533	3.70546	2.40451	2.65808	2.33478	2.41159	0.913362	0.909135	1.1174	3.95198	4.51168	3.71658	3.27658	3.49204	3.40114	-0.285667	1.95945	-2.36303	-3.79628	-3.57176	-1.45149	-2.16787	1.75185	1.92856	1.80403	2.04824	1.8025	1.81763	3.48599	4.1638	3.66567	3.17964	3.27339	3.10095
50	1.05	-1.47664	0.426636	-12.9913	-10.8282	-12.9274	-13.5863	-12.8341	-15.9487	-9.49537	-10.3654	-9.60003	-10.0201	-10.3461	-9.21508	-8.88721	-10.4897	-9.38458	-8.85732	-8.88845	-9.59361	-16.4234	-16.969	-17.5368	-11.446	-11.6712	-12.3428	-12.5041	-12.2397	-12.561	-5.79565	-10.2574	-10.3236	-9.4552	-8.33171	-7.28816	-6.1939	-12.9316	-12.8325	-12.8197	-12.7061	-13.3013	-13.3579	0.441858	-1.92679	-9.69017	10.8248	17.7492	19.0574
51	-1.21365	-0.544528	1.75817	-7.11598	-6.91248	-6.5724	-7.96585	-6.88917	-7.46437	-5.75033	-5.97126	-5.87589	-6.73206	-5.69856	-6.63464	-5.40455	-6.60796	-5.54777	-6.58482	-5.52765	-5.76624	-9.59985	-9.26932	-8.76075	-10.444	-9.78561	1.74067	4.02104	3.10026	9.06506	2.42464	5.49844	1.27577	3.21345	-3.13217	-1.35479	-2.14416	-5.30249	-5.28251	-5.10033	-4.675	-4.85794	-4.91173	-6.51613	-6.34349	-6.7899	-8.86307	-6.5979	-8.0728
52	0.952892	-1.48138	0.528483	-46.3117	-43.7898	-42.7374	-46.051	-42.1859	-43.5716	23.1344	25.8549	24.0378	23.3221	23.4501	23.7565	26.378	23.3284	24.3192	25.3294	27.583	25.7715	15.3367	12.4014	12.7312	14.3883	15.2148	8.28766	7.90383	12.9647	14.083	-4.46757	-5.94527	1.8635	6.25115	4.37709	-2.98586	-2.61413	26.3045	26.4409	26.4606	25.4505	25.5322	24.855	13.2608	11.1959	12.4745	13.3439	14.9083	9.55478
53	-0.765393	0.177949	0.587444	-3.50988	-4.23801	-2.16496	-3.17302	-4.95826	-3.31602	6.73781	8.25591	5.55246	6.58888	5.19121	5.65812	7.23959	6.5277	6.68426	7.02261	6.07755	5.17706	-0.036332	-2.04745	0.626112	7.70326	8.22551	5.02618	4.90266	6.35544	6.20695	7.49022	10.2829	-4.48466	-2.19258	5.19292	4.73506	2.64035	6.97129	7.44325	6.95545	6.88837	7.96178	4.91253	10.7715	8.25307	9.12749	8.57052	9.12852	7.45529
54	-0.828895	1.65631	-0.827412	4.67074	3.17323	5.04896	4.41807	3.64428	5.20259	2.44892	2.93432	2.13936	3.0583	3.50269	1.71829	2.78925	3.58344	2.81162	1.93372	3.47057	2.81549	1.27306	1.70222	1.15401	1.06902	2.51474	0.95912	0.930391	1.60459	1.35195	-0.865222	1.51465	0.00897396	-1.0064	-1.02488	-2.01515	1.53898	2.39587	4.14573	3.65267	3.32628	1.7722	1.1257	2.37809	0.978543	1.84337	2.25014	3.83613	2.11314
55	-1.23358	1.94162	-0.708039	1.0509	1.51013	0.635352	1.45345	0.876385	0.368519	-0.12956	-1.34798	0.865519	-0.884764	0.474262	-0.658618	-1.40493	1.03054	-0.378564	-0.278462	-2.03812	-0.50255	1.61181	3.17409	1.8197	-0.823502	0.155519	2.2013	2.94838	-0.882306	-0.956233	-0.305368	-0.540505	-4.98003	-6.65624	-1.89174	2.32379	4.44406	-1.8827	-1.54652	-2.15387	-2.1614	-1.3239	-1.30255	-1.97605	-4.19741	-2.32155	-4.3327	-3.46814	-0.790143
56	-1.72614	1.48543	0.240706	1.33517	2.69725	2.71718	2.52416	1.62177	0.664995	5.61504	8.2741	4.56568	7.80372	8.46924	3.49048	0.512577	6.39746	6.17256	-11.5744	0.212471	3.34765	6.29825	5.55708	5.68095	5.16956	6.02615	3.88704	4.21804	5.72615	5.79327	4.47137	4.60555	4.22603	5.32553	4.78859	6.96258	5.80614	4.55783	4.26442	4.42405	3.48221	3.90139	3.42826	4.99518	2.99099	2.66655	3.21053	4.14718	3.94637
57	1.63056	-2.23606	0.605503	11.4764	12.0037	13.2975	14.568	13.3274	12.917	24.2729	23.3317	23.9762	21.6862	22.4232	22.8458	22.8445	23.5224	22.7123	23.1973	22.9022	23.0071	-7.85694	-4.43638	-4.90012	12.5699	13.428	11.8859	12.683	12.9269	13.3416	11.7334	9.9735	14.2666	15.675	11.5676	11.8519	12.6902	37.8145	37.4754	38.0467	38.3437	38.011	37.504	7.66437	4.72725	4.4552	6.64051	6.1637	7.22614
58	-0.238519	1.01547	-0.776952	12.1372	12.174	13.5206	14.0782	12.3211	11.727	5.54587	7.55844	5.52255	4.74575	6.06621	4.04538	5.83729	7.20654	4.11593	6.34423	5.52635	5.2081	15.613	13.4788	13.4455	6.82408	6.03232	6.22892	6.69073	5.92222	6.7792	1.73747	1.12948	1.63357	3.28597	1.16171	2.58813	2.02861	6.81383	6.97468	6.76074	7.00319	6.69024	6.19663	11.6791	9.5101	9.0206	10.2103	11.8874	10.5519
59	0.312426	0.820403	-1.13283	-5.06203	-8.20072	-9.94461	-10.012	-7.20078	-4.76585	10.0217	14.6781	11.3631	13.793	12.8232	13.2081	11.7473	12.3065	12.0547	11.0733	10.896	11.0414	-5.28507	-3.8838	-3.04803	7.17141	15.6781	-4.75129	-3.88849	-2.96807	6.14385	-4.24562	-2.09217	-8.14052	-11.386	-7.84242	-7.03584	-8.61303	-4.04862	-3.86807	-4.60695	-2.69628	-1.63912	-2.24846	4.23762	10.1896	6.98588	5.71088	6.41649	3.60837
60	-0.493972	-0.0360499	0.530022	1.78853	2.51643	1.23366	2.09824	1.76585	0.840249	-0.285288	-0.611726	-3.16566	3.60946	-10.9403	-6.00847	-3.33762	-1.14684	4.03361	2.89306	-13.1836	-8.239	0.976469	0.447189	0.35671	1.35769	1.80871	1.99279	2.02289	2.23192	2.88888	3.18812	1.13549	2.58515	3.09774	2.54251	1.232	2.31216	1.71638	1.74144	1.49232	0.997886	0.923918	1.05597	0.446255	-0.833123	-1.67231	0.0949039	0.664757	0.520846
61	0.701795	-0.633029	-0.0687658	-23.868	-19.9157	-15.425	-17.7295	-18.9533	-19.2747	-21.1452	-25.6921	-20.3221	-23.8647	-22.8765	-22.9942	-21.5233	-25.0622	-22.2424	-21.5272	-20.3322	-20.9957	-12.4378	-9.69911	-11.915	-6.36184	-6.3477	-3.56496	-3.15572	-5.51781	-4.43143	0.11465	-6.66144	-6.06058	-4.57453	0.835689	-0.0634778	1.76867	-16.6551	-16.3179	-16.0954	-17.7955	-19.6183	-19.1067	-24.7155	-27.3163	-25.1874	-26.271	-28.2241	-21.8099
62	1.30678	-0.896384	-0.410397	-0.21923	-0.58866	0.373217	-0.890112	-1.25295	-0.91951	-6.90505	-6.71742	-6.42336	-5.95218	-5.90798	-5.95684	-6.09465	-6.4459	-5.82908	-6.48152	-6.33309	-6.11993	-1.7218	-0.231155	0.186049	-7.19463	-7.40292	-4.13033	-3.50214	-6.70901	-5.98599	-30.0502	-23.8146	5.24148	0.884503	30.2386	25.7594	29.3227	-3.15334	-2.77045	-2.83136	-4.46925	-4.63415	-4.37537	-3.28199	-1.79773	-3.96188	-2.04715	-1.74556	0.674327
63	1.18171	-0.550453	-0.631254	1.69657	0.127073	1.13836	0.859497	0.605786	1.34023	-3.88365	-2.63032	-2.97215	-3.34265	-2.9248	-3.56476	-1.88342	-3.52445	-2.60343	-3.02339	-1.5209	-2.05863	5.37012	3.85025	4.81533	-11.5744	-11.3403	-17.8222	-17.7717	-14.0795	-13.9453	-5.74648	-7.53193	-12.507	-15.2832	1.78504	-2.08835	-2.88496	5.80456	6.41392	6.06676	6.8164	7.11508	6.6252	-0.626196	-0.331269	-2.54187	0.482055	2.57171	6.97351
64	-1.21713	2.31614	-1.09902	-0.741893	-2.24299	-1.56898	-3.36299	-1.88471	-1.66945	1.63075	1.83116	1.05265	2.29255	1.66098	0.248607	1.5823	1.6781	2.1767	1.6198	2.92038	1.17227	4.88308	4.06129	4.65099	3.75226	3.91092	2.94651	2.25912	2.83054	2.56009	-3.44597	-2.09221	-3.30192	-5.35882	-0.129779	-0.510116	0.572506	5.51187	5.6504	5.30674	6.32405	6.10678	6.67546	7.03609	8.3797	10.3594	7.85492	7.12414	7.18765
65	-0.429063	0.966254	-0.537191	-0.260584	1.05156	1.64469	1.2432	0.88953	0.254167	-2.65028	0.395534	1.31211	4.01767	8.24609	-0.994205	0.39231	-0.151007	7.4562	3.39895	8.93885	-7.19274	0.705829	0.820995	0.680419	2.59547	2.50261	2.65518	2.31786	2.83783	2.59355	1.04444	1.88199	0.885769	0.912654	0.221313	0.392276	1.47026	1.21344	1.61029	1.49139	0.777251	0.767744	0.785245	1.62071	2.1275	1.87914	1.68712	1.2727	1.60515
66	-0.306924	1.24023	-0.933304	36.511	38.0649	46.176	46.0913	44.4779	38.7029	-6.46269	-6.32821	-4.99539	-10.796	-7.53001	-10.5076	-5.34206	-7.61587	-6.90494	-6.14785	-4.07735	-4.44798	6.78257	6.45479	5.04644	24.9012	26.3894	11.9858	11.1829	27.888	30.5627	6.08334	15.806	33.0803	39.2968	13.1642	6.09149	6.79699	51.5928	51.04	51.9283	48.3838	46.6707	46.0337	10.3084	3.18668	16.6949	13.6285	11.6942	2.70767
67	0.606967	-1.02229	0.415322	-35.1753	-27.6015	-29.7033	-31.2643	-35.7298	-41.431	-37.1066	-38.3189	-39.3076	-45.5021	-44.1901	-43.4272	-37.8523	-40.1962	-41.2927	-38.8518	-38.1068	-40.4805	-19.7261	-24.547	-24.422	-18.213	-17.0714	-24.073	-23.7722	-20.594	-18.9819	9.14993	-10.6275	-5.25712	-0.493062	31.9714	24.0646	25.3833	-64.857	-66.9027	-65.1142	-65.1159	-66.1789	-66.2156	-30.346	-44.1193	-41.5081	-35.4549	-35.4088	-27.522
68	-1.42913	2.43312	-1.00399	1.26517	1.24265	1.75109	1.9442	1.5579	0.311237	3.89988	3.92264	3.74663	2.52914	3.663	2.58112	3.41601	3.82769	3.51504	3.34017	4.32474	3.68814	2.33958	1.72332	1.61402	0.00691351	0.841488	-1.54604	-1.33896	0.598416	1.15812	3.58761	3.17682	1.12498	1.38743	3.97605	4.66532	4.67982	5.70694	5.33421	5.48133	5.26511	5.43752	5.63819	-0.225164	-1.90633	-0.158945	-0.627898	-0.16917	0.0833688
69	1.73996	-4.06601	2.32605	-13.88	-9.92214	-5.69398	-8.28471	-10.0087	-10.0313	-29.1741	-33.7935	-31.0804	-33.8552	-34.7577	-33.0292	-33.6797	-32.5635	-33.7334	-31.7079	-34.1406	-34.797	0.653195	0.626636	-1.53391	-61.2851	-57.9281	-61.8331	-60.4111	-58.1498	-55.3549	-6.04113	-8.74917	-3.55369	-1.25374	11.7893	9.8045	12.6582	-7.5214	-8.4205	-7.36713	-4.18651	-5.35436	-4.037	-37.8154	-43.9147	-40.8442	-39.3073	-40.1415	-34.7245
70	-1.11322	0.668643	0.444579	4.9647	5.70498	4.4801	4.30206	5.25415	3.29665	1.64034	-0.429666	1.07551	0.708238	-0.287874	1.04408	0.211881	1.12643	0.469996	1.63266	-0.815074	0.77636	3.40597	5.35216	3.04225	-0.9744	-0.26109	-2.58304	-3.06937	-0.822566	-0.988475	-1.71487	0.0173822	-1.92402	-3.05642	2.30788	4.12748	4.04497	8.39682	8.32615	8.76757	8.98429	7.83724	8.79853	1.283	1.32723	1.50308	1.25886	-0.202856	1.84885
71	-0.582661	0.925392	-0.342731	2.93177	2.80278	4.47604	2.95623	3.03909	2.83334	-10.0924	5.64231	-0.473439	3.55244	-0.337103	-0.66106	-0.858451	5.18893	4.56383	1.43698	0.878768	7.47215	0.848425	-0.0811225	1.18235	-0.915827	-0.324199	-1.19126	-1.01842	-0.16479	0.56091	-0.350035	0.882238	0.56613	0.634036	-1.05362	-0.718826	-1.54579	-1.1942	-1.296	-1.66256	-2.0428	-1.6063	-1.42244	0.366045	0.37216	0.819362	0.855421	1.73154	0.640312
72	-0.210452	-0.674267	0.884719	-3.34417	-2.59934	-2.87626	-3.61336	-3.10695	-2.79313	-0.298314	-1.07541	-1.00267	-0.406562	-0.190135	-0.978459	-1.72106	-0.234967	-1.67878	-1.02986	-2.16874	-2.10883	7.37795	8.26902	8.21955	0.8077	1.27285	0.641113	0.391056	1.78064	0.334549	-7.03532	-6.58409	-0.788551	-0.300354	0.498258	-1.30133	-0.363921	-8.77604	-10.2866	-9.28879	14.9452	14.5789	16.3027	-3.32036	-5.08206	-4.34758	-3.16205	-5.01507	-3.96855
73	-0.388763	1.0293	-0.640532	-8.3508	-7.89435	-5.5521	-7.84428	-5.7238	-8.55763	1.79508	1.87754	2.29868	1.34162	2.07677	1.78499	2.60411	1.73693	2.61478	2.20182	3.04252	2.61987	10.9673	9.36946	9.84264	4.2921	4.463	4.4811	4.24197	3.59287	3.5665	-5.66298	-5.65706	0.267587	2.67164	-7.55025	-10.4317	-11.5126	-0.493119	-0.56546	-0.468855	0.684645	0.538926	0.41049	-17.7642	-17.6763	-15.9015	-15.9678	-14.7683	-12.5737
74	-0.0696912	-1.21127	1.28097	-45.6448	-45.3793	-43.6915	-41.8166	-42.0495	-41.4243	-30.4461	-28.1362	-29.8918	-30.0326	-30.9589	-29.5789	-27.7739	-30.4501	-29.3312	-28.107	-27.0412	-29.4074	-46.1737	-45.8931	-43.3666	-9.42935	-11.5449	-9.24752	-9.61866	-13.3754	-14.8272	-36.7211	-37.4692	-43.5073	-43.4264	-18.9432	-23.2796	-24.5772	-49.2313	-49.6535	-49.2234	-52.0825	-52.052	-52.0026	-62.8427	-64.4261	-63.7133	-62.8039	-60.8224	-61.9404
75	-2.02278	2.54156	-0.518779	0.261733	-0.680432	-2.3923	-1.67706	-1.54188	0.185755	1.67872	2.41996	1.86472	2.92246	2.3209	2.35289	2.81116	2.16815	1.9938	2.27266	2.97003	1.95874	3.0587	3.17464	2.5504	3.66042	3.19374	1.98196	1.95504	2.75036	3.81467	-1.72966	0.790693	-0.543235	-1.29768	-0.807977	-0.0716165	-1.46256	-2.39599	-0.501318	-0.755112	-1.15585	-1.99277	-0.339237	6.98892	-10.3056	2.42087	1.9437	2.24506	-0.0726608
76	0.581733	-2.33387	1.75214	1.59895	0.394268	3.22965	1.45774	0.652073	1.30618	3.88033	4.70449	3.20694	3.88106	3.68397	4.17395	3.83314	3.95212	4.13095	4.243	2.46145	3.11496	-0.284065	-0.244872	-0.0859625	3.51724	3.28429	1.91729	1.83537	2.64937	1.89065	-1.2242	1.53435	1.7228	2.39334	1.28571	10.487	-23.1643	-0.0151248	0.173458	0.624296	1.19581	1.33697	1.6865	5.35494	6.08592	5.02168	5.56459	5.3073	3.81005
77	3.63498	-4.06843	0.433456	0.617625	1.21127	1.57668	-0.450635	1.23497	-0.288545	-6.4288	-8.34403	-7.57617	-6.40638	-8.53575	-5.32401	-8.74566	-7.88707	-7.30825	-7.64819	-9.46913	-8.62746	-13.5647	-12.0171	-12.6512	-4.47108	-5.35704	0.41719	0.811734	-6.22199	-5.89893	2.1408	0.887692	-2.49237	-3.32433	-1.52225	-0.558882	-0.039827	-12.2835	-12.6527	-12.3003	-10.8292	-11.0128	-9.99481	-5.33773	-4.6566	-7.28831	-6.79551	-7.77671	-7.28283
78	0.118607	1.00499	-1.1236	-1.49909	-0.505777	0.356497	0.643055	-3.25336	-2.90881	4.00364	5.25218	3.30602	0.573211	2.06979	0.136656	3.93033	3.72843	2.58381	2.73777	4.12537	3.54913	2.15318	1.79956	3.32221	1.15717	2.87276	0.128341	0.933709	4.16404	4.7965	6.11524	8.17316	10.3607	12.3914	11.4186	9.06162	10.8823	9.08099	9.23961	8.9028	8.57404	8.25078	7.40885	7.51458	6.00612	7.56474	7.61924	7.51206	9.17274
79	-0.614375	1.51674	-0.90236	1.95601	4.15125	3.61436	3.04808	2.24612	1.60166	6.44125	5.65768	3.61442	2.49635	-2.192	-14.9518	-2.2827	7.39647	1.95114	-3.9703	7.21088	5.28986	7.20578	7.38775	6.62737	2.7456	3.61542	2.57222	2.92489	3.02118	3.69441	2.04598	1.51736	3.42873	3.10693	3.07346	4.57849	5.3922	6.4381	5.6442	6.26959	6.16947	6.20197	6.91227	4.57236	3.43107	3.54821	3.67177	3.05294	3.57594
80	-0.540947	1.36385	-0.822904	2.976	0.241853	-0.410073	-0.321264	0.822411	-2.32143	-3.60825	-4.23875	-4.55607	-4.66831	-4.73641	-4.7708	-5.12287	-3.66863	-6.04575	-4.29058	-5.52317	-5.16432	-3.88285	-3.9088	-3.71907	-3.12093	-2.66226	-3.31739	-2.92403	-1.9461	-2.46233	0.16493	-4.77339	1.8951	1.10814	0.822274	0.5465	1.34161	-0.690037	-0.370512	-1.35109	-4.1377	-1.91215	-2.54337	-1.92959	-4.48698	-1.60986	-4.00754	-3.63915	-1.49873
81	-0.01272	1.1219	-1.10918	2.2691	-14.4452	5.50498	-1.33582	-1.13664	-3.52676	1.42926	-0.399383	1.37192	2.52223	0.77881	1.91935	1.39233	0.785745	0.90066	1.37667	1.12439	0.5152	-1.14221	-1.09995	-1.31265	-1.33031	-2.18705	-2.34779	-2.80094	-2.65953	-3.04927	-1.77838	-3.40319	-4.55064	-6.35368	-5.33006	-4.16371	-0.960529	-1.31639	-1.99198	-0.979184	0.585072	0.163785	0.862967	-1.41677	-0.0935784	0.69591	0.486895	-0.454708	-0.879482
82	1.67612	-1.64695	-0.0291673	3.38896	3.66502	15.8492	-0.442078	7.85699	17.8779	3.98611	3.17861	3.1066	4.9684	2.67984	3.67681	3.55605	3.19131	2.74745	3.68728	4.00199	2.19267	5.24293	6.08892	5.74558	3.31098	3.00069	2.87355	1.87809	1.52787	0.874352	1.2238	-0.121022	-0.362694	0.0133764	3.33868	1.15255	1.82052	1.61353	2.81842	1.93724	3.66367	4.46331	3.02361	10.0152	9.78944	8.52698	11.8128	7.94831	7.49286
83	-0.269282	1.20052	-0.931238	-1.19071	0.842504	1.61176	-0.0610312	1.1327	0.559185	5.28445	7.76858	2.61481	-0.913549	9.45422	-13.5916	6.62621	6.43596	8.1236	1.65292	-0.117839	7.27663	4.31077	4.80714	4.42815	0.816312	1.06283	-0.379179	-0.357052	0.423529	0.420751	-1.69535	-1.77574	0.902733	0.531659	-0.445132	0.424281	2.0485	3.46897	3.24147	3.23322	3.77575	3.79399	4.27808	2.53475	2.57283	3.58265	2.83687	1.69102	1.62551
84	-0.502805	0.475614	0.0271915	-0.920939	-0.314882	0.775723	-0.455317	0.259479	-0.779984	1.32274	7.29228	4.62106	5.12131	10.9721	-5.82941	-0.292601	3.32882	-6.89506	3.34938	-9.39103	2.80786	2.39419	2.97051	2.50944	2.64641	2.23776	1.37686	1.46052	2.0332	2.11691	1.17571	2.03168	1.45917	1.19419	0.58738	2.32665	1.90431	1.24911	1.1357	1.30025	1.01679	0.997251	1.16995	2.36723	1.86563	1.90275	1.90044	1.39147	1.84564
[truncated: 39 more columns]
